# Supplementary material for: Structure of the ribosome post-recycling complex probed by chemical cross-linking and mass spectrometry
Source: Nat Commun. 2016 Nov 8;7:13248. doi: 10.1038/ncomms13248 (PMC5105147; doi:10.1038/ncomms13248)
Supplement: Supplementary Data 1 — Data XQuest [file ncomms13248-s2.xlsx]

## Sheet: Exp1_PRC_SDGpurified
Rank	Id	Protein1	Protein2	Type	XLType	Spectrum	AbsPos1	AbsPos2	deltaAA	Annotation	Smallest_dist[euklid]	Mr	Mz	z	Error_rel[ppm]	Error_abs[ppm]	nseen	MatchOdds	wmatchoddssum	wmatchoddsmean	Xcorrx	Xcorrb	TIC	TicA	TicB	WTIC	intsum	lApS	seriesscore	deltaS	ld-Score	fdr
1	SGQQLEKMIDR-YVDVKSK-a7-b5	sp|Q9UXA0|RS3_SULSO	sp|Q980K7|RS17E_SULSO	xlink	inter-protein xl	AO-A963.06309.06309.3_AO-A963.06292.06292.3	161	42	119	AO-A963_matched		2279.18	760.735	3	-0.9	0.9	4	10.95	2.45	4.89	0.38	0.46	0.49	0.35	0.15	0.09	481	-0.00011	39.3	0.3	42.15	0
1	SGQQLEKMIDR-YVDVKSK-a7-b5	sp|Q9UXA0|RS3_SULSO	sp|Q980K7|RS17E_SULSO	xlink	inter-protein xl	AO-A962.06255.06255.3_AO-A962.06244.06244.3	161	42	119	AO-A962_matched		2279.18	760.735	3	-0.4	0.4	4	9.61	2.39	4.78	0.35	0.51	0.56	0.44	0.12	0.09	512	-0.00011	27.1	0.3	41.19	0
1	SGQQLEKMIDR-YVDVKSK-a7-b5	sp|Q9UXA0|RS3_SULSO	sp|Q980K7|RS17E_SULSO	xlink	inter-protein xl	AO-A961.06342.06342.4_AO-A961.06338.06338.4	161	42	119	AO-A961_matched		2279.18	570.803	4	-0.7	0.7	4	10.07	2.97	5.94	0.21	0.52	0.4	0.25	0.16	0.07	403	-0.00011	27.7	0.33	39.7	0
1	SRPPVMSQQEGGEIGVKQA-VKISDK-a17-b2	sp|P95987|RS4_SULSO	sp|Q97ZY6|RS24_SULSO	xlink	inter-protein xl	AO-A960.05774.05774.4_AO-A960.05753.05753.4	179	8	171	AO-A960_matched		2823.48	706.877	4	-1.3	1.3	2	8.19	2.88	5.77	0.21	0.22	0.32	0.3	0.02	0.04	885	-0.00013	8	0.34	37.88	0
1	AKIVGEVVR-KIYPLR-a2-b1	sp|Q97Z80|RS27_SULSO	sp|Q9UXD4|RS3A_SULSO	xlink	inter-protein xl	AO-A960.07039.07039.4_AO-A960.07017.07017.4	56	175	119	AO-A960_matched		1896.15	475.046	4	-1.2	1.2	2	8.47	2.15	4.3	0.08	0.58	0.57	0.5	0.07	0.09	307	-6e-05	24.8	0.53	36.01	0
1	KAAQPQSQQSSSQQQK-KVEHGEPGLK-a1-b1	sp|P95986|RS13_SULSO	tr|D0KTC1|D0KTC1_SULS9	xlink	inter-protein xl	AO-A963.02800.02800.5_AO-A963.02780.02780.5	148	119	29	AO-A963_matched		2988.52	598.712	5	-1.3	1.3	7	7.34	2.77	5.54	0.24	0.29	0.51	0.49	0.02	0.08	756	-0.00011	10.9	0.4	35.88	0
1	KGGSKGGQGAK-VGKDEVLK-a5-b3	sp|Q97ZY6|RS24_SULSO	tr|Q980K5|Q980K5_SULSO	xlink	inter-protein xl	AO-A960.03706.03706.4_AO-A960.03681.03681.4	113	136	23	AO-A960_matched		1998.11	500.535	4	-1	1	1	10.56	2.1	4.19	0.24	0.41	0.46	0.08	0.38	0.09	243	-0.00044	14.6	0.73	35.82	0
1	SGQQLEKMIDR-YVDVKSK-a7-b5	sp|Q9UXA0|RS3_SULSO	sp|Q980K7|RS17E_SULSO	xlink	inter-protein xl	AO-A960.06255.06255.4_AO-A960.06234.06234.4	161	42	119	AO-A960_matched		2279.18	570.803	4	-0.8	0.8	4	8.68	2.85	5.7	0.19	0.45	0.38	0.22	0.16	0.07	397	-0.00011	16.2	0.4	35.15	0
1	VGKDEVLK-GGQGAKG-a3-b6	tr|Q980K5|Q980K5_SULSO	sp|Q97ZY6|RS24_SULSO	xlink	inter-protein xl	AO-A962.04952.04952.3_AO-A962.04918.04918.3	136	119	17	AO-A962_matched		1597.87	533.629	3	-1.7	1.7	4	9.13	1.28	2.56	0.25	0.52	0.53	0.03	0.5	0.1	218	-0.00044	21	0	34.93	0
1	IEDKINLK-YVDVKSK-a4-b5	sp|Q9UXA0|RS3_SULSO	sp|Q980K7|RS17E_SULSO	xlink	inter-protein xl	AO-A961.06347.06347.4_AO-A961.06325.06325.4	192	42	150	AO-A961_matched		1947.09	487.781	4	-1	1	1	9.48	2.46	4.93	0.2	0.44	0.32	0.14	0.18	0.06	302	-0.00011	13.7	0.71	34.74	0
1	SRPPVMSQQEGGEIGVKQA-ISDKAEGIIER-a17-b4	sp|P95987|RS4_SULSO	sp|Q97ZY6|RS24_SULSO	xlink	inter-protein xl	AO-A961.07131.07131.4_AO-A961.07112.07112.4	179	12	167	AO-A961_matched		3364.73	842.19	4	-0.1	0.1	1	8.35	1.92	3.84	0.14	0.39	0.47	0.39	0.08	0.08	428	-0.00013	15.8	0.28	33.81	0
1	GGSKGGQGAK-VGKDEVLKR-a4-b3	sp|Q97ZY6|RS24_SULSO	tr|Q980K5|Q980K5_SULSO	xlink	inter-protein xl	AO-A962.03821.03821.4_AO-A962.03791.03791.4	113	136	23	AO-A962_matched		2026.11	507.536	4	-2.5	2.5	3	7.69	2.01	4.02	0.14	0.61	0.3	0.26	0.04	0.05	249	-0.00044	20.7	0.9	33.62	0
1	VGKDEVLKR-GGQGAKG-a3-b6	tr|Q980K5|Q980K5_SULSO	sp|Q97ZY6|RS24_SULSO	xlink	inter-protein xl	AO-A962.04479.04479.4_AO-A962.04443.04443.4	136	119	17	AO-A962_matched		1753.97	439.499	4	-1.4	1.4	12	8.8	1.92	3.84	0.17	0.5	0.36	0.03	0.33	0.07	236	-0.00044	20.8	0	33.57	0
1	VGKDEVLK-GGQGAKG-a3-b6	tr|Q980K5|Q980K5_SULSO	sp|Q97ZY6|RS24_SULSO	xlink	inter-protein xl	AO-A963.05003.05003.3_AO-A963.04958.04958.3	136	119	17	AO-A963_matched		1597.87	533.63	3	-1.3	1.3	4	9.14	1.23	2.47	0.28	0.46	0.51	0.04	0.48	0.1	211	-0.00044	21	0.26	33.53	0
1	AKIVGEVVR-KIYPLR-a2-b1	sp|Q97Z80|RS27_SULSO	sp|Q9UXD4|RS3A_SULSO	xlink	inter-protein xl	AO-A961.07138.07138.4_AO-A961.07096.07096.4	56	175	119	AO-A961_matched		1896.15	475.046	4	-1.3	1.3	2	7.61	2.18	4.36	0.11	0.54	0.54	0.47	0.07	0.09	318	-6e-05	26	0.6	33.51	0
1	VGKDEVLKR-GGQGAKG-a3-b6	tr|Q980K5|Q980K5_SULSO	sp|Q97ZY6|RS24_SULSO	xlink	inter-protein xl	AO-A961.04535.04535.3_AO-A961.04512.04512.3	136	119	17	AO-A961_matched		1753.97	585.664	3	-0.3	0.3	12	9.03	1.53	3.07	0.31	0.43	0.35	0.02	0.33	0.07	214	-0.00044	22.8	0.37	32.53	0
1	VGKDEVLKR-GGQGAKG-a3-b6	tr|Q980K5|Q980K5_SULSO	sp|Q97ZY6|RS24_SULSO	xlink	inter-protein xl	AO-A962.04482.04482.3_AO-A962.04440.04440.3	136	119	17	AO-A962_matched		1753.97	585.664	3	0.5	0.5	12	9.39	1.59	3.18	0.28	0.38	0.41	0.03	0.38	0.08	221	-0.00044	22.8	0.36	32.35	0
1	GGSKGGQGAK-VGKDEVLKR-a4-b3	sp|Q97ZY6|RS24_SULSO	tr|Q980K5|Q980K5_SULSO	xlink	inter-protein xl	AO-A963.03852.03852.4_AO-A963.03835.03835.4	113	136	23	AO-A963_matched		2026.11	507.536	4	-2.8	2.8	3	8.65	1.84	3.68	0.14	0.46	0.29	0.27	0.02	0.05	248	-0.00044	20.3	0.83	32.32	0
1	KAAQPQSQQSSSQQQK-KVEHGEPGLK-a1-b1	sp|P95986|RS13_SULSO	tr|D0KTC1|D0KTC1_SULS9	xlink	inter-protein xl	AO-A962.02767.02767.4_AO-A962.02746.02746.4	148	119	29	AO-A962_matched		2988.52	748.139	4	-1	1	7	8.81	1.66	3.33	0.25	0.32	0.56	0.52	0.04	0.09	350	-0.00011	16.9	0.21	32.18	0.083
1	GGSKGGQGAKG-VGKDEVLK-a4-b3	sp|Q97ZY6|RS24_SULSO	tr|Q980K5|Q980K5_SULSO	xlink	inter-protein xl	AO-A961.04219.04219.4_AO-A961.04192.04192.4	113	136	23	AO-A961_matched		1927.03	482.766	4	-2	2	2	8.88	2.44	4.87	0.22	0.36	0.31	0.22	0.09	0.05	313	-0.00044	12.3	0.79	32.18	0.083
1	AAQPQSQQSSSQQQKSS-KVEHGEPGLKATR-a15-b10	sp|P95986|RS13_SULSO	tr|D0KTC1|D0KTC1_SULS9	xlink	inter-protein xl	AO-A961.03400.03400.5_AO-A961.03364.03364.5	163	128	35	AO-A961_matched		3362.68	673.544	5	-0.4	0.4	1	7.37	2.16	4.31	0.06	0.26	0.22	0.21	0.01	0.04	551	-0.00011	4	0.88	30.66	0.067
1	KAAQPQSQQSSSQQQK-KVEHGEPGLK-a1-b1	sp|P95986|RS13_SULSO	tr|D0KTC1|D0KTC1_SULS9	xlink	inter-protein xl	AO-A962.02768.02768.5_AO-A962.02748.02748.5	148	119	29	AO-A962_matched		2988.52	598.712	5	-1.6	1.6	7	6.89	2.14	4.29	0.17	0.26	0.46	0.45	0.01	0.07	545	-0.00011	11.2	0.32	30.33	0.067
1	KAAQPQSQQSSSQQQK-KVEHGEPGLK-a1-b1	sp|P95986|RS13_SULSO	tr|D0KTC1|D0KTC1_SULS9	xlink	inter-protein xl	AO-A960.02756.02756.5_AO-A960.02721.02721.5	148	119	29	AO-A960_matched		2988.52	598.713	5	-0.9	0.9	7	7.39	1.92	3.83	0.18	0.22	0.5	0.48	0.02	0.07	490	-0.00011	8.6	0.33	29.38	0
1	IVISDPQSVEPKR-AEEKKK-a12-b5	sp|Q980A6|RS6E_SULSO	sp|Q97ZZ6|RS25_SULSO	xlink	inter-protein xl	AO-A960.05607.05607.4_AO-A960.05584.05584.4	17	30	13	AO-A960_matched		2336.29	585.08	4	-2.2	2.2	1	8.25	1.42	2.84	0.26	0.32	0.64	0.64	0	0.09	257	-0.00021	14.1	0.71	29.38	0
1	VGKDEVLK-GGQGAKG-a3-b6	tr|Q980K5|Q980K5_SULSO	sp|Q97ZY6|RS24_SULSO	xlink	inter-protein xl	AO-A960.04934.04934.3_AO-A960.04893.04893.3	136	119	17	AO-A960_matched		1597.87	533.63	3	-1.1	1.1	4	7.66	1.26	2.51	0.23	0.4	0.49	0.02	0.47	0.09	222	-0.00044	15.1	0	29.35	0
1	GGSKGGQGAKG-VGKDEVLKR-a4-b3	sp|Q97ZY6|RS24_SULSO	tr|Q980K5|Q980K5_SULSO	xlink	inter-protein xl	AO-A960.03810.03810.4_AO-A960.03788.03788.4	113	136	23	AO-A960_matched		2083.14	521.792	4	-1.6	1.6	3	7.73	1.8	3.61	0.18	0.36	0.29	0.26	0.03	0.05	276	-0.00044	13.6	0.69	29.03	0
1	VGKDEVLKR-GGQGAKG-a3-b6	tr|Q980K5|Q980K5_SULSO	sp|Q97ZY6|RS24_SULSO	xlink	inter-protein xl	AO-A961.04556.04556.4_AO-A961.04514.04514.4	136	119	17	AO-A961_matched		1753.96	439.499	4	-2.1	2.1	12	7.57	1.64	3.27	0.12	0.41	0.26	0.02	0.24	0.05	235	-0.00044	17.9	0.54	28.81	0.056
1	ELYSNELKIVHK-GGQGAKG-a8-b6	tr|Q980K5|Q980K5_SULSO	sp|Q97ZY6|RS24_SULSO	xlink	inter-protein xl	AO-A961.06237.06237.3_AO-A961.06221.06221.3	161	119	42	AO-A961_matched		2183.16	728.726	3	-1.3	1.3	2	8.35	1.83	3.67	0.25	0.3	0.2	0.1	0.09	0.04	265	-0.00044	15.4	0.71	28.75	0.053
1	GGSKGGQGAK-VGKDEVLKR-a4-b8	sp|Q97ZY6|RS24_SULSO	tr|Q980K5|Q980K5_SULSO	xlink	inter-protein xl	AO-A961.03297.03297.4_AO-A961.03276.03276.4	113	141	28	AO-A961_matched		2026.12	507.537	4	-1	1	1	7.28	1.52	3.05	0.18	0.39	0.31	0.28	0.03	0.05	238	-0.00044	9.6	0.85	28.02	0.05
1	GGQGAKG-GKKDEVK-a6-b3	sp|Q97ZY6|RS24_SULSO	tr|Q980K5|Q980K5_SULSO	xlink	inter-protein xl	AO-A963.02288.02288.3_AO-A963.02252.02252.3	119	193	74	AO-A963_matched		1513.81	505.611	3	-0.6	0.6	3	7.62	1.29	2.57	0.2	0.45	0.3	0.23	0.07	0.05	90	-0.00044	11.7	0	27.52	0.048
1	APGGYGSKTPGPGAQPAIR-GPSKTGK-a8-b4	sp|P95988|RS11_SULSO	sp|Q97ZZ6|RS25_SULSO	xlink	inter-protein xl	AO-A961.04822.04822.4_AO-A961.04819.04819.4	87	35	52	AO-A961_matched		2592.37	649.1	4	1.4	1.4	1	6.76	1.15	2.29	0.09	0.32	0.39	0.38	0.02	0.05	355	-6e-05	4.6	0.91	27.32	0.045
1	VGKDEVLKR-GGQGAKG-a3-b6	tr|Q980K5|Q980K5_SULSO	sp|Q97ZY6|RS24_SULSO	xlink	inter-protein xl	AO-A963.04528.04528.4_AO-A963.04489.04489.4	136	119	17	AO-A963_matched		1753.97	439.499	4	-1.7	1.7	12	7.56	2.08	4.16	0.13	0.3	0.26	0.02	0.24	0.05	278	-0.00044	17.9	0	27.2	0.045
1	KPISTMEK-TTIKEGR-a1-b4	sp|Q97ZZ6|RS25_SULSO	sp|Q9UX94|RS4E_SULSO	xlink	inter-protein xl	AO-A962.03299.03299.5_AO-A962.03300.03300.5	7	128	121	AO-A962_matched		1874.02	375.811	5	-0.9	0.9	1	7.5	2.26	4.52	0.14	0.32	0.15	0.14	0.02	0.03	266	-0.00021	13.2	0.86	26.99	0.043
1	GGSKGGQGAKG-VGKDEVLK-a4-b3	sp|Q97ZY6|RS24_SULSO	tr|Q980K5|Q980K5_SULSO	xlink	inter-protein xl	AO-A961.04222.04222.3_AO-A961.04207.04207.3	113	136	23	AO-A961_matched		1927.04	643.353	3	-1.3	1.3	2	6.83	2.71	5.42	0.11	0.28	0.32	0.2	0.12	0.06	358	-0.00044	14.5	0.8	26.94	0.043
1	KAAQPQSQQSSSQQQK-KPISTMEK-a1-b1	sp|P95986|RS13_SULSO	sp|Q97ZZ6|RS25_SULSO	xlink	inter-protein xl	AO-A960.03476.03476.3_AO-A960.03454.03454.3	148	7	141	AO-A960_matched		2828.43	943.818	3	-1	1	3	6.54	1.56	3.12	0.22	0.26	0.29	0.26	0.03	0.04	413	-0.00013	8.3	0.87	26.89	0.042
1	KAAQPQSQQSSSQQQK-KVEHGEPGLK-a1-b1	sp|P95986|RS13_SULSO	tr|D0KTC1|D0KTC1_SULS9	xlink	inter-protein xl	AO-A961.02831.02831.4_AO-A961.02897.02897.4	148	119	29	AO-A961_matched		2988.53	748.139	4	-0.4	0.4	7	7.46	1.53	3.07	0.18	0.3	0.46	0.37	0.09	0.07	224	-0.00011	3.2	0.28	26.49	0.042
1	MLELNKRK-QEGDKK-a6-b5	sp|Q97ZY7|RS27A_SULSO	sp|Q980A6|RS6E_SULSO	xlink	inter-protein xl	AO-A961.03285.03285.4_AO-A961.03256.03256.4	6	71	65	AO-A961_matched		1872.01	469.01	4	-2.8	2.8	1	7.2	1.38	2.75	0.23	0.37	0.31	0.28	0.02	0.05	174	-0.00014	10.9	0.72	26.4	0.042
1	GGQGAKG-GKKDEVK-a6-b3	sp|Q97ZY6|RS24_SULSO	tr|Q980K5|Q980K5_SULSO	xlink	inter-protein xl	AO-A962.02286.02286.3_AO-A962.02246.02246.3	119	193	74	AO-A962_matched		1513.81	505.611	3	-0.5	0.5	3	6.98	1.47	2.93	0.28	0.3	0.44	0.4	0.04	0.08	231	-0.00044	10.2	0	26.07	0.037
1	DAGTKQKK-ELEKIYR-a7-b4	sp|Q97ZY6|RS24_SULSO	sp|P95992|RS9_SULSO	xlink	inter-protein xl	AO-A961.06188.06188.4_AO-A961.06160.06160.4	108	101	7	AO-A961_matched		1962.08	491.528	4	0.2	0.2	1	7.11	2.08	4.16	0.15	0.27	0.13	0.11	0.03	0.02	315	-9e-05	7.6	0.7	26.05	0.037
1	SRPPVMSQQEGGEIGVKQA-VKISDK-a17-b2	sp|P95987|RS4_SULSO	sp|Q97ZY6|RS24_SULSO	xlink	inter-protein xl	AO-A960.05789.05789.3_AO-A960.05764.05764.3	179	8	171	AO-A960_matched		2823.48	942.168	3	-0.3	0.3	2	5.87	2.21	4.42	0.18	0.22	0.21	0.16	0.05	0.04	482	-0.00013	8	0.38	25.82	0.074
1	VGKDEVLK-GGQGAKG-a3-b6	tr|Q980K5|Q980K5_SULSO	sp|Q97ZY6|RS24_SULSO	xlink	inter-protein xl	AO-A961.05018.05018.3_AO-A961.04998.04998.3	136	119	17	AO-A961_matched		1597.87	533.63	3	-1.4	1.4	4	7.21	1	1.99	0.15	0.4	0.32	0.05	0.28	0.06	100	-0.00044	21.1	0.27	25.61	0.074
1	VGKDEVLKR-GGQGAKG-a3-b6	tr|Q980K5|Q980K5_SULSO	sp|Q97ZY6|RS24_SULSO	xlink	inter-protein xl	AO-A960.04483.04483.4_AO-A960.04438.04438.4	136	119	17	AO-A960_matched		1753.97	439.499	4	-1.7	1.7	12	6.54	1.63	3.26	0.15	0.38	0.21	0.02	0.19	0.04	203	-0.00044	11.7	0.57	25.58	0.111
1	VGKDEVLKR-GGQGAKG-a3-b6	tr|Q980K5|Q980K5_SULSO	sp|Q97ZY6|RS24_SULSO	xlink	inter-protein xl	AO-A962.04482.04482.3_AO-A962.03853.03853.3	136	119	17	AO-A962_matched		1753.97	585.664	3	0.5	0.5	12	7.23	1.18	2.37	0.16	0.33	0.34	0.02	0.33	0.07	154	-0.00044	14.1	0	25.3	0.111
1	GGSKGGQGAKG-VGKDEVLKR-a4-b3	sp|Q97ZY6|RS24_SULSO	tr|Q980K5|Q980K5_SULSO	xlink	inter-protein xl	AO-A961.03884.03884.4_AO-A961.03863.03863.4	113	136	23	AO-A961_matched		2083.14	521.792	4	-1.7	1.7	3	6.65	1.53	3.05	0.15	0.34	0.24	0.22	0.02	0.04	216	-0.00044	15.2	0.71	25.11	0.148
1	AAQPQSQQSSSQQQKSS-ASGGMVVKADR-a15-b8	sp|P95986|RS13_SULSO	sp|P95988|RS11_SULSO	xlink	inter-protein xl	AO-A961.04221.04221.3_AO-A961.04194.04194.3	163	44	119	AO-A961_matched		3031.46	1011.5	3	-0.3	0.3	3	7.59	1.03	2.05	0.18	0.22	0.41	0.29	0.12	0.07	224	-5e-05	9.5	0.27	25.07	0.143
1	KAEIEK-KITTKR-a1-b1	sp|Q9UXD4|RS3A_SULSO	sp|Q980Q5|RS28_SULSO	xlink	inter-protein xl	AO-A962.03118.03118.4_AO-A962.03074.03074.4	181	78	103	AO-A962_matched		1599.95	400.996	4	-2	2	1	7.51	2.63	5.26	0.15	0.22	0.12	0.09	0.04	0.02	262	-4e-05	11.8	0.81	24.88	0.133
1	IEDKINLK-EGKFNK-a4-b3	sp|Q9UXA0|RS3_SULSO	tr|D0KTC1|D0KTC1_SULS9	xlink	inter-protein xl	AO-A961.05608.05608.4_AO-A961.05585.05585.4	192	65	127	AO-A961_matched		1831	458.759	4	-3	3	5	6.85	1.77	3.54	0.23	0.35	0.21	0.11	0.1	0.04	154	-0.00016	8.2	0.88	24.87	0.133
1	AAQPQSQQSSSQQQKSS-KPISTMEKR-a15-b8	sp|P95986|RS13_SULSO	sp|Q97ZZ6|RS25_SULSO	xlink	inter-protein xl	AO-A963.03576.03576.4_AO-A963.03534.03534.4	163	14	149	AO-A963_matched		3030.5	758.633	4	-1	1	1	6.75	1.02	2.04	0.1	0.27	0.33	0.31	0.01	0.05	247	-0.00013	4.9	0.31	24.28	0.129
1	AAQPQSQQSSSQQQKSS-KPISTMEK-a15-b1	sp|P95986|RS13_SULSO	sp|Q97ZZ6|RS25_SULSO	xlink	inter-protein xl	AO-A962.04031.04031.3_AO-A962.03999.03999.3	163	7	156	AO-A962_matched		2874.4	959.141	3	-1	1	3	6.15	0.84	1.68	0.18	0.33	0.45	0.41	0.04	0.07	208	-0.00013	4.1	0.81	24.16	0.121
1	VGKDEVLKR-GGQGAKG-a3-b6	tr|Q980K5|Q980K5_SULSO	sp|Q97ZY6|RS24_SULSO	xlink	inter-protein xl	AO-A963.04526.04526.3_AO-A963.04469.04469.3	136	119	17	AO-A963_matched		1753.97	585.663	3	-1.3	1.3	12	7.09	1.41	2.81	0.23	0.27	0.27	0.03	0.24	0.05	177	-0.00044	18.5	0.55	24.14	0.121
1	APGGYGSKTPGPGAQPAIR-KITGGLKGK-a8-b7	sp|P95988|RS11_SULSO	sp|Q980W3|RS8E_SULSO	xlink	inter-protein xl	AO-A960.05612.05612.4_AO-A960.05577.05577.4	87	17	70	AO-A960_matched		2819.56	705.898	4	-2.4	2.4	2	5.66	1.4	2.8	0.07	0.32	0.23	0.22	0.01	0.03	309	-5e-05	1.8	0.48	24.13	0.121
1	VGKDEVLKR-GGQGAKG-a8-b6	tr|Q980K5|Q980K5_SULSO	sp|Q97ZY6|RS24_SULSO	xlink	inter-protein xl	AO-A960.04483.04483.4_AO-A960.03832.03832.4	141	119	22	AO-A960_matched		1753.97	439.499	4	-1.7	1.7	7	6.26	1.55	3.11	0.11	0.3	0.17	0	0.16	0.03	223	-0.00044	10.8	0	23.43	0.152
1	KWEKWEMR-MGDPKK-a4-b5	sp|P35027|RS10_SULSO	sp|P95987|RS4_SULSO	xlink	inter-protein xl	AO-A961.04347.04347.4_AO-A961.04325.04325.4	64	5	59	AO-A961_matched		2004	502.008	4	2.3	2.3	1	6.05	1.56	3.13	0.15	0.33	0.13	0.04	0.09	0.02	191	-6e-05	9.7	0	23.01	0.147
1	VRSQTPKIQPK-IEDKINLK-a7-b4	tr|Q97ZH4|Q97ZH4_SULSO	sp|Q9UXA0|RS3_SULSO	xlink	inter-protein xl	AO-A960.08124.08124.4_AO-A960.08104.08104.4	19	192	173	AO-A960_matched		2390.39	598.605	4	0.2	0.2	3	7.09	1.27	2.55	0.23	0.28	0.12	0.06	0.07	0.02	111	-8e-05	12.3	0.92	22.85	0.171
1	KAAQPQSQQSSSQQQK-KVEHGEPGLK-a1-b1	sp|P95986|RS13_SULSO	tr|D0KTC1|D0KTC1_SULS9	xlink	inter-protein xl	AO-A961.02839.02839.3_AO-A961.02819.02819.3	148	119	29	AO-A961_matched		2988.53	997.183	3	-0.4	0.4	7	5.59	1.44	2.89	0.09	0.31	0.24	0.18	0.06	0.04	244	-0.00011	2.1	0	22.74	0.171
1	TLQISVDQNKATNLVGLK-DGKAVPQAK-a10-b3	sp|Q980A6|RS6E_SULSO	sp|Q980A6|RS6E_SULSO	xlink	intra-protein xl	AO-A961.08012.08012.4_AO-A961.07991.07991.4	125	39	86	AO-A961_matched		2991.66	748.922	4	-0.6	0.6	9	9.02	3.03	6.06	0.22	0.45	0.54	0.38	0.15	0.09	702	-3.18779	16	0.47	41.86	0
1	KWYSVITPK-GGAIKDK-a1-b5	sp|Q9UXD4|RS3A_SULSO	sp|Q9UXD4|RS3A_SULSO	xlink	intra-protein xl	AO-A963.06937.06937.4_AO-A963.06915.06915.4	16	9	7	AO-A963_matched		1946.09	487.529	4	-0.7	0.7	1	10.47	3.24	6.48	0.23	0.44	0.49	0.35	0.14	0.09	548	-3.27741	26.6	0.46	41.6	0
1	SSPYAAMLAANKAASDALEK-ASGGMVVKADREK-a12-b8	sp|P95988|RS11_SULSO	sp|P95988|RS11_SULSO	xlink	intra-protein xl	AO-A961.08005.08005.3_AO-A961.08000.08000.3	61	44	17	AO-A961_matched		3492.76	1165.26	3	0.7	0.7	2	9.89	1.79	3.58	0.3	0.3	0.43	0.35	0.08	0.07	546	-4.25075	9.1	0.63	37.41	0
1	TLQISVDQNKATNLVGLK-ASDQVKSITGEK-a10-b6	sp|Q980A6|RS6E_SULSO	sp|Q980A6|RS6E_SULSO	xlink	intra-protein xl	AO-A960.08262.08262.4_AO-A960.08420.08420.4	125	30	95	AO-A960_matched		3340.81	836.21	4	0.2	0.2	5	8.76	2.1	4.21	0.13	0.34	0.45	0.34	0.11	0.08	612	-3.18779	8.6	0.48	36.87	0
1	IINETVSKK-KIYPLRK-a8-b1	sp|Q9UXD4|RS3A_SULSO	sp|Q9UXD4|RS3A_SULSO	xlink	intra-protein xl	AO-A960.05412.05412.5_AO-A960.05362.05362.5	146	175	29	AO-A960_matched		2085.25	418.058	5	-2.6	2.6	3	8.97	2.48	4.96	0.18	0.46	0.43	0.36	0.08	0.07	444	-3.27741	16	0.82	36.79	0
1	AVTIDEETKKK-VLDEIKK-a10-b6	sp|Q97ZZ6|RS25_SULSO	sp|Q97ZZ6|RS25_SULSO	xlink	intra-protein xl	AO-A960.05361.05361.3_AO-A960.05343.05343.3	53	60	7	AO-A960_matched		2242.26	748.429	3	-1.5	1.5	2	10.51	1.55	3.1	0.38	0.35	0.44	0.38	0.06	0.07	378	-3.44336	28.6	0.7	36.74	0
1	ENVKTVDPPEWALLAK-SLSPKGR-a4-b5	tr|Q980F7|Q980F7_SULSO	tr|Q980F7|Q980F7_SULSO	xlink	intra-protein xl	AO-A961.08645.08645.4_AO-A961.08642.08642.4	29	130	101	AO-A961_matched		2690.46	673.624	4	-0.2	0.2	1	9.37	2.2	4.4	0.16	0.41	0.43	0.34	0.09	0.07	433	-3.44336	9.7	0.48	36.22	0
1	MNMAKAIR-ELLKNK-a5-b4	tr|Q980K5|Q980K5_SULSO	tr|Q980K5|Q980K5_SULSO	xlink	intra-protein xl	AO-A962.06210.06210.3_AO-A962.06190.06190.3	253	260	7	AO-A962_matched		1815.01	606.01	3	-2.4	2.4	4	9.17	2.74	5.49	0.34	0.49	0.42	0.36	0.06	0.07	324	-2.41608	24.2	0.79	36	0
1	SSPYAAMLAANKAASDALEK-ASGGMVVKADR-a12-b8	sp|P95988|RS11_SULSO	sp|P95988|RS11_SULSO	xlink	intra-protein xl	AO-A963.08534.08534.3_AO-A963.08525.08525.3	61	44	17	AO-A963_matched		3235.62	1079.55	3	-1.1	1.1	4	8.81	1.67	3.34	0.27	0.31	0.52	0.43	0.09	0.08	562	-4.25075	8.6	0.43	35.82	0
1	TGKEIISR-KKGPSK-a3-b2	sp|Q97ZZ6|RS25_SULSO	sp|Q97ZZ6|RS25_SULSO	xlink	intra-protein xl	AO-A960.03581.03581.3_AO-A960.03547.03547.3	38	31	7	AO-A960_matched		1683.99	562.336	3	-1.5	1.5	5	7.67	3.04	6.07	0.4	0.36	0.38	0.34	0.04	0.06	534	-3.44336	23.8	0.62	34.23	0
1	IVISDPQSVEPKR-VNEKTK-a12-b4	sp|Q980A6|RS6E_SULSO	sp|Q980A6|RS6E_SULSO	xlink	intra-protein xl	AO-A961.05353.05353.5_AO-A961.05328.05328.5	17	49	32	AO-A961_matched		2322.28	465.463	5	-0.6	0.6	6	8.74	1.68	3.37	0.19	0.45	0.42	0.37	0.05	0.06	278	-3.18779	12.9	0.78	33.12	0
1	TGKEIISR-KKGPSK-a3-b1	sp|Q97ZZ6|RS25_SULSO	sp|Q97ZZ6|RS25_SULSO	xlink	intra-protein xl	AO-A963.03623.03623.3_AO-A963.03597.03597.3	38	30	8	AO-A963_matched		1683.98	562.336	3	-2.1	2.1	2	8.53	2.57	5.14	0.29	0.36	0.44	0.42	0.03	0.07	392	-3.44336	24.9	0.62	33.1	0
1	VNKIGSYLDR-MNMAKAIR-a3-b5	tr|Q980K5|Q980K5_SULSO	tr|Q980K5|Q980K5_SULSO	xlink	intra-protein xl	AO-A961.07576.07576.4_AO-A961.07561.07561.4	577	253	324	AO-A961_matched		2235.18	559.803	4	-1.9	1.9	2	9.16	2.91	5.83	0.18	0.34	0.34	0.23	0.11	0.06	354	-2.41608	23	0.76	32.87	0
1	VVQKQTDAGEISR-VAIQKAIR-a4-b5	sp|Q9UX87|RS5_SULSO	sp|Q9UX87|RS5_SULSO	xlink	intra-protein xl	AO-A963.05760.05760.4_AO-A963.05721.05721.4	66	105	39	AO-A963_matched		2465.4	617.359	4	2.6	2.6	1	8.33	2.9	5.8	0.11	0.33	0.24	0.15	0.09	0.04	468	-3.25873	16	0.53	32.72	0
1	ASDQVKSITGEK-AVPQAKVNEK-a6-b6	sp|Q980A6|RS6E_SULSO	sp|Q980A6|RS6E_SULSO	xlink	intra-protein xl	AO-A963.05017.05017.3_AO-A963.04988.04988.3	30	45	15	AO-A963_matched		2482.32	828.45	3	-1	1	3	9.71	0.69	1.38	0.28	0.4	0.77	0.04	0.73	0.15	126	-3.18779	11.8	0.36	32.56	0
1	GEPEKAGLATSPVTLK-KLGDFQLVVDNGEAK-a5-b1	tr|Q980K5|Q980K5_SULSO	tr|Q980K5|Q980K5_SULSO	xlink	intra-protein xl	AO-A961.08768.08768.4_AO-A961.08751.08751.4	539	352	187	AO-A961_matched		3366.79	842.705	4	-0.5	0.5	1	7.72	1.84	3.69	0.15	0.21	0.47	0.25	0.22	0.09	632	-2.41608	10.3	0.66	32.47	0
1	EKETSPAEEKEEISEEI-IVKEIYDR-a2-b3	sp|Q980K7|RS17E_SULSO	sp|Q980K7|RS17E_SULSO	xlink	intra-protein xl	AO-A960.07075.07075.3_AO-A960.07057.07057.3	64	14	50	AO-A960_matched		3148.56	1050.53	3	0.3	0.3	2	7.8	2.27	4.54	0.2	0.2	0.33	0.24	0.09	0.06	629	-3.87947	10.6	0.23	32.23	0
1	AVTIDEETKKK-VLDEIKK-a9-b6	sp|Q97ZZ6|RS25_SULSO	sp|Q97ZZ6|RS25_SULSO	xlink	intra-protein xl	AO-A961.05450.05450.4_AO-A961.05421.05421.4	52	60	8	AO-A961_matched		2242.26	561.574	4	-1.4	1.4	2	10.26	1.01	2.03	0.18	0.33	0.7	0.48	0.22	0.12	139	-3.44336	15.5	0.73	31.8	0
1	EKETSPAEEK-IVKEIYDR-a2-b3	sp|Q980K7|RS17E_SULSO	sp|Q980K7|RS17E_SULSO	xlink	intra-protein xl	AO-A961.05100.05100.4_AO-A961.05136.05136.4	64	14	50	AO-A961_matched		2319.18	580.803	4	-1.6	1.6	5	7.92	2.57	5.15	0.09	0.36	0.37	0.13	0.23	0.07	396	-3.87947	18.6	0.6	31.58	0
1	IIVFKGEPEK-WTKIIK-a5-b3	tr|Q980K5|Q980K5_SULSO	tr|Q980K5|Q980K5_SULSO	xlink	intra-protein xl	AO-A963.08056.08056.4_AO-A963.08037.08037.4	534	348	186	AO-A963_matched		2084.23	522.064	4	-1.3	1.3	2	8.94	1.56	3.12	0.2	0.4	0.55	0.5	0.04	0.08	191	-2.41608	14.7	0.91	31.22	0
1	IINETVSKK-KIYPLR-a8-b1	sp|Q9UXD4|RS3A_SULSO	sp|Q9UXD4|RS3A_SULSO	xlink	intra-protein xl	AO-A961.06227.06227.4_AO-A961.06195.06195.4	146	175	29	AO-A961_matched		1957.16	490.298	4	-0.9	0.9	3	9.05	1.37	2.74	0.19	0.4	0.62	0.52	0.1	0.1	166	-3.27741	30.9	0.78	31.05	0
1	NVGIHGIVKNINLSK-EKSDLRVD-a9-b2	sp|Q9UX94|RS4E_SULSO	sp|Q9UX94|RS4E_SULSO	xlink	intra-protein xl	AO-A961.07470.07470.4_AO-A961.07450.07450.4	194	233	39	AO-A961_matched		2703.49	676.881	4	-0.2	0.2	3	6.77	2.32	4.64	0.17	0.41	0.28	0.12	0.16	0.06	426	-3.17092	15.5	0.61	30.82	0
1	KYGKGVQSCQR-CGSKDSVIQK-a4-b4	sp|Q97ZQ5|RS14Z_SULSO	sp|Q97ZQ5|RS14Z_SULSO	xlink	intra-protein xl	AO-A961.04078.04078.4_AO-A961.04039.04039.4	14	25	11	AO-A961_matched		2568.28	643.077	4	-0.4	0.4	2	7.07	2.36	4.72	0.11	0.44	0.15	0.09	0.06	0.03	360	-4.31067	6.6	0.53	30.47	0
1	SGQQLEKMIDR-SIVKVK-a7-b4	sp|Q9UXA0|RS3_SULSO	sp|Q9UXA0|RS3_SULSO	xlink	intra-protein xl	AO-A960.06496.06496.4_AO-A960.06499.06499.4	161	15	146	AO-A960_matched		2114.18	529.552	4	0.4	0.4	1	8.37	1.65	3.3	0.19	0.45	0.36	0.13	0.23	0.08	166	-3.27741	7.9	0.9	30.46	0
1	LIFQQLEKAGLVQK-SLSPKGR-a8-b5	tr|Q980F7|Q980F7_SULSO	tr|Q980F7|Q980F7_SULSO	xlink	intra-protein xl	AO-A963.08653.08653.4_AO-A963.08655.08655.4	113	130	17	AO-A963_matched		2495.44	624.868	4	-2.1	2.1	2	9.17	2.02	4.04	0.14	0.24	0.34	0.15	0.19	0.07	307	-3.44336	9.1	0.5	29.94	0
1	KLGDFQLVVDNGEAK-WTKIIK-a1-b3	tr|Q980K5|Q980K5_SULSO	tr|Q980K5|Q980K5_SULSO	xlink	intra-protein xl	AO-A960.08707.08707.4_AO-A960.08716.08716.4	352	348	4	AO-A960_matched		2557.42	640.362	4	0.6	0.6	1	7.63	1.38	2.77	0.17	0.28	0.5	0.47	0.02	0.07	392	-2.41608	9	0.91	29.38	0
1	LQTIVYKK-MGLLKK-a7-b5	sp|P95987|RS4_SULSO	sp|P95987|RS4_SULSO	xlink	intra-protein xl	AO-A961.07242.07242.4_AO-A961.07203.07203.4	112	84	28	AO-A961_matched		1818.1	455.534	4	-1.1	1.1	1	8.34	2.11	4.22	0.28	0.26	0.38	0.27	0.11	0.07	290	-3.46652	20.4	0.87	28.81	0
1	ILAGEIIPNFGDPNSKVGK-YKVNGFK-a16-b2	tr|Q980K5|Q980K5_SULSO	tr|Q980K5|Q980K5_SULSO	xlink	intra-protein xl	AO-A960.08802.08802.4_AO-A960.08774.08774.4	133	84	49	AO-A960_matched		2960.6	741.158	4	-0.2	0.2	1	6.82	1.35	2.69	0.12	0.22	0.34	0.33	0.01	0.04	497	-2.41608	4.2	0.6	27.83	0
1	YTTTANVLDPATNTAKK-VKILEILETPANK-a16-b2	sp|Q980W3|RS8E_SULSO	sp|Q980W3|RS8E_SULSO	xlink	intra-protein xl	AO-A961.09086.09086.3_AO-A961.09076.09076.3	74	77	3	AO-A961_matched		3412.86	1138.63	3	-1.9	1.9	1	7.74	0.99	1.98	0.25	0.19	0.48	0.41	0.07	0.08	310	-3.67813	9.4	0.5	26.59	0
1	EVSDLDLSKDLK-YIVAKAIK-a9-b5	tr|Q980K5|Q980K5_SULSO	tr|Q980K5|Q980K5_SULSO	xlink	intra-protein xl	AO-A961.08127.08127.3_AO-A961.08089.08089.3	338	500	162	AO-A961_matched		2403.35	802.125	3	0	0	2	8.7	1.32	2.63	0.31	0.15	0.33	0.27	0.05	0.05	213	-2.41608	13.8	0.55	25.57	0
1	KGLSNTIYQAR-MGLLKK-a1-b5	sp|P95987|RS4_SULSO	sp|P95987|RS4_SULSO	xlink	intra-protein xl	AO-A961.07174.07174.4_AO-A961.07156.07156.4	113	84	29	AO-A961_matched		2076.18	520.051	4	-1	1	1	7.1	0.93	1.85	0.17	0.33	0.45	0.44	0.01	0.06	155	-3.46652	16.9	0.94	25.1	0
1	CLSCGTELVYSMGGKAK-VLIPEPKSR-a15-b7	sp|Q97Z80|RS27_SULSO	sp|Q97Z80|RS27_SULSO	xlink	intra-protein xl	AO-A960.08210.08210.4_AO-A960.08192.08192.4	54	13	41	AO-A960_matched		3035.55	759.895	4	-0.1	0.1	2	6.78	1.14	2.29	0.2	0.25	0.47	0.06	0.41	0.12	225	-4.37504	7.6	0.54	24.83	0
1	KPISTMEKR-QQKAEEK-a8-b3	sp|Q97ZZ6|RS25_SULSO	sp|Q97ZZ6|RS25_SULSO	xlink	intra-protein xl	AO-A961.03216.03216.3_AO-A961.03197.03197.3	14	25	11	AO-A961_matched		2086.11	696.378	3	0.4	0.4	4	6.44	1.41	2.82	0.19	0.26	0.24	0.18	0.06	0.04	202	-3.44336	12.3	0.88	22.86	0
1	VPENLGKQVESSSVSSG-INSIFDVTTKDGYVVR-a7-b10	sp|Q9UXD4|RS3A_SULSO	sp|Q9UXD4|RS3A_SULSO	xlink	intra-protein xl	AO-A960.08818.08818.3_AO-A960.08817.08817.3	198	111	87	AO-A960_matched		3666.86	1223.3	3	0.3	0.3	1	6.27	1.15	2.29	0.13	0.11	0.24	0.06	0.17	0.04	386	-3.27741	4.6	0.44	22.62	0
1	EKETSPAEEKEEISEEI-IVKEIYDR-a10-b3	sp|Q980K7|RS17E_SULSO	sp|Q980K7|RS17E_SULSO	xlink	intra-protein xl	AO-A960.07062.07062.4_AO-A960.07103.07103.4	72	14	58	AO-A960_matched		3148.56	788.147	4	0.3	0.3	1	6.16	0.89	1.79	0.05	0.23	0.28	0.21	0.08	0.05	134	-3.87947	8.2	0.39	20.18	0
1	DEVLKRFR-VGKDEVLK-a5-b3	tr|Q980K5|Q980K5_SULSO	tr|Q980K5|Q980K5_SULSO	xlink	intra-protein xl	AO-A960.05398.05398.4_AO-A960.04691.04691.4	141	136	5	AO-A960_matched		2086.17	522.551	4	-2.9	2.9	1	5.35	0.3	0.59	0.01	0.31	0.05	0.02	0.03	0.01	5	-2.41608	3.5	0.9	17.32	0.045
1	MGDPKK-MGDPKK-a5-b5	sp|P95987|RS4_SULSO	sp|P95987|RS4_SULSO	xlink	intra-protein xl	AO-A963.02609.02609.3_AO-A963.02595.02595.3	5	5	0	AO-A963_matched		1486.75	496.591	3	-2	2	1	4.82	0.78	1.56	0.15	0.26	0.02	0.01	0.01	0	32	-3.46652	6.9	0	16.06	0.043
1	IGYEQELLGKYGLR-K10-155	sp|P95987|RS4_SULSO	-	monolink	monolink	AO-A960.09091.09091.3_AO-A960.09086.09086.3	32	n/a	-	AO-A960_matched		1792.97	598.665	3	-1.3	1.3	3	11.35	4.28	4.28	0.26	0.54	0.62	0.62	0	0.22	651	0	23.2	0.2	49.18	0
1	VRAPGGYGSKTPGPGAQPAIR-K10-155	sp|P95988|RS11_SULSO	-	monolink	monolink	AO-A963.05327.05327.3_AO-A963.05300.05300.3	87	n/a	-	AO-A963_matched		2191.18	731.402	3	-2.5	2.5	5	11.22	3.03	3.03	0.21	0.58	0.58	0.58	0	0.14	501	0	11	0.24	45.85	0
1	KETATVDDILSLTEQDLLER-K1-155	sp|P95987|RS4_SULSO	-	monolink	monolink	AO-A961.10084.10084.3_AO-A961.10074.10074.3	85	n/a	-	AO-A961_matched		2443.27	815.432	3	0.4	0.4	1	11.28	3.86	3.86	0.37	0.28	0.52	0.52	0	0.13	830	0	32.5	0.22	45.78	0
1	VRAPGGYGSKTPGPGAQPAIR-K10-156	sp|P95988|RS11_SULSO	-	monolink	monolink	AO-A963.05955.05955.3_AO-A963.05932.05932.3	87	n/a	-	AO-A963_matched		2192.17	731.73	3	-1.7	1.7	6	11.42	2.94	2.94	0.23	0.53	0.59	0.59	0	0.14	513	0	17	0.26	45.47	0
1	SRPPVMSQQEGGEIGVKQA-K17-155	sp|P95987|RS4_SULSO	-	monolink	monolink	AO-A963.06242.06242.3_AO-A963.06204.06204.3	179	n/a	-	AO-A963_matched		2152.09	718.372	3	-2.3	2.3	4	11.44	3.52	3.52	0.28	0.4	0.48	0.48	0	0.13	655	0	28.5	0.13	45.29	0
1	QAIIMPASKLVINVLR-K9-155	sp|Q9UX92|RS8_SULSO	-	monolink	monolink	AO-A960.09917.09917.3_AO-A960.09916.09916.3	32	n/a	-	AO-A960_matched		1920.16	641.062	3	0	0	2	11.51	3.85	3.85	0.21	0.35	0.51	0.51	0	0.16	688	0	18	0.22	45.19	0
1	GKPVIYEETCIGCGICVK-K2-156	tr|Q980K5|Q980K5_SULSO	-	monolink	monolink	AO-A962.08753.08753.3_AO-A962.08737.08737.3	43	n/a	-	AO-A962_matched		2238.07	747.031	3	-1.1	1.1	4	11.51	3.23	3.23	0.33	0.45	0.51	0.51	0	0.14	557	0	28.2	0.17	44.88	0
1	YTTTANVLDPATNTAKK-K16-156	sp|Q980W3|RS8E_SULSO	-	monolink	monolink	AO-A962.07054.07054.3_AO-A962.07013.07013.3	74	n/a	-	AO-A962_matched		1964.01	655.677	3	-1.6	1.6	4	11.51	3.64	3.64	0.32	0.4	0.39	0.39	0	0.11	629	0	23.4	0.19	44.83	0
1	ELENQNVVKLYSK-K9-156	sp|Q97ZZ6|RS25_SULSO	-	monolink	monolink	AO-A963.07651.07651.3_AO-A963.07606.07606.3	95	n/a	-	AO-A963_matched		1718.91	573.977	3	-0.3	0.3	1	9.81	4.54	4.54	0.17	0.51	0.32	0.32	0	0.12	672	0	32.5	0.25	44.4	0
1	QAIIMPASKLVINVLR-K9-156	sp|Q9UX92|RS8_SULSO	-	monolink	monolink	AO-A960.10065.10065.3_AO-A960.10048.10048.3	32	n/a	-	AO-A960_matched		1921.14	641.389	3	-0.1	0.1	2	11.37	3.46	3.46	0.19	0.34	0.42	0.42	0	0.13	692	0	15.4	0.3	44.17	0
1	NIKQLAQIFEK-K3-156	sp|Q9UXA0|RS3_SULSO	-	mooolink	monolink	AO-A960.09603.09603.3_AO-A960.09599.09599.3	64	n/a	-	AO-A960_matched		1486.84	496.621	3	-0.7	0.7	2	11.46	3.07	3.07	0.23	0.55	0.52	0.52	0	0.23	346	0	48.3	0.26	44.14	0
1	KVEHGEPGLKATR-K10-155	tr|D0KTC1|D0KTC1_SULS9	-	monolink	monolink	AO-A963.03594.03594.3_AO-A963.03554.03554.3	128	n/a	-	AO-A963_matched		1575.87	526.298	3	-2.4	2.4	1	11.44	2.95	2.95	0.22	0.51	0.65	0.65	0	0.25	390	0	23.1	0	44.09	0
1	ELENQNVVKLYSK-K9-155	sp|Q97ZZ6|RS25_SULSO	-	monolink	monolink	AO-A962.06886.06886.3_AO-A962.06871.06871.3	95	n/a	-	AO-A962_matched		1717.93	573.651	3	0.9	0.9	1	11.16	5.01	5.01	0.19	0.4	0.43	0.43	0	0.16	598	0	32.5	0.19	43.8	0
1	VGKDEVLKR-K8-156	tr|Q980K5|Q980K5_SULSO	-	monolink	monolink	AO-A963.05052.05052.3_AO-A963.04990.04990.3	141	n/a	-	AO-A963_matched		1198.69	400.571	3	-1.8	1.8	11	11.51	3.68	3.68	0.26	0.38	0.44	0.44	0	0.24	507	0	18.5	0	43.69	0
1	SGGKAIELSEIVK-K4-155	tr|Q980K5|Q980K5_SULSO	-	monolink	monolink	AO-A962.08508.08508.3_AO-A962.08483.08483.3	32	n/a	-	AO-A962_matched		1484.84	495.956	3	-2	2	1	10.94	3.31	3.31	0.29	0.31	0.48	0.48	0	0.18	683	0	10.9	0	43.66	0
1	EVSDLDLSKDLK-K9-156	tr|Q980K5|Q980K5_SULSO	-	monolink	monolink	AO-A962.08302.08302.3_AO-A962.08258.08258.3	338	n/a	-	AO-A962_matched		1516.78	506.602	3	-2.3	2.3	4	11.48	4.63	4.63	0.2	0.34	0.41	0.41	0	0.17	582	0	41	0	42.99	0
1	TLQISVDQNKATNLVGLK-K10-155	sp|Q980A6|RS6E_SULSO	-	monolink	monolink	AO-A960.08767.08767.3_AO-A960.08804.08804.3	125	n/a	-	AO-A960_matched		2096.18	699.736	3	-0.6	0.6	3	10.7	3.29	3.29	0.13	0.36	0.49	0.49	0	0.14	642	0	21	0.36	42.37	0
1	APGGYGSKTPGPGAQPAIR-K8-156	sp|P95988|RS11_SULSO	-	monolink	monolink	AO-A960.06198.06198.3_AO-A960.06173.06173.3	87	n/a	-	AO-A960_matched		1937	646.674	3	-1.5	1.5	4	10.89	3.05	3.05	0.21	0.49	0.63	0.63	0	0.17	422	0	24.9	0	42.2	0
1	GIVEKTGIEMR-K5-156	sp|P35027|RS10_SULSO	-	monolink	monolink	AO-A961.08065.08065.3_AO-A961.08038.08038.3	30	n/a	-	AO-A961_matched		1387.74	463.586	3	-1.7	1.7	4	11.5	4.03	4.03	0.26	0.41	0.49	0.49	0	0.22	393	0	33.5	0	42.06	0
1	GKPVIYEETCIGCGICVK-K2-155	tr|Q980K5|Q980K5_SULSO	-	monolink	monolink	AO-A960.08397.08397.3_AO-A960.08391.08391.3	43	n/a	-	AO-A960_matched		2237.09	746.703	3	-2.4	2.4	4	11.47	2.77	2.77	0.32	0.35	0.53	0.53	0	0.15	486	0	15.6	0	41.4	0
1	GTVNEILTKIDER-K9-155	tr|Q980K5|Q980K5_SULSO	-	monolink	monolink	AO-A960.09061.09061.3_AO-A960.09044.09044.3	186	n/a	-	AO-A960_matched		1641.89	548.305	3	-2.1	2.1	4	11.42	2.82	2.82	0.19	0.3	0.51	0.51	0	0.2	523	0	18	0.41	41.33	0
1	TLQISVDQNKATNLVGLK-K10-156	sp|Q980A6|RS6E_SULSO	-	monolink	monolink	AO-A960.08999.08999.3_AO-A960.08985.08985.3	125	n/a	-	AO-A960_matched		2097.17	700.065	3	1.2	1.2	2	10.66	2.83	2.83	0.16	0.36	0.48	0.48	0	0.13	560	0	19	0.38	40.86	0
1	GIVEKTGIEMR-K5-155	sp|P35027|RS10_SULSO	-	monolink	monolink	AO-A960.07208.07208.3_AO-A960.07186.07186.3	30	n/a	-	AO-A960_matched		1386.75	463.259	3	-2.6	2.6	3	11.1	4.07	4.07	0.19	0.38	0.45	0.45	0	0.21	422	0	41.3	0.12	40.71	0
1	VKILEILETPANK-K2-155	sp|Q980W3|RS8E_SULSO	-	monolink	monolink	AO-A960.09379.09379.3_AO-A960.09381.09381.3	77	n/a	-	AO-A960_matched		1621.96	541.662	3	-2	2	4	11.32	2.78	2.78	0.29	0.27	0.64	0.64	0	0.25	480	0	24.3	0.29	40.53	0
1	VGKDEVLKR-K3-156	tr|Q980K5|Q980K5_SULSO	-	monolink	monolink	AO-A963.05733.05733.3_AO-A963.05678.05678.3	136	n/a	-	AO-A963_matched		1198.69	400.571	3	-1.8	1.8	5	11.28	3.61	3.61	0.23	0.38	0.49	0.49	0	0.27	329	0	36.4	0	40.33	0
1	LAIALEKGYHFR-K7-155	sp|Q9UXA0|RS3_SULSO	-	monolink	monolink	AO-A963.07990.07990.3_AO-A963.07969.07969.3	106	n/a	-	AO-A963_matched		1571.88	524.968	3	-3	3	3	11.33	1.25	1.25	0.22	0.41	0.78	0.78	0	0.32	252	0	37.8	0.22	40.23	0
1	KLGDFQLVVDNGEAK-K1-156	tr|Q980K5|Q980K5_SULSO	-	monolink	monolink	AO-A961.09056.09056.3_AO-A961.09045.09045.3	352	n/a	-	AO-A961_matched		1787.93	596.985	3	0.3	0.3	1	11.45	2.13	2.13	0.22	0.3	0.74	0.74	0	0.25	407	0	14.9	0	40.06	0
1	APGGYGSKTPGPGAQPAIR-K8-155	sp|P95988|RS11_SULSO	-	monolink	monolink	AO-A963.05593.05593.3_AO-A963.05551.05551.3	87	n/a	-	AO-A963_matched		1936.02	646.346	3	-1.3	1.3	4	9.58	2.89	2.89	0.19	0.49	0.63	0.63	0	0.17	419	0	26.5	0.25	39.5	0
1	IVISDPQSVEPKR-K12-155	sp|Q980A6|RS6E_SULSO	-	monolink	monolink	AO-A960.06235.06235.3_AO-A960.06195.06195.3	17	n/a	-	AO-A960_matched		1621.9	541.641	3	-2.9	2.9	4	11.47	2.24	2.24	0.23	0.33	0.52	0.52	0	0.2	365	0	34	0	39.35	0
1	ILVGEITADEGSVTPEKQILSYKPQR-K17-155	tr|Q980K5|Q980K5_SULSO	-	monolink	monolink	AO-A963.08799.08799.4_AO-A963.08786.08786.4	403	n/a	-	AO-A963_matched		3025.64	757.417	4	1.1	1.1	4	11.51	2.31	2.31	0.2	0.36	0.49	0.49	0	0.09	362	0	16.9	0.35	38.66	0
1	VGKDEVLKR-K3-155	tr|Q980K5|Q980K5_SULSO	-	monolink	monolink	AO-A963.04864.04864.3_AO-A963.04826.04826.3	136	n/a	-	AO-A963_matched		1197.71	400.243	3	-2.8	2.8	4	9.78	4.05	4.05	0.27	0.38	0.45	0.45	0	0.25	411	0	36.4	0	38.6	0
1	NVGIHGIVKNINLSK-K9-155	sp|Q9UX94|RS4E_SULSO	-	monolink	monolink	AO-A961.07550.07550.3_AO-A961.07515.07515.3	194	n/a	-	AO-A961_matched		1760.03	587.685	3	-1.5	1.5	4	11.45	1.61	1.61	0.17	0.43	0.61	0.61	0	0.2	215	0	10.9	0.43	38.53	0
1	KCPYEAISIVNLPDELEGEVIHR-K1-155	tr|Q980K5|Q980K5_SULSO	-	monolink	monolink	AO-A961.09712.09712.3_AO-A961.09707.09707.3	60	n/a	-	AO-A961_matched		2835.45	946.157	3	-0.7	0.7	6	11.51	2.37	2.37	0.33	0.34	0.48	0.48	0	0.1	360	0	28.4	0.14	38.53	0
1	LKYTTTANVLDPATNTAK-K2-156	sp|Q980W3|RS8E_SULSO	-	monolink	monolink	AO-A960.07914.07914.3_AO-A960.07893.07893.3	58	n/a	-	AO-A960_matched		2077.09	693.373	3	0.2	0.2	3	10.73	1.88	1.88	0.29	0.25	0.55	0.55	0	0.15	508	0	13.1	0.38	38.24	0
1	LKYTTTANVLDPATNTAK-K2-155	sp|Q980W3|RS8E_SULSO	-	monolink	monolink	AO-A962.07295.07295.3_AO-A962.07260.07260.3	58	n/a	-	AO-A962_matched		2076.11	693.044	3	-1.1	1.1	4	11.44	1.75	1.75	0.2	0.25	0.59	0.59	0	0.16	426	0	23.3	0.21	38.08	0
1	CGSIMAHHLKPNER-K10-155	sp|Q97ZY7|RS27A_SULSO	-	monolink	monolink	AO-A962.04709.04709.4_AO-A962.04689.04689.4	53	n/a	-	AO-A962_matched		1803.88	451.979	4	-2.5	2.5	1	11.51	2.99	2.99	0.24	0.34	0.4	0.4	0	0.14	318	0	24	0	38.05	0
1	EVSDLDLSKDLK-K9-155	tr|Q980K5|Q980K5_SULSO	-	monolink	monolink	AO-A962.07645.07645.3_AO-A962.07607.07607.3	338	n/a	-	AO-A962_matched		1515.8	506.275	3	-2.5	2.5	4	11.5	3.04	3.04	0.27	0.21	0.51	0.51	0	0.21	415	0	38.9	0.28	38	0
1	QLITHGHIAVNGKR-K13-156	sp|P95987|RS4_SULSO	-	monolink	monolink	AO-A963.04985.04985.3_AO-A963.05445.05445.3	136	n/a	-	AO-A963_matched		1698.95	567.325	3	-1.5	1.5	12	11.51	1.96	1.96	0.28	0.2	0.43	0.43	0	0.15	453	0	14	0.27	37.83	0
1	GKPVIYEETCIGCGICVKK-K18-156	tr|Q980K5|Q980K5_SULSO	-	monolink	monolink	AO-A961.07916.07916.3_AO-A961.07894.07894.3	59	n/a	-	AO-A961_matched		2366.17	789.731	3	0	0	2	11.22	2.93	2.93	0.24	0.14	0.53	0.53	0	0.14	557	0	11.9	0.17	37.57	0
1	LIFQQLEKAGLVQK-K8-155	tr|Q980F7|Q980F7_SULSO	-	monolink	monolink	AO-A963.09159.09159.3_AO-A963.09155.09155.3	113	n/a	-	AO-A963_matched		1769.05	590.69	3	-0.6	0.6	2	10.21	2.95	2.95	0.15	0.41	0.49	0.49	0	0.17	342	0	27	0.59	37.56	0
1	VNGFKLFGLPTPK-K5-155	tr|Q980K5|Q980K5_SULSO	-	monolink	monolink	AO-A963.09487.09487.3_AO-A963.09488.09488.3	89	n/a	-	AO-A963_matched		1571.91	524.976	3	-2.3	2.3	1	9.07	2.24	2.24	0.2	0.51	0.57	0.57	0	0.22	289	0	19.2	0.27	37.23	0
1	LAIALEKGYHFR-K7-156	sp|Q9UXA0|RS3_SULSO	-	monolink	monolink	AO-A961.08710.08710.3_AO-A961.08671.08671.3	106	n/a	-	AO-A961_matched		1572.86	525.296	3	-1.3	1.3	1	10.12	1.06	1.06	0.19	0.43	0.64	0.64	0	0.27	199	0	16.3	0.34	36.69	0
1	TTVLKILAGEIIPNFGDPNSK-K5-155	tr|Q980K5|Q980K5_SULSO	-	monolink	monolink	AO-A960.10232.10232.3_AO-A960.10250.10250.3	117	n/a	-	AO-A960_matched		2381.32	794.781	3	-1.6	1.6	2	11.51	2.17	2.17	0.28	0.26	0.49	0.49	0	0.12	337	0	17.3	0.3	36.45	0
1	GYLPAENMKIRPDEIK-K9-156	tr|Q980K5|Q980K5_SULSO	-	monolink	monolink	AO-A962.08301.08301.3_AO-A962.08247.08247.3	318	n/a	-	AO-A962_matched		2029.06	677.36	3	1.1	1.1	2	10.28	0.98	0.98	0.13	0.44	0.79	0.79	0	0.25	182	0	9.8	0.41	36.38	0
1	GPIPLPTSKLEVPIMR-K9-155	sp|P35027|RS10_SULSO	-	monolink	monolink	AO-A961.09566.09566.3_AO-A961.09567.09567.3	45	n/a	-	AO-A961_matched		1902.1	635.041	3	-1.3	1.3	1	11.37	2.55	2.55	0.24	0.23	0.58	0.58	0	0.18	341	0	9.6	0.32	36.35	0
1	KPISTMEKR-K8-156	sp|Q97ZZ6|RS25_SULSO	-	monolink	monolink	AO-A963.04766.04766.3_AO-A963.04729.04729.3	14	n/a	-	AO-A963_matched		1244.68	415.901	3	-0.3	0.3	2	9.77	2.94	2.94	0.15	0.36	0.27	0.27	0	0.15	389	0	36.4	0.3	36.21	0
1	LFGLPTPKNNTILGVLGK-K8-156	tr|Q980K5|Q980K5_SULSO	-	monolink	monolink	AO-A960.10027.10027.3_AO-A960.10021.10021.3	97	n/a	-	AO-A960_matched		2037.18	680.07	3	-1	1	4	9.36	2.69	2.69	0.12	0.38	0.42	0.42	0	0.12	420	0	13.6	0.38	35.87	0
1	YTTTANVLDPATNTAKK-K16-155	sp|Q980W3|RS8E_SULSO	-	monolink	monolink	AO-A961.06443.06443.3_AO-A961.06425.06425.3	74	n/a	-	AO-A961_matched		1963.03	655.35	3	-1.4	1.4	1	9.98	2.78	2.78	0.27	0.21	0.33	0.33	0	0.1	539	0	15.2	0.26	35.74	0
1	NVGIHGIVKNINLSK-K9-156	sp|Q9UX94|RS4E_SULSO	-	monolink	monolink	AO-A963.08167.08167.3_AO-A963.08033.08033.3	194	n/a	-	AO-A963_matched		1761.02	588.013	3	-0.1	0.1	6	11.21	1.69	1.69	0.19	0.34	0.41	0.41	0	0.14	224	0	15.8	0.28	35.56	0
1	KVEHGEPGLK-K1-155	tr|D0KTC1|D0KTC1_SULS9	-	monolink	monolink	AO-A962.03401.03401.3_AO-A962.03369.03369.3	119	n/a	-	AO-A962_matched		1247.69	416.903	3	-2.3	2.3	9	10.65	1.57	1.57	0.19	0.37	0.54	0.54	0	0.27	143	0	25.5	0	35.37	0
1	ILEILETPANKELAR-K11-156	sp|Q980W3|RS8E_SULSO	-	monolink	monolink	AO-A963.09268.09268.3_AO-A963.09262.09262.3	88	n/a	-	AO-A963_matched		1865.05	622.692	3	0.6	0.6	1	10.64	2.55	2.55	0.18	0.27	0.44	0.44	0	0.15	354	0	31.3	0.22	35.33	0
1	QLITHGHIAVNGKR-K13-155	sp|P95987|RS4_SULSO	-	monolink	monolink	AO-A960.04765.04765.4_AO-A960.04744.04744.4	136	n/a	-	AO-A960_matched		1697.97	425.5	4	-1.5	1.5	4	11.17	2.39	2.39	0.15	0.33	0.24	0.24	0	0.08	267	0	11.2	0.41	35.23	0
1	RYFLEKSIVK-K6-155	sp|Q9UXA0|RS3_SULSO	-	monolink	monolink	AO-A960.07421.07421.3_AO-A960.07395.07395.3	11	n/a	-	AO-A960_matched		1436.84	479.953	3	-2.7	2.7	2	10	2.91	2.91	0.19	0.35	0.32	0.32	0	0.16	272	0	17	0	34.7	0
1	GTVNEILTKIDER-K9-156	tr|Q980K5|Q980K5_SULSO	-	monolink	monolink	AO-A960.09338.09338.3_AO-A960.09321.09321.3	186	n/a	-	AO-A960_matched		1642.88	548.633	3	-0.8	0.8	3	9.81	2.67	2.67	0.2	0.33	0.3	0.3	0	0.11	296	0	14.8	0.55	33.58	0
1	CGSIMAHHLKPNER-K10-156	sp|Q97ZY7|RS27A_SULSO	-	monolink	monolink	AO-A963.05448.05448.4_AO-A963.05404.05404.4	53	n/a	-	AO-A963_matched		1804.87	452.225	4	-1.8	1.8	4	10.3	1.91	1.91	0.15	0.34	0.28	0.28	0	0.1	227	0	9.9	0	33.26	0
1	ASGGMVVKADREK-K8-156	sp|P95988|RS11_SULSO	-	monolink	monolink	AO-A963.05076.05076.3_AO-A963.05033.05033.3	44	n/a	-	AO-A963_matched		1502.78	501.933	3	-1.1	1.1	4	9.79	0.66	0.66	0.19	0.33	0.73	0.73	0	0.28	156	0	13.3	0	33.25	0
1	TLLTYAGIKDAWSTTK-K9-155	sp|Q9UX87|RS5_SULSO	-	monolink	monolink	AO-A962.09254.09254.3_AO-A962.09235.09235.3	174	n/a	-	AO-A962_matched		1923.04	642.019	3	-1.2	1.2	1	8.38	2.66	2.66	0.16	0.33	0.33	0.33	0	0.1	442	0	9	0.23	33.16	0
1	KAAQPQSQQSSSQQQK-K1-156	sp|P95986|RS13_SULSO	-	monolink	monolink	AO-A962.02830.02830.3_AO-A962.02801.02801.3	148	n/a	-	AO-A962_matched		1913.94	638.989	3	0.2	0.2	1	9.79	1.91	1.91	0.21	0.2	0.4	0.4	0	0.13	402	0	15.2	0.14	33	0
1	EGDKVIIGECRPLSK-K4-155	sp|Q9UX98|RS17_SULSO	-	monolink	monolink	AO-A961.06424.06424.3_AO-A961.06402.06402.3	92	n/a	-	AO-A961_matched		1854.98	619.336	3	-2.4	2.4	4	9.34	2.14	2.14	0.13	0.33	0.49	0.49	0	0.16	279	0	22.4	0.2	32.92	0
1	EKYDPLGGAPMAR-K2-155	sp|P39573|RS12_SULSO	-	monolink	monolink	AO-A961.07546.07546.3_AO-A961.07505.07505.3	40	n/a	-	AO-A961_matched		1558.78	520.601	3	-2.2	2.2	3	7.9	1.97	1.97	0.09	0.46	0.36	0.36	0	0.14	305	0	16.3	0	32.86	0
1	QYYNAEYAGVEVLKTPIGTR-K14-155	sp|Q9UXA0|RS3_SULSO	-	monolink	monolink	AO-A960.08935.08935.3_AO-A960.08926.08926.3	38	n/a	-	AO-A960_matched		2426.25	809.757	3	-0.5	0.5	2	8.65	2.12	2.12	0.13	0.27	0.38	0.38	0	0.09	465	0	11	0.19	32.65	0
1	CLSCGTELVYSMGGKAK-K15-155	sp|Q97Z80|RS27_SULSO	-	monolink	monolink	AO-A961.08020.08020.3_AO-A961.08001.08001.3	54	n/a	-	AO-A961_matched		2014.95	672.658	3	-1.3	1.3	1	9.01	2.43	2.43	0.19	0.31	0.38	0.38	0	0.11	354	0	13.3	0	32.63	0
1	LKYTTTANVLDPATNTAKK-K2-155	sp|Q980W3|RS8E_SULSO	-	monolink	monolink	AO-A960.06624.06624.3_AO-A960.06616.06616.3	58	n/a	-	AO-A960_matched		2204.2	735.742	3	-2.5	2.5	4	10.94	1.79	1.79	0.19	0.23	0.27	0.27	0	0.07	255	0	14.8	0.22	32.49	0
1	GKPVIYEETCIGCGICVKK-K19-156	tr|Q980K5|Q980K5_SULSO	-	monolink	monolink	AO-A962.07850.07850.3_AO-A962.07828.07828.3	60	n/a	-	AO-A962_matched		2366.16	789.729	3	-1.4	1.4	1	7.65	2.89	2.89	0.25	0.18	0.42	0.42	0	0.11	620	0	16.8	0	32.17	0
1	KLGDFQLVVDNGEAK-K1-155	tr|Q980K5|Q980K5_SULSO	-	monolink	monolink	AO-A960.08626.08626.3_AO-A960.08604.08604.3	352	n/a	-	AO-A960_matched		1786.94	596.656	3	-1.9	1.9	1	8.75	1.77	1.77	0.19	0.23	0.43	0.43	0	0.14	416	0	8.4	0.3	31.91	0
1	GVMSHKEAAR-K6-155	sp|Q9UX92|RS8_SULSO	-	monolink	monolink	AO-A963.03450.03450.3_AO-A963.03411.03411.3	117	n/a	-	AO-A963_matched		1239.64	414.221	3	-2.4	2.4	2	9.16	1.04	1.04	0.19	0.27	0.64	0.64	0	0.32	156	0	14	0	31.27	0
1	ASGGMVVKADREK-K8-155	sp|P95988|RS11_SULSO	-	monolink	monolink	AO-A962.04201.04201.3_AO-A962.04158.04158.3	44	n/a	-	AO-A962_matched		1501.79	501.605	3	-2	2	2	9.03	0.78	0.78	0.16	0.34	0.55	0.55	0	0.21	162	0	13.3	0	31.11	0
1	QYYNAEYAGVEVLKTPIGTR-K14-156	sp|Q9UXA0|RS3_SULSO	-	monolink	monolink	AO-A960.09182.09182.3_AO-A960.09161.09161.3	38	n/a	-	AO-A960_matched		2427.23	810.085	3	-0.3	0.3	1	7.54	1.75	1.75	0.11	0.3	0.2	0.2	0	0.05	482	0	6.2	0.28	30.87	0
1	GCGSWQCTCGEPHSLPFKVVGK-K18-155	sp|Q9UX87|RS5_SULSO	-	monolink	monolink	AO-A962.07976.07976.3_AO-A962.07955.07955.3	137	n/a	-	AO-A962_matched		2645.22	882.746	3	-2.1	2.1	2	8.39	1.64	1.64	0.12	0.19	0.36	0.36	0	0.08	475	0	4.5	0	30.41	0
1	KVEHGEPGLK-K1-156	tr|D0KTC1|D0KTC1_SULS9	-	monolink	monolink	AO-A960.04163.04163.3_AO-A960.04124.04124.3	119	n/a	-	AO-A960_matched		1248.67	417.231	3	-1.2	1.2	4	8.45	1.93	1.93	0.14	0.35	0.59	0.59	0	0.29	120	0	37.5	0	30.38	0
1	ISTSYGAGISNVKLHIYK-K13-155	sp|Q97ZY6|RS24_SULSO	-	monolink	monolink	AO-A960.08067.08067.3_AO-A960.08042.08042.3	80	n/a	-	AO-A960_matched		2105.15	702.725	3	-1.2	1.2	2	10.31	0.69	0.69	0.27	0.18	0.41	0.41	0	0.11	186	0	15.9	0.56	29.71	0
1	VKCPNCGNEQTIFSHATFPVR-K2-156	sp|Q97Z80|RS27_SULSO	-	monolink	monolink	AO-A960.08287.08287.3_AO-A960.08270.08270.3	20	n/a	-	AO-A960_matched		2617.24	873.421	3	-1	1	2	9.24	1.04	1.04	0.12	0.4	0.19	0.19	0	0.05	109	0	13	0.11	29.67	0
1	YKDEIKDDYNTNK-K2-156	sp|Q980K7|RS17E_SULSO	-	monolink	monolink	AO-A960.05299.05299.3_AO-A960.05263.05263.3	21	n/a	-	AO-A960_matched		1800.84	601.287	3	-2.6	2.6	1	7.29	2.49	2.49	0.11	0.24	0.23	0.23	0	0.09	484	0	18.6	0	29.57	0
1	VNGFKLFGLPTPK-K5-156	tr|Q980K5|Q980K5_SULSO	-	monolink	monolink	AO-A961.09789.09789.3_AO-A961.09786.09786.3	89	n/a	-	AO-A961_matched		1572.89	525.304	3	-1.1	1.1	1	7.17	1.87	1.87	0.15	0.39	0.38	0.38	0	0.15	274	0	11.2	0	29.54	0
1	VLKVPENLGK-K3-155	sp|Q9UXD4|RS3A_SULSO	-	monolink	monolink	AO-A963.06751.06751.3_AO-A963.06734.06734.3	191	n/a	-	AO-A963_matched		1250.76	417.927	3	-2.4	2.4	2	8.6	1.8	1.8	0.14	0.19	0.59	0.59	0	0.3	228	0	11	0.68	29.28	0
1	DPGIPNITIPEKVCEDEDCPYHGSLR-K12-156	sp|Q9UX98|RS17_SULSO	-	monolink	monolink	AO-A960.08957.08957.3_AO-A960.08937.08937.3	21	n/a	-	AO-A960_matched		3166.45	1056.49	3	-1.4	1.4	2	8.45	0.82	0.82	0.11	0.37	0.63	0.63	0	0.12	155	0	6.3	0	29.07	0
1	ASDQVKSITGEK-K6-156	sp|Q980A6|RS6E_SULSO	-	monolink	monolink	AO-A963.05978.05978.3_AO-A963.05935.05935.3	30	n/a	-	AO-A963_matched		1417.73	473.584	3	-2	2	1	7.38	2.6	2.6	0.07	0.34	0.34	0.34	0	0.14	261	0	12.2	0.42	28.54	0
1	AAQPQSQQSSSQQQKSS-K15-156	sp|P95986|RS13_SULSO	-	monolink	monolink	AO-A962.03450.03450.3_AO-A962.03368.03368.3	163	n/a	-	AO-A962_matched		1959.91	654.311	3	-1.7	1.7	1	6.6	2.12	2.12	0.13	0.26	0.21	0.21	0	0.06	470	0	4.8	0	28.15	0
1	YIVAKAIKR-K5-156	tr|Q980K5|Q980K5_SULSO	-	monolink	monolink	AO-A962.06310.06310.3_AO-A962.05470.05470.3	500	n/a	-	AO-A962_matched		1216.75	406.592	3	-1.3	1.3	1	8.15	1.01	1.01	0.17	0.29	0.43	0.43	0	0.24	134	0	16	0.2	28.1	0
1	EGIVYKSGQQLEK-K6-155	sp|Q9UXA0|RS3_SULSO	-	monolink	monolink	AO-A962.06134.06134.3_AO-A962.06090.06090.3	154	n/a	-	AO-A962_matched		1632.87	545.298	3	-2.8	2.8	1	6.74	2.62	2.62	0.07	0.37	0.16	0.16	0	0.06	317	0	14.2	0.43	27.96	0
1	LKYTTTANVLDPATNTAKK-K2-156	sp|Q980W3|RS8E_SULSO	-	monolink	monolink	AO-A962.07262.07262.3_AO-A962.07212.07212.3	58	n/a	-	AO-A962_matched		2205.19	736.07	3	-0.6	0.6	3	7.2	1.54	1.54	0.07	0.3	0.3	0.3	0	0.08	318	0	6.6	0.32	27.4	0.011
1	KVESVISDHTIK-K1-156	sp|P95986|RS13_SULSO	-	monolink	monolink	AO-A963.06333.06333.3_AO-A963.06295.06295.3	62	n/a	-	AO-A963_matched		1510.82	504.615	3	-2.4	2.4	4	7.68	1.68	1.68	0.08	0.3	0.35	0.35	0	0.15	201	0	20.8	0.38	27.23	0.011
1	EKETSPAEEKEEISEEI-K2-156	sp|Q980K7|RS17E_SULSO	-	monolink	monolink	AO-A960.07351.07351.3_AO-A960.07309.07309.3	64	n/a	-	AO-A960_matched		2131.99	711.67	3	-1.6	1.6	1	8.58	1	1	0.19	0.14	0.42	0.42	0	0.12	284	0	7.8	0	27.05	0.01
1	DPGIPNITIPEKVCEDEDCPYHGSLR-K12-155	sp|Q9UX98|RS17_SULSO	-	monolink	monolink	AO-A960.08750.08750.4_AO-A960.08735.08735.4	21	n/a	-	AO-A960_matched		3165.48	792.377	4	0.6	0.6	4	7.3	1.24	1.24	0.07	0.31	0.48	0.48	0	0.09	237	0	3.6	0	26.71	0.01
1	AAQPQSQQSSSQQQKSS-K15-155	sp|P95986|RS13_SULSO	-	monolink	monolink	AO-A963.02611.02611.3_AO-A963.02587.02587.3	163	n/a	-	AO-A963_matched		1958.93	653.984	3	-1.8	1.8	1	6.55	1.83	1.83	0.12	0.21	0.21	0.21	0	0.06	446	0	3.8	0	26.57	0.01
1	ILAGEIIPNFGDPNSKVGKDEVLK-K16-156	tr|Q980K5|Q980K5_SULSO	-	monolink	monolink	AO-A961.09249.09249.3_AO-A961.09240.09240.3	133	n/a	-	AO-A961_matched		2708.47	903.83	3	0.7	0.7	1	8.21	0.58	0.58	0.13	0.27	0.4	0.4	0	0.08	92	0	3.3	0.5	25	0.01
1	VGKDEVLKR-K8-155	tr|Q980K5|Q980K5_SULSO	-	monolink	monolink	AO-A961.04897.04897.3_AO-A961.04158.04158.3	141	n/a	-	AO-A961_matched		1197.71	400.243	3	-3	3	4	7.16	0.96	0.96	0.13	0.31	0.19	0.19	0	0.1	126	0	11.1	0	24.67	0.01
1	YKDEIKDDYNTNK-K6-156	sp|Q980K7|RS17E_SULSO	-	monolink	monolink	AO-A962.05323.05323.3_AO-A962.05434.05434.3	25	n/a	-	AO-A962_matched		1800.84	601.288	3	-0.9	0.9	3	6.36	1.53	1.53	0.07	0.29	0.16	0.16	0	0.06	174	0	12.4	0	22.83	0.01
1	ILAGEIIPNFGDPNSKVGKDEVLK-K16-155	tr|Q980K5|Q980K5_SULSO	-	monolink	monolink	AO-A961.09072.09072.3_AO-A961.09085.09085.3	133	n/a	-	AO-A961_matched		2707.48	903.5	3	-1.7	1.7	3	6.3	0.37	0.37	0.16	0.23	0.61	0.61	0	0.13	168	0	1.7	0.67	22.37	0.01
1	GKSHSIRPAR-K2-155	sp|Q980A8|RS15_SULSO	-	monolink	monolink	AO-A963.02434.02434.3_AO-A963.02395.02395.3	9	n/a	-	AO-A963_matched		1262.72	421.914	3	-2.5	2.5	2	6.4	0.89	0.89	0.15	0.18	0.39	0.39	0	0.2	112	0	11.5	0	21.42	0.019
1	EAKHIIFDGK-K3-156	sp|Q9UX94|RS4E_SULSO	-	monolink	monolink	AO-A962.07056.07056.3_AO-A962.07016.07016.3	57	n/a	-	AO-A962_matched		1312.7	438.575	3	-1.6	1.6	2	6.26	1.45	1.45	0.02	0.16	0.22	0.22	0	0.11	78	0	20	0	18.66	0.037
1	IQYVEYASKFLK-K9-155	tr|Q980K5|Q980K5_SULSO	-	monolink	monolink	AO-A962.09042.09042.3_AO-A962.08534.08534.3	174	n/a	-	AO-A962_matched		1642.9	548.64	3	-1.8	1.8	1	6.86	0.86	0.86	0.14	0.14	0.08	0.08	0	0.03	68	0	8.3	0.86	18.43	0.037
1	LPQEWVYDPAKAELLVAGAS-K11-156	sp|Q980A8|RS15_SULSO	-	monolink	monolink	AO-A960.10019.10019.3_AO-A960.09967.09967.3	143	n/a	-	AO-A960_matched		2312.2	771.74	3	0.9	0.9	3	3.74	0.85	0.85	0.12	0.07	0.25	0.25	0	0.06	362	0	3.4	0.63	16.43	0.044
1	VGINNFLKGYLPAENMK-K8-155	tr|Q980K5|Q980K5_SULSO	-	monolink	monolink	AO-A962.10186.10186.3_AO-A962.09397.09397.3	309	n/a	-	AO-A962_matched		2062.1	688.374	3	1.6	1.6	1	3.96	0.92	0.92	0.1	0.22	0.11	0.11	0	0.03	151	0	3.5	0.92	15.76	0.043
1	KCPYEAISIVNLPDELEGEVIHR-K1-156	tr|Q980K5|Q980K5_SULSO	-	monolink	monolink	AO-A960.09703.09703.4_AO-A960.09698.09698.4	60	n/a	-	AO-A960_matched		2836.42	710.114	4	-3	3	1	4.43	0.78	0.78	0.09	0.19	0.16	0.16	0	0.04	116	0	2.4	0	15.43	0.043

## Sheet: Exp1_PRCwithAMPPNP
Rank	Id	Protein1	Protein2	Type	XLType	Spectrum	AbsPos1	AbsPos2	deltaAA	Annotation	Smallest_dist[euklid]	Mr	Mz	z	Error_rel[ppm]	Error_abs[ppm]	nseen	MatchOdds	wmatchoddssum	wmatchoddsmean	Xcorrx	Xcorrb	TIC	TicA	TicB	WTIC	intsum	lApS	seriesscore	deltaS	ld-Score	fdr
1	SGQQLEKMIDR-YVDVKSK-a7-b5	sp|Q9UXA0|RS3_SULSO	sp|Q980K7|RS17E_SULSO	xlink	inter-protein xl	AO-A957.06731.06731.3_AO-A957.06720.06720.3	161	42	119	AO-A957_matched		2279.18	760.735	3	-0.9	0.9	3	10.72	2.68	5.36	0.53	0.44	0.62	0.49	0.13	0.1	598	-0.00011	30.9	0.43	43.93	0
1	SGQQLEKMIDR-YVDVKSK-a7-b5	sp|Q9UXA0|RS3_SULSO	sp|Q980K7|RS17E_SULSO	xlink	inter-protein xl	AO-A959.06530.06530.3_AO-A959.06508.06508.3	161	42	119	AO-A959_matched		2279.18	760.735	3	-0.6	0.6	3	9.07	2.58	5.16	0.3	0.49	0.49	0.35	0.14	0.09	541	-0.00011	20.8	0.4	39.89	0
1	SGQQLEKMIDR-YVDVKSK-a7-b5	sp|Q9UXA0|RS3_SULSO	sp|Q980K7|RS17E_SULSO	xlink	inter-protein xl	AO-A956.06672.06672.4_AO-A956.06651.06651.4	161	42	119	AO-A956_matched		2279.18	570.803	4	-0.2	0.2	3	10.19	2.65	5.29	0.23	0.52	0.41	0.23	0.18	0.08	366	-0.00011	31	0.32	39.36	0
1	SRPPVMSQQEGGEIGVKQA-VKISDK-a17-b2	sp|P95987|RS4_SULSO	sp|Q97ZY6|RS24_SULSO	xlink	inter-protein xl	AO-A954.05727.05727.4_AO-A954.05708.05708.4	179	8	171	AO-A954_matched		2823.48	706.877	4	-1.1	1.1	3	8.94	3.15	6.3	0.24	0.3	0.36	0.33	0.03	0.05	771	-0.00013	12.1	0.22	39.2	0
1	KVEHGEPGLK-NDIEREKK-a1-b7	tr|D0KTC1|D0KTC1_SULS9	sp|P95986|RS13_SULSO	xlink	inter-protein xl	AO-A957.03803.03803.4_AO-A957.03780.03780.4	119	111	8	AO-A957_matched		2261.2	566.308	4	-0.6	0.6	3	9.52	3.21	6.42	0.16	0.24	0.3	0.21	0.09	0.05	745	-0.00011	13.5	0.69	38.32	0
1	SQTPKIQPK-KQKPVR-a5-b1	tr|Q97ZH4|Q97ZH4_SULSO	sp|P39573|RS12_SULSO	xlink	inter-protein xl	AO-A959.03282.03282.5_AO-A959.03253.03253.5	19	142	123	AO-A959_matched		1918.14	384.635	5	-0.4	0.4	6	9.43	2.28	4.57	0.2	0.57	0.5	0.47	0.03	0.08	330	-4e-05	14	0.53	38.12	0
1	SRPPVMSQQEGGEIGVKQA-VKISDK-a17-b2	sp|P95987|RS4_SULSO	sp|Q97ZY6|RS24_SULSO	xlink	inter-protein xl	AO-A956.06171.06171.4_AO-A956.06151.06151.4	179	8	171	AO-A956_matched		2823.47	706.876	4	-2.2	2.2	3	8.3	2.56	5.12	0.12	0.28	0.34	0.3	0.04	0.05	814	-0.00013	9.4	0.9	38.04	0
1	AKIVGEVVR-KIYPLR-a2-b1	sp|Q97Z80|RS27_SULSO	sp|Q9UXD4|RS3A_SULSO	xlink	inter-protein xl	AO-A954.06994.06994.4_AO-A954.06977.06977.4	56	175	119	AO-A954_matched		1896.15	475.046	4	-1.3	1.3	4	7.68	2.47	4.95	0.11	0.61	0.48	0.43	0.05	0.08	439	-6e-05	20.8	0.49	37.26	0
1	SQTPKIQPK-KQKPVR-a5-b3	tr|Q97ZH4|Q97ZH4_SULSO	sp|P39573|RS12_SULSO	xlink	inter-protein xl	AO-A959.03424.03424.4_AO-A959.03273.03273.4	19	144	125	AO-A959_matched		1918.14	480.542	4	-0.4	0.4	4	9.31	1.62	3.24	0.15	0.58	0.58	0.56	0.02	0.09	246	-4e-05	18.4	0.95	36.56	0
1	KAEIEK-KITTKR-a1-b5	sp|Q9UXD4|RS3A_SULSO	sp|Q980Q5|RS28_SULSO	xlink	inter-protein xl	AO-A956.03439.03439.4_AO-A956.03398.03398.4	181	82	99	AO-A956_matched		1599.95	400.996	4	-1.4	1.4	2	9.29	3.2	6.4	0.24	0.37	0.27	0.15	0.12	0.05	504	-4e-05	22.9	0.67	36.41	0
1	SQTPKIQPK-KQKPVR-a5-b1	tr|Q97ZH4|Q97ZH4_SULSO	sp|P39573|RS12_SULSO	xlink	inter-protein xl	AO-A958.03197.03197.5_AO-A958.03176.03176.5	19	142	123	AO-A958_matched		1918.14	384.635	5	-0.4	0.4	6	8.83	2.12	4.25	0.15	0.54	0.48	0.47	0.01	0.07	315	-4e-05	20.5	0.53	35.86	0.143
1	SRPPVMSQQEGGEIGVKQA-VKISDK-a17-b2	sp|P95987|RS4_SULSO	sp|Q97ZY6|RS24_SULSO	xlink	inter-protein xl	AO-A955.05711.05711.4_AO-A955.05691.05691.4	179	8	171	AO-A955_matched		2823.48	706.877	4	-1.6	1.6	3	7.13	2.63	5.26	0.19	0.27	0.4	0.37	0.03	0.05	809	-0.00013	8.3	0.93	35.55	0.143
1	SQTPKIQPK-KQKPVR-a5-b1	tr|Q97ZH4|Q97ZH4_SULSO	sp|P39573|RS12_SULSO	xlink	inter-protein xl	AO-A957.03496.03496.5_AO-A957.03466.03466.5	19	142	123	AO-A957_matched		1918.13	384.635	5	-0.8	0.8	6	8.12	1.96	3.93	0.15	0.45	0.47	0.46	0.01	0.07	327	-4e-05	11.2	0.59	32.87	0.182
1	VGKDEVLK-GGQGAKG-a3-b6	tr|Q980K5|Q980K5_SULSO	sp|Q97ZY6|RS24_SULSO	xlink	inter-protein xl	AO-A958.05085.05085.3_AO-A958.05049.05049.3	136	119	17	AO-A958_matched		1597.87	533.63	3	-1.4	1.4	4	9.53	1.3	2.61	0.27	0.39	0.52	0.03	0.48	0.1	207	-0.00044	28.4	0.39	32.83	0.182
1	SQTPKIQPK-KQKPVR-a5-b1	tr|Q97ZH4|Q97ZH4_SULSO	sp|P39573|RS12_SULSO	xlink	inter-protein xl	AO-A956.03442.03442.4_AO-A956.03571.03571.4	19	142	123	AO-A956_matched		1918.13	480.541	4	-1.1	1.1	6	8.16	1.42	2.84	0.1	0.51	0.69	0.66	0.03	0.11	218	-4e-05	24.5	0.63	32.57	0.182
1	IEDKINLK-YVDVKSK-a4-b5	sp|Q9UXA0|RS3_SULSO	sp|Q980K7|RS17E_SULSO	xlink	inter-protein xl	AO-A955.06201.06201.4_AO-A955.06179.06179.4	192	42	150	AO-A955_matched		1947.09	487.781	4	-1.1	1.1	2	7.85	2.46	4.93	0.17	0.51	0.24	0.11	0.13	0.04	287	-0.00011	10.6	0.92	32.47	0.167
1	AKIVGEVVR-KIYPLR-a2-b1	sp|Q97Z80|RS27_SULSO	sp|Q9UXD4|RS3A_SULSO	xlink	inter-protein xl	AO-A955.06983.06983.4_AO-A955.06956.06956.4	56	175	119	AO-A955_matched		1896.15	475.046	4	-1.8	1.8	4	6.8	1.94	3.88	0.05	0.59	0.41	0.36	0.05	0.07	285	-6e-05	20.8	0.55	31.98	0.167
1	SQTPKIQPK-KQKPVR-a5-b3	tr|Q97ZH4|Q97ZH4_SULSO	sp|P39573|RS12_SULSO	xlink	inter-protein xl	AO-A954.03102.03102.4_AO-A954.03092.03092.4	19	144	125	AO-A954_matched		1918.13	480.541	4	-2	2	4	8.63	1.46	2.92	0.16	0.43	0.49	0.47	0.02	0.07	225	-4e-05	12.4	0.74	31.63	0.167
1	IEDKINLK-YVDVKSK-a4-b5	sp|Q9UXA0|RS3_SULSO	sp|Q980K7|RS17E_SULSO	xlink	inter-protein xl	AO-A954.06218.06218.4_AO-A954.06179.06179.4	192	42	150	AO-A954_matched		1947.09	487.78	4	-1.1	1.1	2	8.06	2.13	4.25	0.14	0.44	0.23	0.1	0.13	0.04	263	-0.00011	14.5	0.66	30.9	0.167
1	AIRDAKMNIIPVR-MPSHGSLTKAGK-a6-b9	sp|Q9UX87|RS5_SULSO	tr|Q97ZH4|Q97ZH4_SULSO	xlink	inter-protein xl	AO-A954.09129.09129.5_AO-A954.09127.09127.5	111	9	102	AO-A954_matched		2846.55	570.319	5	-2.9	2.9	85	8.36	1.95	3.9	0.15	0.41	0.41	0.2	0.21	0.07	231	-8e-05	5.3	0.66	30.71	0.154
1	AKIVGEVVR-KIYPLR-a2-b1	sp|Q97Z80|RS27_SULSO	sp|Q9UXD4|RS3A_SULSO	xlink	inter-protein xl	AO-A957.07554.07554.4_AO-A957.07518.07518.4	56	175	119	AO-A957_matched		1896.15	475.046	4	-1.1	1.1	4	6.8	1.98	3.96	0.07	0.49	0.5	0.43	0.07	0.08	312	-6e-05	24.2	0.55	30.62	0.154
1	KWEKWEMR-MGDPKK-a1-b5	sp|P35027|RS10_SULSO	sp|P95987|RS4_SULSO	xlink	inter-protein xl	AO-A956.04636.04636.4_AO-A956.04614.04614.4	61	5	56	AO-A956_matched		2004	502.008	4	2.3	2.3	3	8.9	2.18	4.36	0.19	0.37	0.17	0.07	0.1	0.03	228	-6e-05	13.2	0	30.51	0.143
1	VGKDEVLKR-GGQGAKG-a3-b6	tr|Q980K5|Q980K5_SULSO	sp|Q97ZY6|RS24_SULSO	xlink	inter-protein xl	AO-A958.04602.04602.4_AO-A958.04560.04560.4	136	119	17	AO-A958_matched		1753.97	439.499	4	-1.6	1.6	10	8.56	1.99	3.99	0.14	0.36	0.27	0.02	0.25	0.06	253	-0.00044	20.5	0.54	30.08	0.133
1	VGKDEVLK-GGQGAKG-a3-b6	tr|Q980K5|Q980K5_SULSO	sp|Q97ZY6|RS24_SULSO	xlink	inter-protein xl	AO-A959.05199.05199.3_AO-A959.05174.05174.3	136	119	17	AO-A959_matched		1597.87	533.63	3	-1.2	1.2	4	8.02	1.1	2.21	0.26	0.37	0.49	0.02	0.47	0.09	206	-0.00044	17.8	0	29.18	0.062
1	VGKDEVLKR-GGQGAKG-a3-b6	tr|Q980K5|Q980K5_SULSO	sp|Q97ZY6|RS24_SULSO	xlink	inter-protein xl	AO-A956.04837.04837.3_AO-A956.04805.04805.3	136	119	17	AO-A956_matched		1753.97	585.664	3	-0.7	0.7	10	7.59	1.51	3.02	0.21	0.43	0.3	0.03	0.26	0.06	200	-0.00044	11.8	0	29.07	0.062
1	VGKDEVLKR-GGQGAKG-a3-b6	tr|Q980K5|Q980K5_SULSO	sp|Q97ZY6|RS24_SULSO	xlink	inter-protein xl	AO-A959.04705.04705.3_AO-A959.04670.04670.3	136	119	17	AO-A959_matched		1753.97	585.664	3	-0.4	0.4	10	7.72	1.5	3	0.2	0.38	0.38	0.03	0.35	0.08	238	-0.00044	20.8	0	29.05	0.062
1	KWEKWEMR-MGDPKK-a1-b5	sp|P35027|RS10_SULSO	sp|P95987|RS4_SULSO	xlink	inter-protein xl	AO-A955.04258.04258.4_AO-A955.04236.04236.4	61	5	56	AO-A955_matched		2004	502.008	4	2.9	2.9	3	8.3	1.93	3.85	0.25	0.35	0.14	0.05	0.09	0.03	236	-6e-05	14.4	0.55	29.02	0.062
1	MSAKGGAIKDK-VKISDK-a9-b2	sp|Q9UXD4|RS3A_SULSO	sp|Q97ZY6|RS24_SULSO	xlink	inter-protein xl	AO-A956.09076.09076.3_AO-A956.09049.09049.3	9	8	1	AO-A956_matched		1931.08	644.7	3	0.5	0.5	4	8.24	1.05	2.09	0.32	0.32	0.42	0.08	0.33	0.1	209	-0.00016	19.7	0.71	28.82	0.059
1	IVISDPQSVEPKR-AEEKKK-a12-b5	sp|Q980A6|RS6E_SULSO	sp|Q97ZZ6|RS25_SULSO	xlink	inter-protein xl	AO-A956.06023.06023.4_AO-A956.05965.05965.4	17	30	13	AO-A956_matched		2336.29	585.081	4	-1.2	1.2	3	7.91	1.29	2.58	0.22	0.32	0.65	0.65	0	0.09	252	-0.00021	11.3	0.65	28.51	0.053
1	SQTPKIQPK-KQKPVR-a5-b3	tr|Q97ZH4|Q97ZH4_SULSO	sp|P39573|RS12_SULSO	xlink	inter-protein xl	AO-A955.03082.03082.4_AO-A955.03060.03060.4	19	144	125	AO-A955_matched		1918.13	480.542	4	-0.6	0.6	4	6.81	1.68	3.36	0.16	0.41	0.54	0.52	0.02	0.08	247	-4e-05	6.3	0.8	28.18	0.053
1	APGGYGSKTPGPGAQPAIR-KITGGLKGK-a8-b7	sp|P95988|RS11_SULSO	sp|Q980W3|RS8E_SULSO	xlink	inter-protein xl	AO-A956.05995.05995.4_AO-A956.05966.05966.4	87	17	70	AO-A956_matched		2819.56	705.898	4	-1.5	1.5	1	6.49	1.77	3.54	0.13	0.37	0.34	0.33	0.01	0.05	361	-5e-05	8.1	0.52	28.09	0.1
1	VGKDEVLKR-GGQGAKG-a3-b6	tr|Q980K5|Q980K5_SULSO	sp|Q97ZY6|RS24_SULSO	xlink	inter-protein xl	AO-A957.04903.04903.3_AO-A957.04863.04863.3	136	119	17	AO-A957_matched		1753.97	585.664	3	0.2	0.2	10	8.16	1.41	2.83	0.35	0.29	0.34	0.02	0.32	0.07	221	-0.00044	21.6	0.57	28.07	0.1
1	KAAQPQSQQSSSQQQK-KPISTMEKR-a1-b8	sp|P95986|RS13_SULSO	sp|Q97ZZ6|RS25_SULSO	xlink	inter-protein xl	AO-A956.03484.03484.4_AO-A956.03466.03466.4	148	14	134	AO-A956_matched		2984.53	747.141	4	-0.2	0.2	1	7.46	1.29	2.58	0.27	0.27	0.56	0.55	0.01	0.08	316	-0.00013	13.3	0.3	27.91	0.095
1	AAQPQSQQSSSQQQKSS-KPISTMEKR-a15-b8	sp|P95986|RS13_SULSO	sp|Q97ZZ6|RS25_SULSO	xlink	inter-protein xl	AO-A957.03922.03922.4_AO-A957.03900.03900.4	163	14	149	AO-A957_matched		3030.5	758.632	4	-2.2	2.2	1	8.33	1.46	2.92	0.17	0.21	0.37	0.34	0.03	0.06	319	-0.00013	4.8	0.33	27.89	0.045
1	MSAKGGAIKDK-VKISDK-a9-b2	sp|Q9UXD4|RS3A_SULSO	sp|Q97ZY6|RS24_SULSO	xlink	inter-protein xl	AO-A957.09166.09166.3_AO-A957.09129.09129.3	9	8	1	AO-A957_matched		1931.08	644.7	3	0.2	0.2	4	7.56	1	2	0.23	0.34	0.4	0.09	0.31	0.09	215	-0.00016	16.6	0.91	27.83	0.045
1	GGQGAKG-GKKDEVK-a6-b3	sp|Q97ZY6|RS24_SULSO	tr|Q980K5|Q980K5_SULSO	xlink	inter-protein xl	AO-A958.02361.02361.3_AO-A958.02322.02322.3	119	193	74	AO-A958_matched		1513.81	505.611	3	-1	1	3	8.49	1.31	2.61	0.25	0.38	0.29	0.2	0.09	0.05	94	-0.00044	14.3	0	27.76	0.043
1	IVISDPQSVEPKR-AEEKKK-a12-b5	sp|Q980A6|RS6E_SULSO	sp|Q97ZZ6|RS25_SULSO	xlink	inter-protein xl	AO-A954.05578.05578.4_AO-A954.05543.05543.4	17	30	13	AO-A954_matched		2336.29	585.081	4	-0.9	0.9	3	7.05	1.33	2.66	0.26	0.36	0.62	0.62	0	0.08	252	-0.00021	22.9	0.92	27.74	0.043
1	KWEKWEMR-MGDPKK-a1-b5	sp|P35027|RS10_SULSO	sp|P95987|RS4_SULSO	xlink	inter-protein xl	AO-A957.04693.04693.4_AO-A957.04654.04654.4	61	5	56	AO-A957_matched		2004	502.008	4	2.2	2.2	3	7.73	1.56	3.11	0.13	0.35	0.16	0.07	0.09	0.03	230	-6e-05	19.4	0.56	27.55	0.087
1	AAQPQSQQSSSQQQKSS-ASGGMVVKADR-a15-b8	sp|P95986|RS13_SULSO	sp|P95988|RS11_SULSO	xlink	inter-protein xl	AO-A957.04573.04573.4_AO-A957.04542.04542.4	163	44	119	AO-A957_matched		3031.46	758.873	4	-0.4	0.4	5	6.17	2.46	4.91	0.21	0.14	0.21	0.16	0.05	0.03	631	-5e-05	4.7	0.44	27.42	0.083
1	AAQPQSQQSSSQQQKSS-ASGGMVVKADR-a15-b8	sp|P95986|RS13_SULSO	sp|P95988|RS11_SULSO	xlink	inter-protein xl	AO-A956.04510.04510.3_AO-A956.04497.04497.3	163	44	119	AO-A956_matched		3031.47	1011.5	3	0.8	0.8	5	8.64	1.21	2.42	0.33	0.19	0.41	0.32	0.09	0.07	221	-5e-05	11.1	0.28	26.86	0.167
1	KAAQPQSQQSSSQQQK-KVEHGEPGLK-a1-b1	sp|P95986|RS13_SULSO	tr|D0KTC1|D0KTC1_SULS9	xlink	inter-protein xl	AO-A959.02949.02949.3_AO-A959.02925.02925.3	148	119	29	AO-A959_matched		2988.53	997.183	3	0	0	5	6.7	2.14	4.28	0.18	0.27	0.35	0.27	0.08	0.06	313	-0.00011	5.9	0.33	25.87	0.154
1	ELYSNELKIVHK-GGQGAKG-a8-b6	tr|Q980K5|Q980K5_SULSO	sp|Q97ZY6|RS24_SULSO	xlink	inter-protein xl	AO-A956.06563.06563.4_AO-A956.06552.06552.4	161	119	42	AO-A956_matched		2183.15	546.796	4	-2.1	2.1	6	8.61	1.9	3.8	0.2	0.23	0.13	0.08	0.05	0.02	174	-0.00044	10.1	0	25.87	0.154
1	GGQGAKG-GKKDEVK-a6-b3	sp|Q97ZY6|RS24_SULSO	tr|Q980K5|Q980K5_SULSO	xlink	inter-protein xl	AO-A959.02439.02439.4_AO-A959.02401.02401.4	119	193	74	AO-A959_matched		1513.81	379.46	4	-1.3	1.3	3	7.74	1.93	3.86	0.26	0.21	0.33	0.2	0.13	0.06	237	-0.00044	8.2	0	25.51	0.192
1	GKEIYNYFK-VSKSYAAR-a2-b3	tr|Q980K5|Q980K5_SULSO	tr|Q980K5|Q980K5_SULSO	xlink	intra-protein xl	AO-A957.07549.07549.3_AO-A957.07528.07528.3	146	296	150	AO-A957_matched		2179.13	727.384	3	-0.8	0.8	7	10.61	3.43	6.86	0.31	0.51	0.48	0.26	0.22	0.09	591	-2.41608	33.3	0.19	44.35	0
1	DYLKLAGTIR-FSKISADEAR-a4-b3	sp|Q9UX94|RS4E_SULSO	sp|Q9UX94|RS4E_SULSO	xlink	intra-protein xl	AO-A955.07899.07899.4_AO-A955.07874.07874.4	48	108	60	AO-A955_matched		2409.29	603.33	4	0	0	8	9.42	3.15	6.3	0.21	0.55	0.53	0.4	0.14	0.1	645	-3.17092	35	0.75	43.57	0
1	YTTTANVLDPATNTAKK-VKILEILETPANK-a16-b2	sp|Q980W3|RS8E_SULSO	sp|Q980W3|RS8E_SULSO	xlink	intra-protein xl	AO-A955.08961.08961.4_AO-A955.08942.08942.4	74	77	3	AO-A955_matched		3412.87	854.226	4	0.6	0.6	4	8.59	3.19	6.38	0.21	0.26	0.42	0.17	0.25	0.08	973	-3.67813	18.3	0.7	41.56	0
1	LFGLPTPKNNTILGVLGK-VSKSYAAR-a8-b3	tr|Q980K5|Q980K5_SULSO	tr|Q980K5|Q980K5_SULSO	xlink	intra-protein xl	AO-A954.09268.09268.5_AO-A954.09267.09267.5	97	296	199	AO-A954_matched		2899.65	580.938	5	-1.6	1.6	17	7.28	3.8	7.6	0.13	0.37	0.28	0.24	0.04	0.04	967	-2.41608	8.8	0.6	40.55	0
1	SRPPVMSQQEGGEIGVKQA-KGLSNTIYQAR-a17-b1	sp|P95987|RS4_SULSO	sp|P95987|RS4_SULSO	xlink	intra-protein xl	AO-A955.06805.06805.3_AO-A955.06785.06785.3	179	113	66	AO-A955_matched		3384.74	1129.26	3	-0.6	0.6	2	7.72	2.43	4.87	0.16	0.35	0.36	0.24	0.12	0.07	865	-3.46652	14.2	0.2	39.54	0
1	EIYNYFKELYSNELK-VGKDEVLK-a7-b3	tr|Q980K5|Q980K5_SULSO	tr|Q980K5|Q980K5_SULSO	xlink	intra-protein xl	AO-A955.09181.09181.4_AO-A955.09176.09176.4	153	136	17	AO-A955_matched		2976.54	745.142	4	-0.2	0.2	1	10.06	3.05	6.1	0.14	0.38	0.3	0.25	0.04	0.05	590	-2.41608	15.5	0.5	39.49	0
1	TGKEIISR-KKGPSK-a3-b2	sp|Q97ZZ6|RS25_SULSO	sp|Q97ZZ6|RS25_SULSO	xlink	intra-protein xl	AO-A956.03859.03859.4_AO-A956.03822.03822.4	38	31	7	AO-A956_matched		1683.99	422.004	4	-1.1	1.1	3	10.52	3.29	6.58	0.2	0.47	0.4	0.34	0.06	0.07	399	-3.44336	41.2	0.6	39.28	0
1	VAVINYDFCKPDK-VSKSYAAR-a10-b3	tr|Q980K5|Q980K5_SULSO	tr|Q980K5|Q980K5_SULSO	xlink	intra-protein xl	AO-A954.06942.06942.4_AO-A954.06924.06924.4	12	296	284	AO-A954_matched		2586.31	647.586	4	-0.9	0.9	4	10.61	2.72	5.44	0.32	0.35	0.52	0.41	0.1	0.09	488	-2.41608	24.2	0.47	39.04	0
1	LLKMGLLK-EKQLVGK-a3-b2	sp|P95987|RS4_SULSO	sp|P95987|RS4_SULSO	xlink	intra-protein xl	AO-A957.08477.08477.4_AO-A957.08468.08468.4	79	71	8	AO-A957_matched		1853.14	464.293	4	-1.9	1.9	1	8.62	4.12	8.24	0.21	0.34	0.4	0.21	0.19	0.07	681	-3.46652	24.7	0.76	37.99	0
1	TGKEIISR-KKGPSK-a3-b1	sp|Q97ZZ6|RS25_SULSO	sp|Q97ZZ6|RS25_SULSO	xlink	intra-protein xl	AO-A958.03620.03620.4_AO-A958.03582.03582.4	38	30	8	AO-A958_matched		1683.99	422.004	4	-1.6	1.6	5	9.46	2.95	5.89	0.29	0.51	0.38	0.33	0.05	0.06	357	-3.44336	30.1	0.65	37.55	0
1	VNKIGSYLDR-ELLKNK-a3-b4	tr|Q980K5|Q980K5_SULSO	tr|Q980K5|Q980K5_SULSO	xlink	intra-protein xl	AO-A955.07032.07032.4_AO-A955.07011.07011.4	577	260	317	AO-A955_matched		2045.15	512.295	4	-0.7	0.7	7	8.56	3.2	6.4	0.18	0.5	0.37	0.24	0.13	0.07	477	-2.41608	15.4	0.59	37.43	0
1	KGLSNTIYQAR-MGLLKK-a1-b5	sp|P95987|RS4_SULSO	sp|P95987|RS4_SULSO	xlink	intra-protein xl	AO-A957.07592.07592.3_AO-A957.07568.07568.3	113	84	29	AO-A957_matched		2076.17	693.066	3	-1.1	1.1	3	10.16	2.66	5.31	0.28	0.32	0.44	0.4	0.04	0.07	496	-3.46652	39.3	0.79	37.33	0
1	MNMAKAIR-ELLKNK-a5-b4	tr|Q980K5|Q980K5_SULSO	tr|Q980K5|Q980K5_SULSO	xlink	intra-protein xl	AO-A957.06669.06669.4_AO-A957.06644.06644.4	253	260	7	AO-A957_matched		1815.01	454.76	4	-1.7	1.7	4	10.28	3.18	6.36	0.26	0.46	0.31	0.12	0.18	0.06	324	-2.41608	21.6	0.71	37.22	0
1	KVESVISDHTIK-KLGMDPNAR-a1-b1	sp|P95986|RS13_SULSO	sp|P95986|RS13_SULSO	xlink	intra-protein xl	AO-A955.06064.06064.5_AO-A955.06044.06044.5	62	43	19	AO-A955_matched		2493.32	499.672	5	-1.8	1.8	4	7.58	2.73	5.47	0.15	0.54	0.4	0.05	0.36	0.08	501	-3.59263	23.9	0.46	36.91	0
1	KLGDFQLVVDNGEAK-WTKIIK-a1-b3	tr|Q980K5|Q980K5_SULSO	tr|Q980K5|Q980K5_SULSO	xlink	intra-protein xl	AO-A956.09258.09258.3_AO-A956.09237.09237.3	352	348	4	AO-A956_matched		2557.42	853.48	3	0.5	0.5	6	8.46	1.98	3.96	0.18	0.43	0.43	0.41	0.03	0.06	535	-2.41608	13.6	0.56	36.79	0
1	SRPPVMSQQEGGEIGVKQA-LQTIVYKK-a17-b7	sp|P95987|RS4_SULSO	sp|P95987|RS4_SULSO	xlink	intra-protein xl	AO-A955.06822.06822.4_AO-A955.06801.06801.4	179	112	67	AO-A955_matched		3126.67	782.676	4	-0.8	0.8	2	7.53	2.47	4.94	0.15	0.28	0.41	0.33	0.08	0.07	810	-3.46652	11	0.87	36.53	0
1	SSPYAAMLAANKAASDALEK-ASGGMVVKADR-a12-b8	sp|P95988|RS11_SULSO	sp|P95988|RS11_SULSO	xlink	intra-protein xl	AO-A954.08417.08417.3_AO-A954.08415.08415.3	61	44	17	AO-A954_matched		3235.62	1079.55	3	0.2	0.2	7	9.06	1.93	3.85	0.36	0.24	0.5	0.39	0.11	0.08	629	-4.25075	10.8	0.48	36.19	0
1	IGYEQELLGKYGLR-LQTIVYKK-a10-b7	sp|P95987|RS4_SULSO	sp|P95987|RS4_SULSO	xlink	intra-protein xl	AO-A956.09406.09406.3_AO-A956.09408.09408.3	32	112	80	AO-A956_matched		2767.55	923.526	3	0.8	0.8	10	8.3	2.81	5.63	0.31	0.23	0.51	0.34	0.17	0.09	703	-3.46652	23.1	0.45	35.79	0
1	SSPYAAMLAANKAASDALEK-ASGGMVVKADREK-a12-b8	sp|P95988|RS11_SULSO	sp|P95988|RS11_SULSO	xlink	intra-protein xl	AO-A954.07913.07913.3_AO-A954.07911.07911.3	61	44	17	AO-A954_matched		3492.77	1165.26	3	2	2	4	8.69	1.99	3.97	0.31	0.2	0.46	0.37	0.08	0.08	648	-4.25075	11.9	0.53	34.8	0
1	LKKEAEK-QQKAEEK-a3-b3	sp|Q97ZZ6|RS25_SULSO	sp|Q97ZZ6|RS25_SULSO	xlink	intra-protein xl	AO-A957.02615.02615.4_AO-A957.02593.02593.4	18	25	7	AO-A957_matched		1842.01	461.51	4	-1.1	1.1	5	9.23	3.44	6.88	0.17	0.46	0.24	0.09	0.15	0.04	328	-3.44336	25	0.73	34.79	0
1	EKETSPAEEKEEISEEI-IVKEIYDR-a2-b3	sp|Q980K7|RS17E_SULSO	sp|Q980K7|RS17E_SULSO	xlink	intra-protein xl	AO-A954.07012.07012.3_AO-A954.07058.07058.3	64	14	50	AO-A954_matched		3148.55	1050.53	3	-0.9	0.9	1	7.98	2.68	5.36	0.27	0.25	0.37	0.29	0.08	0.06	673	-3.87947	11.6	0.21	34.6	0
1	IVISDPQSVEPKR-VNEKTK-a12-b4	sp|Q980A6|RS6E_SULSO	sp|Q980A6|RS6E_SULSO	xlink	intra-protein xl	AO-A955.05206.05206.4_AO-A955.05182.05182.4	17	49	32	AO-A955_matched		2322.28	581.578	4	-0.3	0.3	4	8.94	1.9	3.8	0.3	0.4	0.63	0.47	0.16	0.11	305	-3.18779	23.1	0.92	33.89	0
1	VSKSYAAR-GKKDEVK-a3-b3	tr|Q980K5|Q980K5_SULSO	tr|Q980K5|Q980K5_SULSO	xlink	intra-protein xl	AO-A956.03558.03558.4_AO-A956.03526.03526.4	296	193	103	AO-A956_matched		1821	456.257	4	-0.6	0.6	3	8.18	3.66	7.31	0.15	0.36	0.24	0.16	0.08	0.04	475	-2.41608	18.7	0.5	33.19	0.043
1	VAVINYDFCKPDK-YKVNGFK-a10-b2	tr|Q980K5|Q980K5_SULSO	tr|Q980K5|Q980K5_SULSO	xlink	intra-protein xl	AO-A956.08238.08238.4_AO-A956.08211.08211.4	12	84	72	AO-A956_matched		2560.3	641.084	4	0.2	0.2	2	7.66	2.42	4.83	0.32	0.29	0.42	0.4	0.02	0.06	565	-2.41608	14.4	0.55	32.95	0.04
1	TLQISVDQNKATNLVGLK-ASDQVKSITGEK-a10-b6	sp|Q980A6|RS6E_SULSO	sp|Q980A6|RS6E_SULSO	xlink	intra-protein xl	AO-A958.08567.08567.3_AO-A958.08547.08547.3	125	30	95	AO-A958_matched		3340.81	1114.61	3	0.1	0.1	3	9.12	1.51	3.03	0.31	0.28	0.43	0.35	0.08	0.07	408	-3.18779	15.7	0.39	32.91	0.04
1	IINETVSKK-KIYPLR-a8-b1	sp|Q9UXD4|RS3A_SULSO	sp|Q9UXD4|RS3A_SULSO	xlink	intra-protein xl	AO-A955.06085.06085.4_AO-A955.06043.06043.4	146	175	29	AO-A955_matched		1957.16	490.298	4	-0.9	0.9	2	8.9	1.56	3.13	0.28	0.44	0.63	0.55	0.08	0.1	188	-3.27741	20.8	0.58	32.38	0.038
1	VAVINYDFCKPDKCNLECINFCPVDR-VSKSYAAR-a13-b3	tr|Q980K5|Q980K5_SULSO	tr|Q980K5|Q980K5_SULSO	xlink	intra-protein xl	AO-A955.08397.08397.5_AO-A955.08382.08382.5	15	296	281	AO-A955_matched		4264.02	853.811	5	-0.9	0.9	1	7.73	2.27	4.55	0.08	0.24	0.34	0.29	0.06	0.06	609	-2.41608	16.4	0	32.18	0.037
1	EKETSPAEEK-IVKEIYDR-a2-b3	sp|Q980K7|RS17E_SULSO	sp|Q980K7|RS17E_SULSO	xlink	intra-protein xl	AO-A956.05391.05391.4_AO-A956.05430.05430.4	64	14	50	AO-A956_matched		2319.18	580.803	4	-1.4	1.4	7	7.45	2.67	5.34	0.11	0.41	0.34	0.11	0.23	0.07	424	-3.87947	17.4	0.57	32.08	0.033
1	SGGKAIELSEIVK-VSKSYAAR-a4-b3	tr|Q980K5|Q980K5_SULSO	tr|Q980K5|Q980K5_SULSO	xlink	intra-protein xl	AO-A954.07320.07320.4_AO-A954.07301.07301.4	32	296	264	AO-A954_matched		2348.29	588.08	4	-2.8	2.8	2	9.6	1.94	3.89	0.2	0.31	0.37	0.29	0.07	0.06	294	-2.41608	11.5	0.47	32.06	0.033
1	LANEIFEAAKK-KAEIEK-a10-b1	sp|Q9UXD4|RS3A_SULSO	sp|Q9UXD4|RS3A_SULSO	xlink	intra-protein xl	AO-A954.06544.06544.4_AO-A954.06522.06522.4	174	181	7	AO-A954_matched		2087.15	522.795	4	-1.5	1.5	4	8.17	1.64	3.29	0.27	0.39	0.45	0.45	0.01	0.06	343	-3.27741	13.5	0.85	32.04	0.033
1	ENVKTVDPPEWALLAK-SLSPKGR-a4-b5	tr|Q980F7|Q980F7_SULSO	tr|Q980F7|Q980F7_SULSO	xlink	intra-protein xl	AO-A955.08510.08510.4_AO-A955.08492.08492.4	29	130	101	AO-A955_matched		2690.46	673.624	4	-0.4	0.4	1	8.85	1.92	3.83	0.17	0.26	0.44	0.33	0.11	0.07	422	-3.44336	10.5	0.44	31.98	0.032
1	ELYSNELKIVHK-VGKDEVLK-a8-b3	tr|Q980K5|Q980K5_SULSO	tr|Q980K5|Q980K5_SULSO	xlink	intra-protein xl	AO-A954.06923.06923.4_AO-A954.06906.06906.4	161	136	25	AO-A954_matched		2496.38	625.103	4	-1.3	1.3	2	8.94	1.56	3.13	0.24	0.43	0.28	0.23	0.05	0.05	202	-2.41608	12.2	0.78	31.53	0.031
1	GKKDEVK-ELLKNK-a2-b4	tr|Q980K5|Q980K5_SULSO	tr|Q980K5|Q980K5_SULSO	xlink	intra-protein xl	AO-A955.03713.03713.3_AO-A955.03669.03669.3	192	260	68	AO-A955_matched		1683.98	562.333	3	-0.8	0.8	2	8.34	2.98	5.95	0.23	0.34	0.25	0.14	0.11	0.04	353	-2.41608	25.8	0.67	31.2	0.031
1	IIVFKGEPEK-VSKSYAAR-a5-b3	tr|Q980K5|Q980K5_SULSO	tr|Q980K5|Q980K5_SULSO	xlink	intra-protein xl	AO-A955.06351.06351.4_AO-A955.06329.06329.4	534	296	238	AO-A955_matched		2177.2	545.309	4	-2.7	2.7	1	8.42	1.95	3.91	0.19	0.4	0.36	0.28	0.07	0.06	241	-2.41608	20.2	0.41	30.77	0.029
1	NRKEYEK-IQPKEK-a3-b4	tr|Q97ZH4|Q97ZH4_SULSO	tr|Q97ZH4|Q97ZH4_SULSO	xlink	intra-protein xl	AO-A957.03267.03267.3_AO-A957.03249.03249.3	36	23	13	AO-A957_matched		1845	616.007	3	-1.2	1.2	4	9.43	1.13	2.26	0.26	0.34	0.46	0.03	0.43	0.09	146	-4.19469	22.2	0.72	30.22	0.029
1	AGLATSPVTLKTGMNEFLR-VNKIGSYLDR-a11-b3	tr|Q980K5|Q980K5_SULSO	tr|Q980K5|Q980K5_SULSO	xlink	intra-protein xl	AO-A956.09818.09818.4_AO-A956.09812.09812.4	550	577	27	AO-A956_matched		3306.76	827.698	4	-1.4	1.4	3	7.71	1.51	3.03	0.1	0.26	0.43	0.34	0.09	0.07	460	-2.41608	7.7	0.48	30.12	0.028
1	GEPEKAGLATSPVTLK-KLGDFQLVVDNGEAK-a5-b1	tr|Q980K5|Q980K5_SULSO	tr|Q980K5|Q980K5_SULSO	xlink	intra-protein xl	AO-A955.08625.08625.4_AO-A955.08646.08646.4	539	352	187	AO-A955_matched		3366.79	842.706	4	0.3	0.3	5	6.68	1.65	3.31	0.13	0.25	0.47	0.26	0.21	0.08	551	-2.41608	7.2	0.59	29.75	0.027
1	SGQQLEKMIDR-SIVKVK-a7-b4	sp|Q9UXA0|RS3_SULSO	sp|Q9UXA0|RS3_SULSO	xlink	intra-protein xl	AO-A956.06930.06930.4_AO-A956.06908.06908.4	161	15	146	AO-A956_matched		2114.17	529.551	4	-1.4	1.4	2	9.13	1.87	3.74	0.27	0.31	0.35	0.14	0.21	0.07	189	-3.27741	17.1	0.86	29.65	0.026
1	AVTIDEETKKK-VLDEIKK-a10-b6	sp|Q97ZZ6|RS25_SULSO	sp|Q97ZZ6|RS25_SULSO	xlink	intra-protein xl	AO-A956.05752.05752.4_AO-A956.05729.05729.4	53	60	7	AO-A956_matched		2242.26	561.574	4	-1.2	1.2	2	8.42	1.15	2.3	0.16	0.3	0.66	0.27	0.38	0.13	258	-3.44336	17.2	0.66	29.62	0.026
1	ASDQVKSITGEK-AVPQAKVNEK-a6-b6	sp|Q980A6|RS6E_SULSO	sp|Q980A6|RS6E_SULSO	xlink	intra-protein xl	AO-A959.05227.05227.3_AO-A959.05204.05204.3	30	45	15	AO-A959_matched		2482.33	828.45	3	-0.4	0.4	5	9.38	0.66	1.31	0.21	0.29	0.69	0.05	0.64	0.14	129	-3.18779	12.5	0.74	29.36	0.024
1	CLSCGTELVYSMGGKAK-VLIPEPKSR-a15-b7	sp|Q97Z80|RS27_SULSO	sp|Q97Z80|RS27_SULSO	xlink	intra-protein xl	AO-A955.08130.08130.5_AO-A955.08123.08123.5	54	13	41	AO-A955_matched		3035.54	608.117	5	-1.6	1.6	8	7.29	1.71	3.42	0.07	0.36	0.34	0.16	0.18	0.07	339	-4.37504	8.3	0.64	29.31	0.024
1	LQTIVYKK-MGLLKK-a7-b5	sp|P95987|RS4_SULSO	sp|P95987|RS4_SULSO	xlink	intra-protein xl	AO-A959.07471.07471.4_AO-A959.07455.07455.4	112	84	28	AO-A959_matched		1818.1	455.533	4	-1.6	1.6	3	8.02	2.7	5.4	0.25	0.24	0.35	0.25	0.1	0.06	391	-3.46652	19.8	0.82	29.26	0.024
1	IINETVSKK-KIYPLRK-a8-b1	sp|Q9UXD4|RS3A_SULSO	sp|Q9UXD4|RS3A_SULSO	xlink	intra-protein xl	AO-A957.05840.05840.5_AO-A957.05837.05837.5	146	175	29	AO-A957_matched		2085.25	418.058	5	-2.6	2.6	1	7.08	1.99	3.98	0.12	0.3	0.41	0.35	0.07	0.07	389	-3.27741	14.1	0.73	28.58	0.023
1	LIFQQLEKAGLVQK-SLSPKGR-a8-b5	tr|Q980F7|Q980F7_SULSO	tr|Q980F7|Q980F7_SULSO	xlink	intra-protein xl	AO-A957.09212.09212.4_AO-A957.09202.09202.4	113	130	17	AO-A957_matched		2495.44	624.868	4	-3	3	2	7.91	1.69	3.37	0.12	0.32	0.29	0.1	0.19	0.07	253	-3.44336	8.8	0.57	28.1	0.023
1	TGKEIISR-QQKAEEK-a3-b3	sp|Q97ZZ6|RS25_SULSO	sp|Q97ZZ6|RS25_SULSO	xlink	intra-protein xl	AO-A958.04134.04134.3_AO-A958.04103.04103.3	38	25	13	AO-A958_matched		1900.03	634.35	3	-0.6	0.6	1	6.79	2.55	5.11	0.15	0.33	0.26	0.2	0.06	0.05	353	-3.44336	16.2	0.82	27.8	0.022
1	YKDEIKDDYNTNK-EKETSPAEEK-a2-b2	sp|Q980K7|RS17E_SULSO	sp|Q980K7|RS17E_SULSO	xlink	intra-protein xl	AO-A959.04430.04430.4_AO-A959.04410.04410.4	21	64	43	AO-A959_matched		2929.37	733.35	4	-1.5	1.5	3	5.87	2.04	4.08	0.03	0.33	0.27	0.06	0.21	0.05	455	-3.87947	16.6	0	27.54	0.022
1	ILAGEIIPNFGDPNSKVGK-YKVNGFK-a16-b2	tr|Q980K5|Q980K5_SULSO	tr|Q980K5|Q980K5_SULSO	xlink	intra-protein xl	AO-A955.08753.08753.4_AO-A955.08754.08754.4	133	84	49	AO-A955_matched		2960.6	741.158	4	0.2	0.2	1	6.84	0.97	1.94	0.15	0.31	0.48	0.47	0.01	0.06	306	-2.41608	5.3	0.62	26.78	0.021
1	AVTIDEETKKK-VLDEIKK-a9-b6	sp|Q97ZZ6|RS25_SULSO	sp|Q97ZZ6|RS25_SULSO	xlink	intra-protein xl	AO-A954.05327.05327.4_AO-A954.05307.05307.4	52	60	8	AO-A954_matched		2242.26	561.573	4	-2.1	2.1	3	7.78	1.1	2.2	0.15	0.23	0.67	0.25	0.41	0.13	238	-3.44336	15.9	0.69	26.63	0.02
1	ILAGEIIPNFGDPNSKVGK-DEVLKR-a16-b5	tr|Q980K5|Q980K5_SULSO	tr|Q980K5|Q980K5_SULSO	xlink	intra-protein xl	AO-A954.08832.08832.4_AO-A954.08907.08907.4	133	141	8	AO-A954_matched		2864.57	717.15	4	1.1	1.1	2	5.4	0.63	1.26	0.13	0.29	0.28	0.28	0	0.03	182	-2.41608	4	0.79	20.8	0.049
1	EKETSPAEEKEEISEEI-IVKEIYDR-a10-b3	sp|Q980K7|RS17E_SULSO	sp|Q980K7|RS17E_SULSO	xlink	intra-protein xl	AO-A958.07314.07314.4_AO-A958.07313.07313.4	72	14	58	AO-A958_matched		3148.55	788.145	4	-2.6	2.6	1	5.94	1.04	2.09	0.15	0.15	0.34	0.31	0.03	0.05	269	-3.87947	6.7	0.4	20.64	0.048
1	ESPSVPQEVSVTNVTFIEESSQKSEEK-SEGEKE-a23-b5	sp|Q9UXA0|RS3_SULSO	sp|Q9UXA0|RS3_SULSO	xlink	intra-protein xl	AO-A955.08143.08143.4_AO-A955.08108.08108.4	219	228	9	AO-A955_matched		3808.79	953.205	4	-0.8	0.8	1	5.69	0.67	1.34	0.14	0.19	0.4	0.38	0.02	0.05	201	-3.27741	3	0	19.99	0.048
1	QAIIMPASKLVINVLR-K9-155	sp|Q9UX92|RS8_SULSO	-	monolink	monolink	AO-A957.10684.10684.3_AO-A957.10678.10678.3	32	n/a	-	AO-A957_matched		1920.16	641.061	3	-0.5	0.5	5	11.51	4.37	4.37	0.28	0.49	0.51	0.51	0	0.16	716	0	34.6	0.37	48.84	0
1	CGSIMAHHLKPNER-K10-156	sp|Q97ZY7|RS27A_SULSO	-	monolink	monolink	AO-A958.05528.05528.3_AO-A958.05481.05481.3	53	n/a	-	AO-A958_matched		1804.87	602.63	3	-2	2	9	11.51	3.57	3.57	0.33	0.54	0.59	0.59	0	0.21	568	0	31.1	0	47.87	0
1	KETATVDDILSLTEQDLLER-K1-156	sp|P95987|RS4_SULSO	-	monolink	monolink	AO-A956.10768.10768.3_AO-A956.10755.10755.3	85	n/a	-	AO-A956_matched		2444.26	815.759	3	0.6	0.6	3	11.51	4	4	0.34	0.25	0.55	0.55	0	0.14	925	0	24	0.18	47.31	0
1	VRAPGGYGSKTPGPGAQPAIR-K10-156	sp|P95988|RS11_SULSO	-	monolink	monolink	AO-A956.06295.06295.3_AO-A956.06256.06256.3	87	n/a	-	AO-A956_matched		2192.17	731.731	3	-1	1	8	11.5	3	3	0.28	0.53	0.58	0.58	0	0.14	544	0	15.1	0.24	46.25	0
1	VAVINYDFCKPDKCNLECINFCPVDR-K13-156	tr|Q980K5|Q980K5_SULSO	-	monolink	monolink	AO-A954.08988.08988.3_AO-A954.08979.08979.3	15	n/a	-	AO-A954_matched		3401.55	1134.86	3	-0.8	0.8	5	11.51	3.35	3.35	0.27	0.26	0.63	0.63	0	0.12	876	0	16.5	0	46.19	0
1	IGYEQELLGKYGLR-K10-155	sp|P95987|RS4_SULSO	-	monolink	monolink	AO-A959.09686.09686.3_AO-A959.09676.09676.3	32	n/a	-	AO-A959_matched		1792.97	598.665	3	-1.7	1.7	1	11.51	4.39	4.39	0.24	0.38	0.56	0.56	0	0.2	644	0	33.9	0.26	45.6	0
1	IGYEQELLGKYGLR-K10-156	sp|P95987|RS4_SULSO	-	monolink	monolink	AO-A958.09796.09796.3_AO-A958.09775.09775.3	32	n/a	-	AO-A958_matched		1793.95	598.992	3	-1.3	1.3	3	11.35	4.12	4.12	0.21	0.4	0.51	0.51	0	0.18	639	0	30.4	0.18	45.33	0
1	VNGFKLFGLPTPK-K5-156	tr|Q980K5|Q980K5_SULSO	-	monolink	monolink	AO-A959.10278.10278.3_AO-A959.10275.10275.3	89	n/a	-	AO-A959_matched		1572.89	525.305	3	-0.5	0.5	4	11.16	3.08	3.08	0.24	0.61	0.7	0.7	0	0.27	346	0	24.3	0.35	45.29	0
1	NIKQLAQIFEK-K3-156	sp|Q9UXA0|RS3_SULSO	-	monolink	monolink	AO-A958.10049.10049.3_AO-A958.10046.10046.3	64	n/a	-	AO-A958_matched		1486.84	496.621	3	-0.8	0.8	2	11.51	4.32	4.32	0.29	0.46	0.69	0.69	0	0.31	439	0	48.8	0	45.2	0
1	AGLATSPVTLKTGMNEFLR-K11-155	tr|Q980K5|Q980K5_SULSO	-	monolink	monolink	AO-A958.09901.09901.3_AO-A958.09899.09899.3	550	n/a	-	AO-A958_matched		2160.16	721.062	3	-0.8	0.8	2	10.62	3.3	3.3	0.2	0.47	0.43	0.43	0	0.11	638	0	18.8	0.32	44.3	0
1	LFGLPTPKNNTILGVLGK-K8-156	tr|Q980K5|Q980K5_SULSO	-	monolink	monolink	AO-A957.10803.10803.3_AO-A957.10802.10802.3	97	n/a	-	AO-A957_matched		2037.19	680.071	3	1.2	1.2	8	11.5	2.94	2.94	0.21	0.45	0.46	0.46	0	0.13	513	0	26.5	0.34	43.7	0
1	LAIALEKGYHFR-K7-155	sp|Q9UXA0|RS3_SULSO	-	monolink	monolink	AO-A956.08462.08462.3_AO-A956.08443.08443.3	106	n/a	-	AO-A956_matched		1571.88	524.968	3	-2.2	2.2	5	11.5	1.98	1.98	0.26	0.54	0.8	0.8	0	0.33	257	0	43.4	0	43.62	0
1	IRPDEIKFMLK-K7-156	tr|Q980K5|Q980K5_SULSO	-	monolink	monolink	AO-A954.09008.09008.3_AO-A954.09005.09005.3	325	n/a	-	AO-A954_matched		1544.86	515.962	3	-1	1	2	11.13	3.61	3.61	0.2	0.42	0.6	0.6	0	0.27	484	0	22.7	0.48	43.6	0
1	KVEHGEPGLKATR-K10-155	tr|D0KTC1|D0KTC1_SULS9	-	monolink	monolink	AO-A956.03906.03906.3_AO-A956.03880.03880.3	128	n/a	-	AO-A956_matched		1575.87	526.298	3	-2.6	2.6	2	11.44	3.04	3.04	0.23	0.51	0.57	0.57	0	0.22	352	0	35.2	0.22	43.02	0
1	VRAPGGYGSKTPGPGAQPAIR-K10-155	sp|P95988|RS11_SULSO	-	monolink	monolink	AO-A959.05537.05537.3_AO-A959.05518.05518.3	87	n/a	-	AO-A959_matched		2191.18	731.402	3	-2.7	2.7	5	10.71	2.78	2.78	0.21	0.51	0.54	0.54	0	0.13	483	0	15.6	0.23	42.92	0
1	VAVINYDFCKPDK-K10-156	tr|Q980K5|Q980K5_SULSO	-	monolink	monolink	AO-A958.08894.08894.3_AO-A958.08872.08872.3	12	n/a	-	AO-A958_matched		1723.85	575.624	3	-1	1	2	10.56	3.87	3.87	0.22	0.45	0.48	0.48	0	0.19	537	0	34.3	0	42.91	0
1	ILVGEITADEGSVTPEKQILSYKPQR-K17-156	tr|Q980K5|Q980K5_SULSO	-	monolink	monolink	AO-A954.08874.08874.3_AO-A954.08861.08861.3	403	n/a	-	AO-A954_matched		3026.62	1009.88	3	0.7	0.7	47	11.51	1.88	1.88	0.33	0.4	0.63	0.63	0	0.12	512	0	18.3	0.32	42.9	0
1	LFGLPTPKNNTILGVLGK-K8-155	tr|Q980K5|Q980K5_SULSO	-	monolink	monolink	AO-A957.10656.10656.3_AO-A957.10655.10655.3	97	n/a	-	AO-A957_matched		2036.2	679.741	3	-2.4	2.4	6	11.44	2.47	2.47	0.2	0.47	0.59	0.59	0	0.16	416	0	19.4	0.41	42.75	0
1	LAIALEKGYHFR-K7-156	sp|Q9UXA0|RS3_SULSO	-	monolink	monolink	AO-A957.09207.09207.3_AO-A957.09189.09189.3	106	n/a	-	AO-A957_matched		1572.87	525.296	3	-0.7	0.7	5	11.51	1.76	1.76	0.24	0.49	0.84	0.84	0	0.35	248	0	21.2	0	42.65	0
1	YTTTANVLDPATNTAKK-K16-156	sp|Q980W3|RS8E_SULSO	-	monolink	monolink	AO-A956.07519.07519.3_AO-A956.07477.07477.3	74	n/a	-	AO-A956_matched		1964.01	655.677	3	-1.1	1.1	2	11.34	3.5	3.5	0.21	0.33	0.41	0.41	0	0.12	616	0	15.2	0.18	42.58	0
1	VAVINYDFCKPDKCNLECINFCPVDR-K13-155	tr|Q980K5|Q980K5_SULSO	-	monolink	monolink	AO-A954.08838.08838.3_AO-A954.08835.08835.3	15	n/a	-	AO-A954_matched		3400.57	1134.53	3	-1.7	1.7	4	11.37	2.71	2.71	0.18	0.2	0.44	0.44	0	0.09	787	0	12.8	0.22	42.41	0
1	GTVNEILTKIDER-K9-155	tr|Q980K5|Q980K5_SULSO	-	monolink	monolink	AO-A956.09659.09659.3_AO-A956.09658.09658.3	186	n/a	-	AO-A956_matched		1641.89	548.305	3	-2	2	5	11.25	2.99	2.99	0.25	0.35	0.52	0.52	0	0.2	520	0	26.6	0.36	42.1	0
1	AAQPQSQQSSSQQQKSS-K15-156	sp|P95986|RS13_SULSO	-	monolink	monolink	AO-A958.03534.03534.3_AO-A958.03457.03457.3	163	n/a	-	AO-A958_matched		1959.91	654.311	3	-1.7	1.7	2	10.86	3.46	3.46	0.18	0.32	0.28	0.28	0	0.08	657	0	21.8	0	41.56	0
1	ELENQNVVKLYSK-K9-156	sp|Q97ZZ6|RS25_SULSO	-	monolink	monolink	AO-A958.07895.07895.3_AO-A958.07838.07838.3	95	n/a	-	AO-A958_matched		1718.91	573.977	3	-0.8	0.8	1	10.55	3.6	3.6	0.21	0.33	0.37	0.37	0	0.14	631	0	29.3	0	41.47	0
1	VGINNFLKGYLPAENMK-K8-155	tr|Q980K5|Q980K5_SULSO	-	monolink	monolink	AO-A957.10172.10172.3_AO-A957.10173.10173.3	309	n/a	-	AO-A957_matched		2062.09	688.371	3	-2.1	2.1	3	10.9	3.59	3.59	0.2	0.32	0.42	0.42	0	0.12	615	0	24.7	0.21	41.38	0
1	FMLKEVSDLDLSK-K4-156	tr|Q980K5|Q980K5_SULSO	-	monolink	monolink	AO-A956.09925.09925.3_AO-A956.09919.09919.3	329	n/a	-	AO-A956_matched		1679.87	560.963	3	-1.4	1.4	1	11.44	2.72	2.72	0.23	0.35	0.51	0.51	0	0.19	451	0	21.3	0	41.21	0
1	VGKDEVLKR-K3-156	tr|Q980K5|Q980K5_SULSO	-	monolink	monolink	AO-A959.05930.05930.3_AO-A959.05888.05888.3	136	n/a	-	AO-A959_matched		1198.69	400.571	3	-1.9	1.9	5	11.51	3.69	3.69	0.3	0.38	0.48	0.48	0	0.27	350	0	40.7	0	41.2	0
1	VGKDEVLKR-K8-156	tr|Q980K5|Q980K5_SULSO	-	monolink	monolink	AO-A956.05370.05370.3_AO-A956.05315.05315.3	141	n/a	-	AO-A956_matched		1198.69	400.571	3	-2	2	17	11.28	3.3	3.3	0.22	0.32	0.42	0.42	0	0.24	473	0	30.2	0	41.06	0
1	KCPYEAISIVNLPDELEGEVIHR-K1-155	tr|Q980K5|Q980K5_SULSO	-	monolink	monolink	AO-A954.09573.09573.3_AO-A954.09589.09589.3	60	n/a	-	AO-A954_matched		2835.45	946.156	3	-1.3	1.3	4	11.46	2.54	2.54	0.29	0.47	0.42	0.42	0	0.09	364	0	16.4	0.13	40.94	0
1	EVSDLDLSKDLK-K9-156	tr|Q980K5|Q980K5_SULSO	-	monolink	monolink	AO-A958.08664.08664.3_AO-A958.08604.08604.3	338	n/a	-	AO-A958_matched		1516.79	506.603	3	-1.4	1.4	4	11.32	3.65	3.65	0.23	0.34	0.37	0.37	0	0.15	482	0	17.7	0.2	40.75	0
1	VGKDEVLKR-K3-155	tr|Q980K5|Q980K5_SULSO	-	monolink	monolink	AO-A958.04952.04952.3_AO-A958.04916.04916.3	136	n/a	-	AO-A958_matched		1197.71	400.243	3	-2.9	2.9	2	10.65	3.99	3.99	0.29	0.41	0.42	0.42	0	0.23	392	0	36.4	0	40.52	0
1	GKPVIYEETCIGCGICVK-K2-155	tr|Q980K5|Q980K5_SULSO	-	monolink	monolink	AO-A958.08770.08770.3_AO-A958.08748.08748.3	43	n/a	-	AO-A958_matched		2237.09	746.703	3	-1.9	1.9	2	11.51	3.36	3.36	0.23	0.23	0.41	0.41	0	0.11	605	0	40.4	0.08	40.48	0
1	TTVLKILAGEIIPNFGDPNSK-K5-155	tr|Q980K5|Q980K5_SULSO	-	monolink	monolink	AO-A954.10282.10282.3_AO-A954.10274.10274.3	117	n/a	-	AO-A954_matched		2381.32	794.782	3	-0.5	0.5	4	11.51	2.26	2.26	0.29	0.39	0.63	0.63	0	0.15	384	0	21.8	0.26	40.46	0
1	QLITHGHIAVNGKR-K13-156	sp|P95987|RS4_SULSO	-	monolink	monolink	AO-A956.05308.05308.3_AO-A956.05286.05286.3	136	n/a	-	AO-A956_matched		1698.95	567.325	3	-0.6	0.6	24	11.49	2.43	2.43	0.29	0.26	0.43	0.43	0	0.15	496	0	20.7	0.18	39.9	0
1	IIPGTFTNPYLSTYIEPKVLLVSDPR-K18-156	sp|P95993|RS2_SULSO	-	monolink	monolink	AO-A954.10177.10177.3_AO-A954.10158.10158.3	143	n/a	-	AO-A954_matched		3088.68	1030.57	3	1.3	1.3	2	11.43	2.51	2.51	0.21	0.18	0.44	0.44	0	0.08	664	0	5.5	0.24	39.88	0
1	LKYTTTANVLDPATNTAKK-K2-155	sp|Q980W3|RS8E_SULSO	-	monolink	monolink	AO-A954.06587.06587.3_AO-A954.06586.06586.3	58	n/a	-	AO-A954_matched		2204.2	735.742	3	-2.4	2.4	6	11.47	3.27	3.27	0.24	0.26	0.49	0.49	0	0.13	518	0	14.8	0.15	39.82	0
1	GKPVIYEETCIGCGICVKK-K18-155	tr|Q980K5|Q980K5_SULSO	-	monolink	monolink	AO-A956.07772.07772.3_AO-A956.07739.07739.3	59	n/a	-	AO-A956_matched		2365.18	789.401	3	-2.3	2.3	1	11.3	3.37	3.37	0.3	0.24	0.45	0.45	0	0.12	560	0	15.2	0.27	39.73	0
1	VKCPNCGNEQTIFSHATFPVR-K2-155	sp|Q97Z80|RS27_SULSO	-	monolink	monolink	AO-A957.08460.08460.4_AO-A957.08457.08457.4	20	n/a	-	AO-A957_matched		2616.26	655.072	4	-1.4	1.4	10	10.86	3.3	3.3	0.15	0.32	0.28	0.28	0	0.07	553	0	9.4	0	39.4	0
1	YKDEIKDDYNTNK-K6-156	sp|Q980K7|RS17E_SULSO	-	monolink	monolink	AO-A957.05912.05912.3_AO-A957.05873.05873.3	25	n/a	-	AO-A957_matched		1800.84	601.288	3	-1.5	1.5	6	11.11	3.89	3.89	0.2	0.32	0.39	0.39	0	0.15	455	0	25.4	0	39.28	0
1	ILVGEITADEGSVTPEKQILSYKPQR-K17-155	tr|Q980K5|Q980K5_SULSO	-	monolink	monolink	AO-A955.08709.08709.3_AO-A955.08759.08759.3	403	n/a	-	AO-A955_matched		3025.63	1009.55	3	-0.9	0.9	22	11.5	1.72	1.72	0.18	0.3	0.62	0.62	0	0.12	462	0	8.6	0.33	39.25	0
1	SRPPVMSQQEGGEIGVKQA-K17-155	sp|P95987|RS4_SULSO	-	monolink	monolink	AO-A957.06667.06667.3_AO-A957.06632.06632.3	179	n/a	-	AO-A957_matched		2152.1	718.373	3	-0.3	0.3	4	10.03	2.83	2.83	0.27	0.39	0.36	0.36	0	0.1	509	0	23.1	0.21	39.12	0
1	APGGYGSKTPGPGAQPAIR-K8-156	sp|P95988|RS11_SULSO	-	monolink	monolink	AO-A956.06634.06634.3_AO-A956.06594.06594.3	87	n/a	-	AO-A956_matched		1937	646.674	3	-1	1	2	10.28	2.91	2.91	0.19	0.42	0.56	0.56	0	0.15	414	0	24.8	0.3	39.02	0
1	KCPYEAISIVNLPDELEGEVIHR-K1-156	tr|Q980K5|Q980K5_SULSO	-	monolink	monolink	AO-A957.10445.10445.3_AO-A957.10427.10427.3	60	n/a	-	AO-A957_matched		2836.43	946.486	3	0.7	0.7	12	11.5	2.09	2.09	0.3	0.48	0.35	0.35	0	0.08	230	0	17.5	0.22	38.76	0
1	TTVLKILAGEIIPNFGDPNSK-K5-156	tr|Q980K5|Q980K5_SULSO	-	monolink	monolink	AO-A957.11168.11168.3_AO-A957.11167.11167.3	117	n/a	-	AO-A957_matched		2382.31	795.11	3	0.4	0.4	2	11.37	1.93	1.93	0.26	0.34	0.65	0.65	0	0.15	357	0	17.7	0.34	38.67	0
1	NNTILGVLGKNGVGK-K10-156	tr|Q980K5|Q980K5_SULSO	-	monolink	monolink	AO-A959.09710.09710.3_AO-A959.09714.09714.3	107	n/a	-	AO-A959_matched		1638.93	547.317	3	-0.9	0.9	1	9.22	3.58	3.58	0.15	0.4	0.44	0.44	0	0.15	534	0	16.2	0.33	38.54	0
1	ILVGEITADEGSVTPEKQILSYKPQR-K23-156	tr|Q980K5|Q980K5_SULSO	-	monolink	monolink	AO-A954.10053.10053.4_AO-A954.10529.10529.4	409	n/a	-	AO-A954_matched		3026.63	757.664	4	3	3	12	10.92	2.72	2.72	0.2	0.23	0.51	0.51	0	0.1	562	0	5.4	0.29	38.43	0
1	LKYTTTANVLDPATNTAK-K2-156	sp|Q980W3|RS8E_SULSO	-	monolink	monolink	AO-A957.08516.08516.3_AO-A957.08467.08467.3	58	n/a	-	AO-A957_matched		2077.09	693.373	3	0	0	5	10.94	2.08	2.08	0.23	0.23	0.52	0.52	0	0.14	522	0	17	0.12	38.28	0
1	GIVEKTGIEMR-K5-155	sp|P35027|RS10_SULSO	-	monolink	monolink	AO-A956.07696.07696.3_AO-A956.07655.07655.3	30	n/a	-	AO-A956_matched		1386.75	463.259	3	-2.4	2.4	1	10.42	4.05	4.05	0.22	0.36	0.32	0.32	0	0.15	419	0	30.6	0.25	38.09	0
1	NVGIHGIVKNINLSK-K9-155	sp|Q9UX94|RS4E_SULSO	-	monolink	monolink	AO-A958.07684.07684.3_AO-A958.07666.07666.3	194	n/a	-	AO-A958_matched		1760.03	587.684	3	-2.8	2.8	4	11.51	1.96	1.96	0.26	0.37	0.59	0.59	0	0.2	209	0	19.8	0.41	37.61	0
1	GIVEKTGIEMR-K5-156	sp|P35027|RS10_SULSO	-	monolink	monolink	AO-A959.08442.08442.3_AO-A959.08392.08392.3	30	n/a	-	AO-A959_matched		1387.74	463.586	3	-1.7	1.7	3	11.43	3.46	3.46	0.19	0.3	0.38	0.38	0	0.17	336	0	33.5	0.17	37.59	0
1	APGGYGSKTPGPGAQPAIR-K8-155	sp|P95988|RS11_SULSO	-	monolink	monolink	AO-A958.05648.05648.3_AO-A958.05667.05667.3	87	n/a	-	AO-A958_matched		1936.02	646.347	3	-1.2	1.2	3	8.98	3.02	3.02	0.17	0.45	0.53	0.53	0	0.14	422	0	18.4	0.24	37.19	0
1	ASGGMVVKADREK-K8-156	sp|P95988|RS11_SULSO	-	monolink	monolink	AO-A958.05163.05163.3_AO-A958.05106.05106.3	44	n/a	-	AO-A958_matched		1502.77	501.933	3	-1.5	1.5	2	10.56	0.7	0.7	0.19	0.45	0.67	0.67	0	0.26	152	0	31.4	0	37	0
1	EVSDLDLSKDLK-K9-155	tr|Q980K5|Q980K5_SULSO	-	monolink	monolink	AO-A959.08077.08077.3_AO-A959.08057.08057.3	338	n/a	-	AO-A959_matched		1515.8	506.275	3	-2	2	2	11.32	2.35	2.35	0.22	0.31	0.4	0.4	0	0.17	295	0	38.2	0.34	36.87	0
1	ILEILETPANKELAR-K11-156	sp|Q980W3|RS8E_SULSO	-	monolink	monolink	AO-A958.09694.09694.3_AO-A958.09702.09702.3	88	n/a	-	AO-A958_matched		1865.05	622.692	3	0.5	0.5	2	9.93	2.71	2.71	0.16	0.35	0.33	0.33	0	0.11	437	0	8.4	0.25	36.74	0
1	LKYTTTANVLDPATNTAKK-K2-156	sp|Q980W3|RS8E_SULSO	-	monolink	monolink	AO-A957.07811.07811.3_AO-A957.07768.07768.3	58	n/a	-	AO-A957_matched		2205.19	736.071	3	-0.4	0.4	3	10.85	2.05	2.05	0.21	0.36	0.39	0.39	0	0.1	316	0	9	0.13	36.62	0
1	KAAQPQSQQSSSQQQK-K1-156	sp|P95986|RS13_SULSO	-	monolink	monolink	AO-A959.03023.03023.3_AO-A959.02964.02964.3	148	n/a	-	AO-A959_matched		1913.94	638.989	3	-1	1	2	10.73	1.91	1.91	0.16	0.25	0.48	0.48	0	0.15	411	0	19.7	0	36.26	0
1	GYLPAENMKIRPDEIK-K9-156	tr|Q980K5|Q980K5_SULSO	-	monolink	monolink	AO-A954.08223.08223.3_AO-A954.08161.08161.3	318	n/a	-	AO-A954_matched		2029.06	677.36	3	1	1	2	9.51	1.21	1.21	0.15	0.48	0.79	0.79	0	0.25	177	0	10.7	0.53	35.64	0
1	KPISTMEKR-K8-156	sp|Q97ZZ6|RS25_SULSO	-	monolink	monolink	AO-A958.04845.04845.3_AO-A958.04805.04805.3	14	n/a	-	AO-A958_matched		1244.68	415.9	3	-3	3	4	9.77	3.19	3.19	0.15	0.33	0.27	0.27	0	0.15	366	0	36.4	0.32	35.14	0
1	ILAGEIIPNFGDPNSKVGKDEVLK-K16-156	tr|Q980K5|Q980K5_SULSO	-	monolink	monolink	AO-A954.09106.09106.3_AO-A954.09095.09095.3	133	n/a	-	AO-A954_matched		2708.47	903.83	3	0.7	0.7	3	11.44	0.51	0.51	0.22	0.29	0.6	0.6	0	0.12	222	0	9.4	0.44	34.82	0
1	KVEHGEPGLKATR-K10-156	tr|D0KTC1|D0KTC1_SULS9	-	monolink	monolink	AO-A955.04322.04322.3_AO-A955.04283.04283.3	128	n/a	-	AO-A955_matched		1576.86	526.626	3	-1	1	2	9.77	2.21	2.21	0.2	0.31	0.47	0.47	0	0.18	331	0	30.8	0	34.69	0
1	LKYTTTANVLDPATNTAK-K2-155	sp|Q980W3|RS8E_SULSO	-	monolink	monolink	AO-A958.07577.07577.3_AO-A958.07517.07517.3	58	n/a	-	AO-A958_matched		2076.11	693.044	3	-2.1	2.1	3	9.53	1.66	1.66	0.16	0.23	0.53	0.53	0	0.15	399	0	17.1	0.22	33.18	0
1	DPGIPNITIPEKVCEDEDCPYHGSLR-K12-155	sp|Q9UX98|RS17_SULSO	-	monolink	monolink	AO-A954.08711.08711.3_AO-A954.08696.08696.3	21	n/a	-	AO-A954_matched		3165.47	1056.17	3	-0.7	0.7	3	10.36	0.74	0.74	0.14	0.38	0.55	0.55	0	0.11	152	0	7.4	0	32.95	0
1	LPQEWVYDPAKAELLVAGAS-K11-156	sp|Q980A8|RS15_SULSO	-	monolink	monolink	AO-A955.10032.10032.3_AO-A955.10133.10133.3	143	n/a	-	AO-A955_matched		2312.2	771.74	3	1.5	1.5	5	8.58	1.82	1.82	0.11	0.22	0.39	0.39	0	0.1	537	0	4.1	0.14	32.84	0
1	VNGFKLFGLPTPK-K5-155	tr|Q980K5|Q980K5_SULSO	-	monolink	monolink	AO-A959.10087.10087.3_AO-A959.10112.10112.3	89	n/a	-	AO-A959_matched		1571.91	524.977	3	-1.9	1.9	1	7.74	2.92	2.92	0.16	0.39	0.65	0.65	0	0.25	286	0	10.1	0	32.37	0
1	QLITHGHIAVNGKR-K13-155	sp|P95987|RS4_SULSO	-	monolink	monolink	AO-A957.05196.05196.4_AO-A957.05175.05175.4	136	n/a	-	AO-A957_matched		1697.97	425.499	4	-2.5	2.5	4	11	2.4	2.4	0.22	0.21	0.24	0.24	0	0.08	255	0	12	0.45	32.29	0
1	YIVAKAIKR-K5-156	tr|Q980K5|Q980K5_SULSO	-	monolink	monolink	AO-A959.06579.06579.3_AO-A959.06477.06477.3	500	n/a	-	AO-A959_matched		1216.75	406.592	3	-1.8	1.8	4	7.33	1.43	1.43	0.09	0.52	0.53	0.53	0	0.29	134	0	9.9	0	32.03	0
1	ILVGEITADEGSVTPEKQILSYKPQR-K23-155	tr|Q980K5|Q980K5_SULSO	-	monolink	monolink	AO-A955.10622.10622.3_AO-A955.10208.10208.3	409	n/a	-	AO-A955_matched		3025.64	1009.55	3	0.2	0.2	8	8.87	1.81	1.81	0.15	0.12	0.31	0.31	0	0.06	579	0	4.2	0.37	31.57	0
1	KLGDFQLVVDNGEAK-K1-156	tr|Q980K5|Q980K5_SULSO	-	monolink	monolink	AO-A956.09510.09510.3_AO-A956.09516.09516.3	352	n/a	-	AO-A956_matched		1787.93	596.985	3	0.2	0.2	3	8.62	1.96	1.96	0.17	0.22	0.65	0.65	0	0.22	353	0	6.7	0	31.2	0
1	AGLATSPVTLKTGMNEFLR-K11-156	tr|Q980K5|Q980K5_SULSO	-	monolink	monolink	AO-A959.11942.11942.3_AO-A959.11586.11586.3	550	n/a	-	AO-A959_matched		2161.15	721.392	3	3	3	6	8.19	2.13	2.13	0.14	0.25	0.15	0.15	0	0.04	445	0	6.1	0.32	30.35	0
1	ELYSNELKIVHK-K8-156	tr|Q980K5|Q980K5_SULSO	-	monolink	monolink	AO-A959.07812.07812.3_AO-A959.07765.07765.3	161	n/a	-	AO-A959_matched		1627.88	543.634	3	-1.7	1.7	2	9.2	0.69	0.69	0.19	0.26	0.5	0.5	0	0.21	185	0	16	0.54	30.23	0
1	KVEHGEPGLK-K1-156	tr|D0KTC1|D0KTC1_SULS9	-	monolink	monolink	AO-A959.04380.04380.3_AO-A959.04359.04359.3	119	n/a	-	AO-A959_matched		1248.67	417.231	3	-1.9	1.9	4	8.96	1.57	1.57	0.11	0.29	0.55	0.55	0	0.27	118	0	10	0	29.78	0
1	VKCPNCGNEQTIFSHATFPVR-K2-156	sp|Q97Z80|RS27_SULSO	-	monolink	monolink	AO-A955.08228.08228.3_AO-A955.08194.08194.3	20	n/a	-	AO-A955_matched		2617.24	873.421	3	-0.3	0.3	10	8.65	0.93	0.93	0.15	0.46	0.19	0.19	0	0.05	98	0	14.4	0	29.67	0
1	KVEHGEPGLK-K1-155	tr|D0KTC1|D0KTC1_SULS9	-	monolink	monolink	AO-A959.03592.03592.3_AO-A959.03587.03587.3	119	n/a	-	AO-A959_matched		1247.69	416.903	3	-2.6	2.6	3	8.88	1.4	1.4	0.17	0.27	0.5	0.5	0	0.25	150	0	25.5	0.22	29.66	0
1	TLLTYAGIKDAWSTTK-K9-156	sp|Q9UX87|RS5_SULSO	-	monolink	monolink	AO-A958.09971.09971.3_AO-A958.09947.09947.3	174	n/a	-	AO-A958_matched		1924.02	642.347	3	-0.5	0.5	1	7.8	2.41	2.41	0.15	0.3	0.28	0.28	0	0.09	295	0	11.5	0.35	28.6	0
1	KLGDFQLVVDNGEAK-K1-155	tr|Q980K5|Q980K5_SULSO	-	monolink	monolink	AO-A959.09125.09125.3_AO-A959.09087.09087.3	352	n/a	-	AO-A959_matched		1786.94	596.656	3	-2.2	2.2	1	7.34	1.59	1.59	0.13	0.19	0.47	0.47	0	0.16	409	0	10.4	0.56	28.19	0
1	CGYTEFIGASKKR-K11-156	sp|Q97ZY7|RS27A_SULSO	-	monolink	monolink	AO-A959.07413.07413.3_AO-A959.07331.07331.3	73	n/a	-	AO-A959_matched		1671.83	558.284	3	-0.3	0.3	1	7.73	2.36	2.36	0.24	0.12	0.31	0.31	0	0.12	441	0	13.9	0	27.92	0
1	VAVINYDFCKPDKCNLECINFCPVDR-K10-156	tr|Q980K5|Q980K5_SULSO	-	monolink	monolink	AO-A959.09630.09630.3_AO-A959.09606.09606.3	12	n/a	-	AO-A959_matched		3401.55	1134.86	3	-0.8	0.8	2	6.49	2.58	2.58	0.04	0.21	0.31	0.31	0	0.06	536	0	2.3	0.12	27.72	0
1	NVGIHGIVKNINLSK-K9-156	sp|Q9UX94|RS4E_SULSO	-	monolink	monolink	AO-A954.08022.08022.3_AO-A954.08002.08002.3	194	n/a	-	AO-A954_matched		1761.01	588.013	3	-0.4	0.4	1	9.88	1.2	1.2	0.15	0.25	0.25	0.25	0	0.08	80	0	12.2	0.28	27.59	0
1	ASGGMVVKADREK-K8-155	sp|P95988|RS11_SULSO	-	monolink	monolink	AO-A959.04421.04421.3_AO-A959.04379.04379.3	44	n/a	-	AO-A959_matched		1501.79	501.605	3	-2.5	2.5	2	8.18	0.63	0.63	0.11	0.23	0.61	0.61	0	0.23	159	0	17.2	0	27.27	0
1	GTVNEILTKIDER-K9-156	tr|Q980K5|Q980K5_SULSO	-	monolink	monolink	AO-A959.09937.09937.3_AO-A959.09627.09627.3	186	n/a	-	AO-A959_matched		1642.88	548.633	3	-1.1	1.1	5	7.22	2.18	2.18	0.09	0.25	0.32	0.32	0	0.12	301	0	16	0	26.76	0
1	QYYNAEYAGVEVLKTPIGTR-K14-155	sp|Q9UXA0|RS3_SULSO	-	monolink	monolink	AO-A955.08927.08927.3_AO-A955.08926.08926.3	38	n/a	-	AO-A955_matched		2426.25	809.757	3	-1.3	1.3	2	7.51	1.62	1.62	0.16	0.27	0.28	0.28	0	0.07	259	0	8.2	0	26.44	0
1	IIVFKGEPEKAGLATSPVTLK-K10-155	tr|Q980K5|Q980K5_SULSO	-	monolink	monolink	AO-A955.08433.08433.3_AO-A955.08430.08430.3	539	n/a	-	AO-A955_matched		2352.37	785.13	3	-0.3	0.3	2	6.18	1.91	1.91	0.06	0.13	0.24	0.24	0	0.06	582	0	3.6	0.5	26.36	0
1	RYFLEKSIVK-K6-155	sp|Q9UXA0|RS3_SULSO	-	monolink	monolink	AO-A958.07642.07642.3_AO-A958.07609.07609.3	11	n/a	-	AO-A958_matched		1436.84	479.953	3	-2.8	2.8	2	7.72	2.27	2.27	0.09	0.3	0.18	0.18	0	0.09	147	0	13.5	0.48	25.51	0
1	VRLKYTTTANVLDPATNTAK-K4-155	sp|Q980W3|RS8E_SULSO	-	monolink	monolink	AO-A957.07797.07797.3_AO-A957.07792.07792.3	58	n/a	-	AO-A957_matched		2331.28	778.1	3	-2.8	2.8	1	7.68	1.14	1.14	0.17	0.15	0.45	0.45	0	0.11	280	0	10.2	0.36	25.36	0
1	ISTSYGAGISNVKLHIYK-K13-155	sp|Q97ZY6|RS24_SULSO	-	monolink	monolink	AO-A957.08663.08663.3_AO-A957.08647.08647.3	80	n/a	-	AO-A957_matched		2105.15	702.725	3	-1.1	1.1	1	8.89	0.68	0.68	0.14	0.17	0.29	0.29	0	0.08	127	0	5.2	0.55	24.77	0
1	EAKHIIFDGK-K3-156	sp|Q9UX94|RS4E_SULSO	-	monolink	monolink	AO-A958.07227.07227.3_AO-A958.07171.07171.3	57	n/a	-	AO-A958_matched		1312.7	438.575	3	-1	1	4	7.19	2.34	2.34	0.07	0.22	0.25	0.25	0	0.12	222	0	15.5	0	24.7	0
1	VRSQTPKIQPK-K7-156	tr|Q97ZH4|Q97ZH4_SULSO	-	monolink	monolink	AO-A958.04611.04611.3_AO-A958.04575.04575.3	19	n/a	-	AO-A958_matched		1436.83	479.952	3	-1.4	1.4	1	6.67	2.47	2.47	0.08	0.22	0.1	0.1	0	0.05	248	0	5.8	0.46	23.18	0
1	IRPDEIKFMLKEVSDLDLSK-K11-156	tr|Q980K5|Q980K5_SULSO	-	monolink	monolink	AO-A955.08788.08788.4_AO-A955.08786.08786.4	329	n/a	-	AO-A955_matched		2531.35	633.846	4	-0.5	0.5	1	6.89	1.06	1.06	0.07	0.28	0.17	0.17	0	0.04	144	0	3.1	0.49	22.78	0
1	GKSHSIRPAR-K2-155	sp|Q980A8|RS15_SULSO	-	monolink	monolink	AO-A958.02511.02511.3_AO-A958.02461.02461.3	9	n/a	-	AO-A958_matched		1262.72	421.914	3	-2.5	2.5	2	7.27	1.3	1.3	0.12	0.17	0.35	0.35	0	0.17	132	0	6.5	0	22.77	0
1	ELLNMTNLWNKDANILSGGGLQR-K11-155	tr|Q980K5|Q980K5_SULSO	-	monolink	monolink	AO-A954.09890.09890.3_AO-A954.09895.09895.3	208	n/a	-	AO-A954_matched		2711.4	904.808	3	-2.7	2.7	1	6.61	1.14	1.14	0.12	0.16	0.28	0.28	0	0.06	294	0	5.9	0.32	22.76	0
1	QYYNAEYAGVEVLKTPIGTR-K14-156	sp|Q9UXA0|RS3_SULSO	-	monolink	monolink	AO-A955.09164.09164.3_AO-A955.09141.09141.3	38	n/a	-	AO-A955_matched		2427.23	810.085	3	-0.5	0.5	1	7.08	1.6	1.6	0.1	0.19	0.15	0.15	0	0.04	223	0	4.9	0.21	22.67	0
1	DPGIPNITIPEKVCEDEDCPYHGSLR-K12-156	sp|Q9UX98|RS17_SULSO	-	monolink	monolink	AO-A957.09650.09650.3_AO-A957.09627.09627.3	21	n/a	-	AO-A957_matched		3166.46	1056.49	3	-0.6	0.6	7	6.58	0.44	0.44	0.12	0.19	0.72	0.72	0	0.14	152	0	1.3	0.37	21.87	0
1	IVISDPQSVEPKR-K12-156	sp|Q980A6|RS6E_SULSO	-	monolink	monolink	AO-A958.07170.07170.3_AO-A958.07080.07080.3	17	n/a	-	AO-A958_matched		1622.88	541.969	3	-2.2	2.2	1	6.9	1.05	1.05	0.11	0.18	0.27	0.27	0	0.11	153	0	8.9	0.48	21.8	0
1	YKDEIKDDYNTNK-K2-156	sp|Q980K7|RS17E_SULSO	-	monolink	monolink	AO-A958.05467.05467.3_AO-A958.05196.05196.3	21	n/a	-	AO-A958_matched		1800.84	601.287	3	-1.9	1.9	2	7.44	1.58	1.58	0.15	0.15	0.1	0.1	0	0.04	136	0	7.1	0	21.28	0.009
1	ILAGEIIPNFGDPNSKVGKDEVLK-K19-156	tr|Q980K5|Q980K5_SULSO	-	monolink	monolink	AO-A955.09109.09109.3_AO-A955.09134.09134.3	136	n/a	-	AO-A955_matched		2708.47	903.83	3	1.1	1.1	2	6.18	0.4	0.4	0.15	0.24	0.48	0.48	0	0.1	91	0	4.2	0.52	20.65	0.018
1	VLLVSDPRTDTQAIKEAAK-K15-156	sp|P95993|RS2_SULSO	-	monolink	monolink	AO-A955.08401.08401.3_AO-A955.08368.08368.3	158	n/a	-	AO-A955_matched		2210.22	737.747	3	0.6	0.6	1	6.95	0.57	0.57	0.12	0.11	0.41	0.41	0	0.11	157	0	6	0.59	20.54	0.018
1	KPISTMEKRLK-K8-155	sp|Q97ZZ6|RS25_SULSO	-	monolink	monolink	AO-A958.06171.06171.3_AO-A958.06147.06147.3	14	n/a	-	AO-A958_matched		1484.88	495.968	3	2.6	2.6	2	6.34	1.59	1.59	0.09	0.26	0.06	0.06	0	0.03	101	0	5.8	0	20.42	0.018
1	EISLKVYHMGSGTPSRK-K5-156	sp|Q97ZY6|RS24_SULSO	-	monolink	monolink	AO-A956.07650.07650.4_AO-A956.07612.07612.4	34	n/a	-	AO-A956_matched		2045.06	512.273	4	-0.8	0.8	3	4.27	1.1	1.1	0.1	0.24	0.16	0.16	0	0.05	288	0	3.3	0.92	19.59	0.018
1	EGDKVIIGECRPLSK-K4-155	sp|Q9UX98|RS17_SULSO	-	monolink	monolink	AO-A955.06301.06301.3_AO-A955.06280.06280.3	92	n/a	-	AO-A955_matched		1854.98	619.336	3	-2.8	2.8	3	4.82	1.21	1.21	0.02	0.17	0.28	0.28	0	0.09	204	0	2.9	0.4	18	0.044
1	GGELTEAEKEELRK-K9-156	sp|P95993|RS2_SULSO	-	monolink	monolink	AO-A956.06330.06330.3_AO-A956.06313.06313.3	21	n/a	-	AO-A956_matched		1743.89	582.303	3	-2	2	2	6.17	0.75	0.75	0.11	0.16	0.11	0.11	0	0.04	85	0	4.6	0	17.9	0.044
1	EKETSPAEEKEEISEEI-K10-156	sp|Q980K7|RS17E_SULSO	-	monolink	monolink	AO-A955.07288.07288.3_AO-A955.07262.07262.3	72	n/a	-	AO-A955_matched		2131.99	711.67	3	-1.1	1.1	2	5.26	0.74	0.74	0.1	0.15	0.27	0.27	0	0.08	164	0	4	0	17.7	0.043
1	KETATVDDILSLTEQDLLERR-K1-155	sp|P95987|RS4_SULSO	-	monolink	monolink	AO-A955.09712.09712.3_AO-A955.09705.09705.3	85	n/a	-	AO-A955_matched		2599.37	867.465	3	-0.5	0.5	2	4.69	0.54	0.54	0.12	0.32	0.08	0.08	0	0.02	47	0	2.4	0.27	17.47	0.043
1	VGKDEVLKR-K8-155	tr|Q980K5|Q980K5_SULSO	-	monolink	monolink	AO-A958.04952.04952.3_AO-A958.04193.04193.3	141	n/a	-	AO-A958_matched		1197.71	400.243	3	-2.9	2.9	3	4.59	0.86	0.86	0.12	0.15	0.27	0.27	0	0.15	125	0	6.8	0	16.76	0.041
1	LANEIFEAAKK-K10-155	sp|Q9UXD4|RS3A_SULSO	-	monolink	monolink	AO-A958.07813.07813.3_AO-A958.07231.07231.3	174	n/a	-	AO-A958_matched		1387.77	463.599	3	-0.6	0.6	1	6.32	0.56	0.56	0.07	0.13	0.15	0.15	0	0.07	20	0	9.5	0	16.73	0.041
1	GVMSHKEAAR-K6-156	sp|Q9UX92|RS8_SULSO	-	monolink	monolink	AO-A958.04381.04381.3_AO-A958.04366.04366.3	117	n/a	-	AO-A958_matched		1240.62	414.548	3	-1.3	1.3	1	3.52	0.59	0.59	0.1	0.19	0.26	0.26	0	0.13	150	0	3.5	0	15.73	0.041

## Sheet: Exp1_PRCwithADP
Rank	Id	Protein1	Protein2	Type	XLType	Spectrum	AbsPos1	AbsPos2	deltaAA	Annotation	Smallest_dist[euklid]	Mr	Mz	z	Error_rel[ppm]	Error_abs[ppm]	nseen	MatchOdds	wmatchoddssum	wmatchoddsmean	Xcorrx	Xcorrb	TIC	TicA	TicB	WTIC	intsum	lApS	seriesscore	deltaS	ld-Score	fdr
1	KVEHGEPGLK-NDIEREKK-a1-b7	tr|D0KTC1|D0KTC1_SULS9	sp|P95986|RS13_SULSO	xlink	inter-protein xl	AO-A951.03643.03643.4_AO-A951.03619.03619.4	119	111	8	AO-A951_matched		2261.2	566.307	4	-2.4	2.4	4	9.78	3.57	7.14	0.19	0.24	0.35	0.22	0.14	0.06	726	-0.00011	14.8	0.53	38.71	0
1	KVEHGEPGLK-NDIEREKK-a1-b7	tr|D0KTC1|D0KTC1_SULS9	sp|P95986|RS13_SULSO	xlink	inter-protein xl	AO-A950.03644.03644.4_AO-A950.03619.03619.4	119	111	8	AO-A950_matched		2261.2	566.307	4	-1.8	1.8	4	8.64	3.57	7.13	0.22	0.3	0.37	0.25	0.12	0.07	757	-0.00011	16.7	0.57	38.4	0
1	SGQQLEKMIDR-YVDVKSK-a7-b5	sp|Q9UXA0|RS3_SULSO	sp|Q980K7|RS17E_SULSO	xlink	inter-protein xl	AO-A951.06647.06647.4_AO-A951.06643.06643.4	161	42	119	AO-A951_matched		2279.18	570.803	4	-0.6	0.6	1	9.37	2.74	5.47	0.21	0.55	0.37	0.22	0.15	0.07	363	-0.00011	22.6	0.34	38.03	0
1	SQTPKIQPK-KQKPVR-a5-b1	tr|Q97ZH4|Q97ZH4_SULSO	sp|P39573|RS12_SULSO	xlink	inter-protein xl	AO-A950.03337.03337.5_AO-A950.03307.03307.5	19	142	123	AO-A950_matched		1918.13	384.635	5	-0.6	0.6	5	9.37	1.89	3.77	0.23	0.54	0.53	0.51	0.02	0.08	297	-4e-05	19.2	0.53	36.93	0
1	AKIVGEVVR-KIYPLR-a2-b1	sp|Q97Z80|RS27_SULSO	sp|Q9UXD4|RS3A_SULSO	xlink	inter-protein xl	AO-A950.07480.07480.4_AO-A950.07450.07450.4	56	175	119	AO-A950_matched		1896.15	475.046	4	-1.1	1.1	3	7.62	1.96	3.92	0.1	0.44	0.54	0.49	0.05	0.09	382	-6e-05	19.8	0.57	32.55	0.167
1	SRPPVMSQQEGGEIGVKQA-LQTIVYKK-a17-b7	sp|P95987|RS4_SULSO	sp|P95987|RS4_SULSO	xlink	intra-protein xl	AO-A948.07155.07155.4_AO-A948.07130.07130.4	179	112	67	AO-A948_matched		3126.67	782.676	4	-0.9	0.9	3	10.4	3.6	7.21	0.28	0.32	0.4	0.29	0.1	0.07	920	-3.46652	17	0.27	45.45	0
1	DYLKLAGTIR-FSKISADEAR-a4-b3	sp|Q9UX94|RS4E_SULSO	sp|Q9UX94|RS4E_SULSO	xlink	intra-protein xl	AO-A951.08472.08472.4_AO-A951.08454.08454.4	48	108	60	AO-A951_matched		2409.29	603.33	4	-0.6	0.6	2	9.06	3.2	6.4	0.21	0.52	0.51	0.39	0.13	0.09	652	-3.17092	31.5	0.53	42.44	0
1	YTTTANVLDPATNTAKK-VKILEILETPANK-a16-b2	sp|Q980W3|RS8E_SULSO	sp|Q980W3|RS8E_SULSO	xlink	intra-protein xl	AO-A952.09537.09537.4_AO-A952.09532.09532.4	74	77	3	AO-A952_matched		3412.86	854.224	4	-1.5	1.5	4	8.58	3.33	6.67	0.24	0.17	0.41	0.18	0.23	0.08	1105	-3.67813	18.7	0.61	41.94	0
1	TGKEIISR-KKGPSK-a3-b2	sp|Q97ZZ6|RS25_SULSO	sp|Q97ZZ6|RS25_SULSO	xlink	intra-protein xl	AO-A950.03744.03744.4_AO-A950.03725.03725.4	38	31	7	AO-A950_matched		1683.99	422.005	4	-0.9	0.9	7	10.44	3.26	6.53	0.25	0.5	0.4	0.35	0.06	0.07	433	-3.44336	37.7	0.77	40.62	0
1	TGKEIISR-KKGPSK-a3-b1	sp|Q97ZZ6|RS25_SULSO	sp|Q97ZZ6|RS25_SULSO	xlink	intra-protein xl	AO-A952.03644.03644.4_AO-A952.03625.03625.4	38	30	8	AO-A952_matched		1683.99	422.004	4	-1.6	1.6	2	11.17	2.9	5.8	0.3	0.42	0.41	0.33	0.08	0.07	382	-3.44336	37	0.79	39.53	0
1	SRPPVMSQQEGGEIGVKQA-KGLSNTIYQAR-a17-b1	sp|P95987|RS4_SULSO	sp|P95987|RS4_SULSO	xlink	intra-protein xl	AO-A949.07048.07048.4_AO-A949.07007.07007.4	179	113	66	AO-A949_matched		3384.74	847.194	4	-0.3	0.3	1	9.37	2.66	5.32	0.18	0.34	0.34	0.24	0.1	0.06	680	-3.46652	17.5	0.27	39.19	0
1	EILEKVEPK-LHIYKSR-a5-b5	sp|Q97ZY6|RS24_SULSO	sp|Q97ZY6|RS24_SULSO	xlink	intra-protein xl	AO-A948.06922.06922.4_AO-A948.06889.06889.4	92	85	7	AO-A948_matched		2137.21	535.311	4	-1.3	1.3	3	9.16	2.99	5.98	0.18	0.51	0.38	0.33	0.05	0.06	496	-3.5659	22.7	0.62	39.14	0
1	VNKIGSYLDR-ELLKNK-a3-b4	tr|Q980K5|Q980K5_SULSO	tr|Q980K5|Q980K5_SULSO	xlink	intra-protein xl	AO-A949.07277.07277.4_AO-A949.07260.07260.4	577	260	317	AO-A949_matched		2045.15	512.296	4	-0.6	0.6	6	8.29	3.6	7.19	0.11	0.55	0.38	0.23	0.15	0.07	539	-2.41608	21.8	0.69	38.97	0
1	KVESVISDHTIK-KLGMDPNAR-a1-b1	sp|P95986|RS13_SULSO	sp|P95986|RS13_SULSO	xlink	intra-protein xl	AO-A949.06277.06277.5_AO-A949.06257.06257.5	62	43	19	AO-A949_matched		2493.33	499.673	5	0.8	0.8	6	8.38	2.8	5.59	0.15	0.57	0.43	0.1	0.33	0.09	464	-3.59263	16.8	0.46	38.57	0
1	GKEIYNYFK-VSKSYAAR-a2-b3	tr|Q980K5|Q980K5_SULSO	tr|Q980K5|Q980K5_SULSO	xlink	intra-protein xl	AO-A951.07484.07484.3_AO-A951.07463.07463.3	146	296	150	AO-A951_matched		2179.13	727.384	3	-1.3	1.3	6	9.22	2.94	5.88	0.26	0.46	0.42	0.24	0.19	0.08	473	-2.41608	29	0	38.19	0
1	VAVINYDFCKPDK-VSKSYAAR-a10-b3	tr|Q980K5|Q980K5_SULSO	tr|Q980K5|Q980K5_SULSO	xlink	intra-protein xl	AO-A948.07275.07275.4_AO-A948.07253.07253.4	12	296	284	AO-A948_matched		2586.31	647.586	4	-0.3	0.3	8	9.71	2.82	5.63	0.39	0.35	0.56	0.48	0.08	0.09	523	-2.41608	32	0.87	38.16	0
1	EKETSPAEEKEEISEEI-IVKEIYDR-a2-b3	sp|Q980K7|RS17E_SULSO	sp|Q980K7|RS17E_SULSO	xlink	intra-protein xl	AO-A948.07359.07359.3_AO-A948.07325.07325.3	64	14	50	AO-A948_matched		3148.55	1050.53	3	-0.5	0.5	2	9	2.68	5.36	0.31	0.34	0.34	0.26	0.08	0.06	630	-3.87947	19.2	0.16	37.85	0
1	SSPYAAMLAANKAASDALEK-ASGGMVVKADREK-a12-b8	sp|P95988|RS11_SULSO	sp|P95988|RS11_SULSO	xlink	intra-protein xl	AO-A953.08541.08541.3_AO-A953.08538.08538.3	61	44	17	AO-A953_matched		3492.75	1165.26	3	-2.8	2.8	6	8.58	2.06	4.11	0.33	0.19	0.42	0.34	0.07	0.07	799	-4.25075	9.3	0.69	36.95	0
1	LLKMGLLK-EKQLVGK-a3-b2	sp|P95987|RS4_SULSO	sp|P95987|RS4_SULSO	xlink	intra-protein xl	AO-A950.08443.08443.4_AO-A950.08396.08396.4	79	71	8	AO-A950_matched		1853.14	464.293	4	-1.6	1.6	1	8.62	3.73	7.46	0.15	0.43	0.25	0.16	0.09	0.04	504	-3.46652	25.2	0.73	36.16	0
1	SSPYAAMLAANKAASDALEK-ASGGMVVKADR-a12-b8	sp|P95988|RS11_SULSO	sp|P95988|RS11_SULSO	xlink	intra-protein xl	AO-A951.09059.09059.4_AO-A951.09044.09044.4	61	44	17	AO-A951_matched		3235.62	809.913	4	0	0	5	10.64	1.85	3.71	0.18	0.25	0.45	0.27	0.19	0.09	429	-4.25075	10.2	0.78	35.61	0
1	KLGDFQLVVDNGEAK-WTKIIK-a1-b3	tr|Q980K5|Q980K5_SULSO	tr|Q980K5|Q980K5_SULSO	xlink	intra-protein xl	AO-A951.09312.09312.4_AO-A951.09291.09291.4	352	348	4	AO-A951_matched		2557.42	640.362	4	0.2	0.2	5	9.08	1.54	3.08	0.16	0.35	0.62	0.61	0.01	0.08	461	-2.41608	8.7	0.68	35.08	0
1	ILAGEIIPNFGDPNSKVGK-YKVNGFK-a16-b2	tr|Q980K5|Q980K5_SULSO	tr|Q980K5|Q980K5_SULSO	xlink	intra-protein xl	AO-A949.09027.09027.4_AO-A949.09010.09010.4	133	84	49	AO-A949_matched		2960.6	741.157	4	-1.1	1.1	1	8.32	2.02	4.04	0.23	0.26	0.46	0.45	0.02	0.06	647	-2.41608	10.3	0.68	35.02	0
1	VAVINYDFCKPDK-YKVNGFK-a10-b2	tr|Q980K5|Q980K5_SULSO	tr|Q980K5|Q980K5_SULSO	xlink	intra-protein xl	AO-A948.08046.08046.4_AO-A948.08015.08015.4	12	84	72	AO-A948_matched		2560.3	641.083	4	-0.9	0.9	4	9.27	2.65	5.3	0.23	0.26	0.44	0.42	0.02	0.06	522	-2.41608	14.3	0.59	34.72	0
1	LFGLPTPKNNTILGVLGK-VSKSYAAR-a8-b3	tr|Q980K5|Q980K5_SULSO	tr|Q980K5|Q980K5_SULSO	xlink	intra-protein xl	AO-A951.09941.09941.4_AO-A951.09988.09988.4	97	296	199	AO-A951_matched		2899.66	725.921	4	0.3	0.3	10	9.59	1.37	2.73	0.12	0.46	0.56	0.47	0.09	0.09	259	-2.41608	15.5	0.58	34.7	0
1	TLQISVDQNKATNLVGLK-ASDQVKSITGEK-a10-b6	sp|Q980A6|RS6E_SULSO	sp|Q980A6|RS6E_SULSO	xlink	intra-protein xl	AO-A949.08413.08413.3_AO-A949.08401.08401.3	125	30	95	AO-A949_matched		3340.81	1114.61	3	0.1	0.1	2	8.76	1.8	3.61	0.33	0.32	0.5	0.44	0.06	0.08	479	-3.18779	23	0.36	34.65	0
1	IINETVSKK-KIYPLRK-a8-b1	sp|Q9UXD4|RS3A_SULSO	sp|Q9UXD4|RS3A_SULSO	xlink	intra-protein xl	AO-A951.05734.05734.5_AO-A951.05704.05704.5	146	175	29	AO-A951_matched		2085.25	418.058	5	-1.8	1.8	3	8.88	2.61	5.21	0.17	0.34	0.51	0.44	0.07	0.09	461	-3.27741	25.8	0.87	34.61	0
1	VSKSYAAR-VSKSYAAR-a3-b3	tr|Q980K5|Q980K5_SULSO	tr|Q980K5|Q980K5_SULSO	xlink	intra-protein xl	AO-A952.04353.04353.3_AO-A952.04336.04336.3	296	296	0	AO-A952_matched		1899.02	634.014	3	-1.7	1.7	2	10.35	3.1	6.2	0.25	0.36	0.31	0.15	0.15	0.06	256	-2.41608	35.2	0.41	33.94	0
1	EKETSPAEEK-IVKEIYDR-a2-b3	sp|Q980K7|RS17E_SULSO	sp|Q980K7|RS17E_SULSO	xlink	intra-protein xl	AO-A950.05320.05320.4_AO-A950.05321.05321.4	64	14	50	AO-A950_matched		2319.18	580.803	4	-1.6	1.6	3	8.03	2.81	5.61	0.12	0.38	0.32	0.13	0.19	0.06	484	-3.87947	22.9	0.59	33.81	0
1	VSKSYAAR-GKKDEVK-a3-b3	tr|Q980K5|Q980K5_SULSO	tr|Q980K5|Q980K5_SULSO	xlink	intra-protein xl	AO-A950.03442.03442.4_AO-A950.03414.03414.4	296	193	103	AO-A950_matched		1821	456.257	4	-0.9	0.9	1	8.28	3.54	7.08	0.16	0.32	0.3	0.22	0.08	0.05	532	-2.41608	19.1	0.25	33.78	0
1	HKEVPR-IQPKEK-a2-b4	tr|Q97ZH4|Q97ZH4_SULSO	tr|Q97ZH4|Q97ZH4_SULSO	xlink	intra-protein xl	AO-A950.03530.03530.4_AO-A950.03498.03498.4	27	23	4	AO-A950_matched		1643.93	411.991	4	-1.1	1.1	2	9.86	1.23	2.45	0.25	0.46	0.71	0.04	0.68	0.13	118	-4.19469	36.1	0.68	33.74	0
1	IGYEQELLGKYGLR-LQTIVYKK-a10-b7	sp|P95987|RS4_SULSO	sp|P95987|RS4_SULSO	xlink	intra-protein xl	AO-A948.09222.09222.3_AO-A948.09209.09209.3	32	112	80	AO-A948_matched		2767.55	923.526	3	0.2	0.2	5	8.78	1.8	3.6	0.21	0.22	0.41	0.26	0.15	0.08	548	-3.46652	11.9	0.81	33.4	0
1	ASDQVKSITGEK-AVPQAKVNEK-a6-b6	sp|Q980A6|RS6E_SULSO	sp|Q980A6|RS6E_SULSO	xlink	intra-protein xl	AO-A951.05287.05287.3_AO-A951.05250.05250.3	30	45	15	AO-A951_matched		2482.32	828.449	3	-1.3	1.3	4	11.03	0.58	1.15	0.3	0.3	0.79	0.04	0.75	0.16	111	-3.18779	17.6	0.62	32.83	0
1	GKEIYNYFK-VGKDEVLKR-a2-b8	tr|Q980K5|Q980K5_SULSO	tr|Q980K5|Q980K5_SULSO	xlink	intra-protein xl	AO-A949.07278.07278.4_AO-A949.07261.07261.4	146	141	5	AO-A949_matched		2341.27	586.324	4	-0.9	0.9	6	8.05	1.68	3.36	0.14	0.38	0.48	0.47	0.01	0.09	396	-2.41608	12	0.35	32.64	0
1	TLQISVDQNKATNLVGLK-DGKAVPQAK-a10-b3	sp|Q980A6|RS6E_SULSO	sp|Q980A6|RS6E_SULSO	xlink	intra-protein xl	AO-A952.08469.08469.3_AO-A952.08482.08482.3	125	39	86	AO-A952_matched		2991.66	998.227	3	-0.6	0.6	1	7.93	1.77	3.55	0.29	0.39	0.5	0.38	0.12	0.08	379	-3.18779	8.4	0.48	32.46	0
1	NFKTLMTLK-NINLSKFK-a3-b6	sp|Q9UX94|RS4E_SULSO	sp|Q9UX94|RS4E_SULSO	xlink	intra-protein xl	AO-A951.09537.09537.4_AO-A951.09531.09531.4	153	200	47	AO-A951_matched		2195.24	549.817	4	-0.8	0.8	1	9.68	2.1	4.2	0.16	0.32	0.32	0.16	0.16	0.06	268	-3.17092	23.8	0.91	31.83	0.033
1	IVISDPQSVEPKR-VNEKTK-a12-b4	sp|Q980A6|RS6E_SULSO	sp|Q980A6|RS6E_SULSO	xlink	intra-protein xl	AO-A951.05575.05575.4_AO-A951.05553.05553.4	17	49	32	AO-A951_matched		2322.28	581.578	4	-0.3	0.3	3	8.83	1.2	2.4	0.21	0.39	0.64	0.63	0.01	0.09	233	-3.18779	9.5	0.49	31.47	0.032
1	NRKEYEK-IQPKEK-a3-b4	tr|Q97ZH4|Q97ZH4_SULSO	tr|Q97ZH4|Q97ZH4_SULSO	xlink	intra-protein xl	AO-A952.03011.03011.3_AO-A952.02974.02974.3	36	23	13	AO-A952_matched		1845	616.007	3	-1.2	1.2	1	10.25	1.23	2.46	0.23	0.29	0.58	0.04	0.54	0.11	146	-4.19469	22.3	0.65	31.06	0.031
1	VAVINYDFCKPDK-VGKDEVLKR-a10-b8	tr|Q980K5|Q980K5_SULSO	tr|Q980K5|Q980K5_SULSO	xlink	intra-protein xl	AO-A948.07317.07317.4_AO-A948.07300.07300.4	12	141	129	AO-A948_matched		2748.45	688.12	4	-1.2	1.2	2	9.49	1.58	3.15	0.31	0.19	0.62	0.56	0.06	0.1	324	-2.41608	24.1	0.36	30.63	0.03
1	KPISTMEKR-LKKEAEK-a8-b3	sp|Q97ZZ6|RS25_SULSO	sp|Q97ZZ6|RS25_SULSO	xlink	intra-protein xl	AO-A951.03770.03770.4_AO-A951.03747.03747.4	14	18	4	AO-A951_matched		2071.17	518.8	4	-1.4	1.4	1	9.54	2.09	4.18	0.32	0.21	0.45	0.3	0.15	0.08	293	-3.44336	32	0.81	30.35	0.029
1	IINETVSKK-KIYPLR-a8-b1	sp|Q9UXD4|RS3A_SULSO	sp|Q9UXD4|RS3A_SULSO	xlink	intra-protein xl	AO-A949.06294.06294.4_AO-A949.06272.06272.4	146	175	29	AO-A949_matched		1957.16	490.298	4	-0.8	0.8	2	8.46	1.41	2.82	0.21	0.4	0.61	0.54	0.07	0.1	190	-3.27741	26.2	0.85	30.29	0.029
1	YKDEIKDDYNTNK-EKETSPAEEK-a2-b2	sp|Q980K7|RS17E_SULSO	sp|Q980K7|RS17E_SULSO	xlink	intra-protein xl	AO-A950.04458.04458.4_AO-A950.04519.04519.4	21	64	43	AO-A950_matched		2929.37	733.35	4	-0.9	0.9	6	6.12	2.18	4.37	0.05	0.33	0.32	0.06	0.25	0.06	437	-3.87947	20.5	0	27.87	0.049
1	CLSCGTELVYSMGGKAK-VLIPEPKSR-a15-b7	sp|Q97Z80|RS27_SULSO	sp|Q97Z80|RS27_SULSO	xlink	intra-protein xl	AO-A949.08392.08392.4_AO-A949.08390.08390.4	54	13	41	AO-A949_matched		3035.55	759.895	4	-0.8	0.8	5	9.19	0.82	1.64	0.2	0.21	0.56	0.04	0.52	0.14	153	-4.37504	14.3	0.57	27.76	0.048
1	NVGIHGIVKNINLSK-EKSDLRVD-a9-b2	sp|Q9UX94|RS4E_SULSO	sp|Q9UX94|RS4E_SULSO	xlink	intra-protein xl	AO-A949.07558.07558.4_AO-A949.07547.07547.4	194	233	39	AO-A949_matched		2703.49	676.88	4	-1.2	1.2	1	7.43	2.11	4.23	0.09	0.28	0.23	0.09	0.14	0.05	345	-3.17092	15	0.45	27.62	0.047
1	LKKEAEK-QQKAEEK-a3-b3	sp|Q97ZZ6|RS25_SULSO	sp|Q97ZZ6|RS25_SULSO	xlink	intra-protein xl	AO-A953.02425.02425.3_AO-A953.02389.02389.3	18	25	7	AO-A953_matched		1842.01	615.01	3	-2.1	2.1	5	7.71	2.92	5.84	0.35	0.35	0.19	0.09	0.1	0.03	207	-3.44336	21.9	0.88	27.62	0.047
1	KPISTMEKR-QQKAEEK-a8-b3	sp|Q97ZZ6|RS25_SULSO	sp|Q97ZZ6|RS25_SULSO	xlink	intra-protein xl	AO-A951.03392.03392.3_AO-A951.03356.03356.3	14	25	11	AO-A951_matched		2086.11	696.377	3	-1.1	1.1	3	7.62	1.94	3.87	0.15	0.22	0.32	0.14	0.17	0.06	368	-3.44336	10.1	0.92	27.48	0.045
1	ILAGEIIPNFGDPNSKVGKDEVLK-YKVNGFK-a16-b2	tr|Q980K5|Q980K5_SULSO	tr|Q980K5|Q980K5_SULSO	xlink	intra-protein xl	AO-A948.09086.09086.4_AO-A948.09082.09082.4	133	84	49	AO-A948_matched		3544.92	887.238	4	0.8	0.8	1	7.06	0.68	1.36	0.21	0.29	0.61	0.61	0.01	0.07	318	-2.41608	5.5	0.94	27.25	0.044
1	LQTIVYKK-MGLLKK-a7-b5	sp|P95987|RS4_SULSO	sp|P95987|RS4_SULSO	xlink	intra-protein xl	AO-A953.07593.07593.4_AO-A953.07569.07569.4	112	84	28	AO-A953_matched		1818.1	455.533	4	-1.8	1.8	6	7.22	2.19	4.37	0.21	0.27	0.24	0.17	0.07	0.04	345	-3.46652	12.6	0.58	27.18	0.044
1	EKETSPAEEKEEISEEI-IVKEIYDR-a10-b3	sp|Q980K7|RS17E_SULSO	sp|Q980K7|RS17E_SULSO	xlink	intra-protein xl	AO-A949.07241.07241.4_AO-A949.07222.07222.4	72	14	58	AO-A949_matched		3148.56	788.147	4	0.2	0.2	1	7.78	1.17	2.34	0.26	0.21	0.54	0.5	0.04	0.08	305	-3.87947	11.5	0.62	27	0.043
1	EKETSPAEEK-RIVKEIYDR-a2-b4	sp|Q980K7|RS17E_SULSO	sp|Q980K7|RS17E_SULSO	xlink	intra-protein xl	AO-A951.05071.05071.4_AO-A951.05056.05056.4	64	14	50	AO-A951_matched		2475.28	619.828	4	-1.6	1.6	1	5.97	2.22	4.44	0.04	0.35	0.22	0.15	0.07	0.04	384	-3.87947	8	0.35	26.79	0.043
1	TGKEIISR-AEEKKK-a3-b4	sp|Q97ZZ6|RS25_SULSO	sp|Q97ZZ6|RS25_SULSO	xlink	intra-protein xl	AO-A953.03673.03673.3_AO-A953.03648.03648.3	38	29	9	AO-A953_matched		1772	591.675	3	-1.1	1.1	1	7.3	2.01	4.02	0.21	0.33	0.23	0.21	0.02	0.04	221	-3.44336	19.5	0.89	26.43	0.041
1	ELENQNVVKLYSK-VLDEIKK-a9-b6	sp|Q97ZZ6|RS25_SULSO	sp|Q97ZZ6|RS25_SULSO	xlink	intra-protein xl	AO-A949.07307.07307.4_AO-A949.07264.07264.4	95	60	35	AO-A949_matched		2544.4	637.109	4	-0.5	0.5	1	7.25	2.11	4.21	0.22	0.17	0.19	0.16	0.03	0.03	423	-3.44336	9.4	0.94	26.41	0.041
1	KGLSNTIYQAR-MGLLKK-a1-b5	sp|P95987|RS4_SULSO	sp|P95987|RS4_SULSO	xlink	intra-protein xl	AO-A950.07527.07527.4_AO-A950.07486.07486.4	113	84	29	AO-A950_matched		2076.18	520.051	4	-1	1	1	7.22	1.12	2.24	0.19	0.34	0.38	0.36	0.01	0.05	162	-3.46652	10.7	0.92	25.64	0.04
1	GEPEKAGLATSPVTLK-KLGDFQLVVDNGEAK-a5-b1	tr|Q980K5|Q980K5_SULSO	tr|Q980K5|Q980K5_SULSO	xlink	intra-protein xl	AO-A951.09298.09298.4_AO-A951.09307.09307.4	539	352	187	AO-A951_matched		3366.79	842.706	4	-0.5	0.5	2	5.57	1.37	2.73	0.03	0.22	0.29	0.16	0.12	0.05	465	-2.41608	4.5	0.52	24.77	0.039
1	QAIIMPASKLVINVLR-K9-155	sp|Q9UX92|RS8_SULSO	-	monolink	monolink	AO-A953.10689.10689.3_AO-A953.10683.10683.3	32	n/a	-	AO-A953_matched		1920.16	641.062	3	-0.1	0.1	7	11.37	3.78	3.78	0.24	0.51	0.51	0.51	0	0.16	711	0	23	0.38	48.8	0
1	VAVINYDFCKPDKCNLECINFCPVDR-K13-156	tr|Q980K5|Q980K5_SULSO	-	monolink	monolink	AO-A950.09672.09672.3_AO-A950.09670.09670.3	15	n/a	-	AO-A950_matched		3401.56	1134.86	3	0.9	0.9	3	11.51	3.73	3.73	0.33	0.26	0.62	0.62	0	0.12	1006	0	17.6	0.14	48.67	0
1	KETATVDDILSLTEQDLLER-K1-156	sp|P95987|RS4_SULSO	-	monolink	monolink	AO-A949.10352.10352.3_AO-A949.10347.10347.3	85	n/a	-	AO-A949_matched		2444.25	815.759	3	-0.1	0.1	2	11.47	3.77	3.77	0.27	0.33	0.48	0.48	0	0.12	906	0	19.6	0	48.11	0
1	IRPDEIKFMLK-K7-156	tr|Q980K5|Q980K5_SULSO	-	monolink	monolink	AO-A948.09421.09421.3_AO-A948.09403.09403.3	325	n/a	-	AO-A948_matched		1544.86	515.962	3	-1	1	4	11.13	3.72	3.72	0.17	0.49	0.58	0.58	0	0.26	592	0	31.4	0.59	46.79	0
1	QAIIMPASKLVINVLR-K9-156	sp|Q9UX92|RS8_SULSO	-	monolink	monolink	AO-A952.10711.10711.3_AO-A952.10706.10706.3	32	n/a	-	AO-A952_matched		1921.14	641.389	3	0.1	0.1	3	11.49	4.28	4.28	0.22	0.38	0.48	0.48	0	0.15	707	0	25	0.33	45.85	0
1	IGYEQELLGKYGLR-K10-156	sp|P95987|RS4_SULSO	-	monolink	monolink	AO-A952.09931.09931.3_AO-A952.09916.09916.3	32	n/a	-	AO-A952_matched		1793.96	598.993	3	-0.4	0.4	3	11.48	3.85	3.85	0.23	0.38	0.55	0.55	0	0.2	624	0	38.3	0.15	45.12	0
1	NIKQLAQIFEK-K3-156	sp|Q9UXA0|RS3_SULSO	-	monolink	monolink	AO-A952.10204.10204.3_AO-A952.10180.10180.3	64	n/a	-	AO-A952_matched		1486.84	496.62	3	-2.6	2.6	2	11.51	3.96	3.96	0.3	0.4	0.7	0.7	0	0.32	483	0	50	0.25	44.78	0
1	VRAPGGYGSKTPGPGAQPAIR-K10-156	sp|P95988|RS11_SULSO	-	monolink	monolink	AO-A953.06255.06255.3_AO-A953.06223.06223.3	87	n/a	-	AO-A953_matched		2192.17	731.73	3	-1.8	1.8	9	11.43	2.67	2.67	0.23	0.46	0.55	0.55	0	0.13	508	0	12.6	0.24	43.8	0
1	GIGKLPQEWVYDPAKAELLVAGAS-K15-155	sp|Q980A8|RS15_SULSO	-	monolink	monolink	AO-A949.09871.09871.3_AO-A949.09847.09847.3	143	n/a	-	AO-A949_matched		2666.43	889.817	3	-1.8	1.8	4	11.5	3.13	3.13	0.25	0.2	0.41	0.41	0	0.09	830	0	10.9	0.39	43.66	0
1	LAIALEKGYHFR-K7-156	sp|Q9UXA0|RS3_SULSO	-	monolink	monolink	AO-A951.09185.09185.3_AO-A951.09165.09165.3	106	n/a	-	AO-A951_matched		1572.87	525.296	3	-0.8	0.8	8	11.18	1.77	1.77	0.21	0.6	0.8	0.8	0	0.33	215	0	18.4	0	43.43	0
1	CGSIMAHHLKPNER-K10-156	sp|Q97ZY7|RS27A_SULSO	-	monolink	monolink	AO-A951.05722.05722.3_AO-A951.05678.05678.3	53	n/a	-	AO-A951_matched		1804.87	602.63	3	-2.4	2.4	5	11.51	2.79	2.79	0.28	0.43	0.56	0.56	0	0.2	443	0	26	0	43	0
1	KVEHGEPGLKATR-K10-155	tr|D0KTC1|D0KTC1_SULS9	-	monolink	monolink	AO-A952.03706.03706.3_AO-A952.03676.03676.3	128	n/a	-	AO-A952_matched		1575.87	526.298	3	-2.5	2.5	4	11.14	3.04	3.04	0.25	0.51	0.65	0.65	0	0.25	350	0	30.2	0	42.86	0
1	LFGLPTPKNNTILGVLGK-K8-156	tr|Q980K5|Q980K5_SULSO	-	monolink	monolink	AO-A948.10446.10446.3_AO-A948.10445.10445.3	97	n/a	-	AO-A948_matched		2037.19	680.071	3	1.1	1.1	6	11.44	2.48	2.48	0.16	0.49	0.44	0.44	0	0.12	423	0	23.8	0.35	42.53	0
1	VNGFKLFGLPTPK-K5-156	tr|Q980K5|Q980K5_SULSO	-	monolink	monolink	AO-A951.10365.10365.3_AO-A951.10350.10350.3	89	n/a	-	AO-A951_matched		1572.89	525.304	3	-1	1	5	11.5	2.47	2.47	0.26	0.46	0.7	0.7	0	0.27	328	0	38.5	0.35	42.43	0
1	VRAPGGYGSKTPGPGAQPAIR-K10-155	sp|P95988|RS11_SULSO	-	monolink	monolink	AO-A953.05619.05619.3_AO-A953.05595.05595.3	87	n/a	-	AO-A953_matched		2191.18	731.402	3	-2.1	2.1	5	10.71	2.66	2.66	0.2	0.48	0.6	0.6	0	0.14	485	0	14.6	0.31	42.41	0
1	IIPGTFTNPYLSTYIEPKVLLVSDPR-K18-155	sp|P95993|RS2_SULSO	-	monolink	monolink	AO-A948.10432.10432.3_AO-A948.10425.10425.3	143	n/a	-	AO-A948_matched		3087.69	1030.24	3	-1.1	1.1	2	10.75	2.71	2.71	0.26	0.33	0.45	0.45	0	0.09	689	0	12.9	0.14	42.38	0
1	GTVNEILTKIDER-K9-155	tr|Q980K5|Q980K5_SULSO	-	monolink	monolink	AO-A953.09759.09759.3_AO-A953.09758.09758.3	186	n/a	-	AO-A953_matched		1641.89	548.305	3	-2.1	2.1	9	11.48	3.17	3.17	0.24	0.27	0.52	0.52	0	0.2	569	0	30.5	0.49	41.89	0
1	KCPYEAISIVNLPDELEGEVIHR-K1-155	tr|Q980K5|Q980K5_SULSO	-	monolink	monolink	AO-A952.10227.10227.3_AO-A952.10228.10228.3	60	n/a	-	AO-A952_matched		2835.45	946.157	3	-1	1	5	11.51	3.17	3.17	0.27	0.39	0.49	0.49	0	0.11	475	0	17.7	0.09	41.71	0
1	LAIALEKGYHFR-K7-155	sp|Q9UXA0|RS3_SULSO	-	monolink	monolink	AO-A950.08490.08490.3_AO-A950.08470.08470.3	106	n/a	-	AO-A950_matched		1571.88	524.968	3	-1.8	1.8	5	11.51	1.71	1.71	0.36	0.45	0.8	0.8	0	0.33	232	0	21.5	0	41.54	0
1	LFGLPTPKNNTILGVLGK-K8-155	tr|Q980K5|Q980K5_SULSO	-	monolink	monolink	AO-A952.10535.10535.3_AO-A952.10520.10520.3	97	n/a	-	AO-A952_matched		2036.2	679.741	3	-2.3	2.3	5	10.7	2.32	2.32	0.15	0.47	0.53	0.53	0	0.15	446	0	15.9	0.36	41.43	0
1	YTTTANVLDPATNTAKK-K16-156	sp|Q980W3|RS8E_SULSO	-	monolink	monolink	AO-A952.07427.07427.3_AO-A952.07386.07386.3	74	n/a	-	AO-A952_matched		1964.01	655.677	3	-1.2	1.2	2	11.41	3.32	3.32	0.25	0.24	0.39	0.39	0	0.12	605	0	19.6	0.2	40.65	0
1	SRPPVMSQQEGGEIGVKQA-K17-155	sp|P95987|RS4_SULSO	-	monolink	monolink	AO-A950.06580.06580.3_AO-A950.06538.06538.3	179	n/a	-	AO-A950_matched		2152.09	718.372	3	-1.3	1.3	3	11.21	2.55	2.55	0.23	0.29	0.43	0.43	0	0.11	575	0	15.5	0.15	40.61	0
1	VGKDEVLKR-K3-156	tr|Q980K5|Q980K5_SULSO	-	monolink	monolink	AO-A951.06017.06017.3_AO-A951.05971.05971.3	136	n/a	-	AO-A951_matched		1198.69	400.571	3	-2.3	2.3	7	11.28	3.64	3.64	0.27	0.38	0.5	0.5	0	0.28	326	0	33.3	0	40.46	0
1	ILVGEITADEGSVTPEKQILSYKPQR-K17-156	tr|Q980K5|Q980K5_SULSO	-	monolink	monolink	AO-A949.09171.09171.5_AO-A949.09162.09162.5	403	n/a	-	AO-A949_matched		3026.62	606.332	5	0.4	0.4	5	11.51	3.01	3.01	0.17	0.38	0.48	0.48	0	0.09	420	0	11.8	0.38	39.95	0
1	TTVLKILAGEIIPNFGDPNSK-K5-155	tr|Q980K5|Q980K5_SULSO	-	monolink	monolink	AO-A949.10528.10528.3_AO-A949.10520.10520.3	117	n/a	-	AO-A949_matched		2381.32	794.781	3	-1	1	6	11.51	2.48	2.48	0.29	0.34	0.63	0.63	0	0.15	401	0	19.2	0.34	39.76	0
1	VGKDEVLKR-K8-156	tr|Q980K5|Q980K5_SULSO	-	monolink	monolink	AO-A950.05298.05298.3_AO-A950.05239.05239.3	141	n/a	-	AO-A950_matched		1198.69	400.571	3	-2	2	9	10.65	3.42	3.42	0.21	0.32	0.4	0.4	0	0.22	469	0	26.5	0	39.56	0
1	LKYTTTANVLDPATNTAKK-K2-155	sp|Q980W3|RS8E_SULSO	-	monolink	monolink	AO-A949.06808.06808.3_AO-A949.06789.06789.3	58	n/a	-	AO-A949_matched		2204.2	735.743	3	-1.3	1.3	6	11.3	3.31	3.31	0.22	0.25	0.38	0.38	0	0.1	539	0	13.6	0.21	39.12	0
1	APGGYGSKTPGPGAQPAIR-K8-155	sp|P95988|RS11_SULSO	-	monolink	monolink	AO-A952.05735.05735.3_AO-A952.05711.05711.3	87	n/a	-	AO-A952_matched		1936.02	646.347	3	-0.3	0.3	2	10.28	2.22	2.22	0.2	0.55	0.43	0.43	0	0.11	287	0	17.5	0.08	39.04	0
1	IIPGTFTNPYLSTYIEPKVLLVSDPR-K18-156	sp|P95993|RS2_SULSO	-	monolink	monolink	AO-A951.10930.10930.3_AO-A951.10909.10909.3	143	n/a	-	AO-A951_matched		3088.68	1030.57	3	1	1	3	10.11	2.57	2.57	0.24	0.26	0.42	0.42	0	0.08	639	0	6.4	0.24	38.62	0
1	GTVNEILTKIDER-K9-156	tr|Q980K5|Q980K5_SULSO	-	monolink	monolink	AO-A951.10005.10005.3_AO-A951.09990.09990.3	186	n/a	-	AO-A951_matched		1642.88	548.633	3	-0.5	0.5	3	10.56	3.75	3.75	0.23	0.32	0.45	0.45	0	0.17	438	0	19.5	0	38.36	0
1	QLITHGHIAVNGKR-K13-156	sp|P95987|RS4_SULSO	-	monolink	monolink	AO-A952.05145.05145.3_AO-A952.05125.05125.3	136	n/a	-	AO-A952_matched		1698.95	567.325	3	-0.9	0.9	24	11.09	1.99	1.99	0.22	0.26	0.46	0.46	0	0.16	458	0	12	0.24	38.36	0
1	IVISDPQSVEPKR-K12-155	sp|Q980A6|RS6E_SULSO	-	monolink	monolink	AO-A950.06650.06650.3_AO-A950.06614.06614.3	17	n/a	-	AO-A950_matched		1621.9	541.642	3	-2.6	2.6	1	11.28	2.67	2.67	0.2	0.29	0.39	0.39	0	0.15	405	0	18.9	0	38.06	0
1	TTVLKILAGEIIPNFGDPNSK-K5-156	tr|Q980K5|Q980K5_SULSO	-	monolink	monolink	AO-A952.11032.11032.3_AO-A952.11049.11049.3	117	n/a	-	AO-A952_matched		2382.3	795.109	3	-1.1	1.1	6	11.02	1.79	1.79	0.25	0.35	0.58	0.58	0	0.14	343	0	13.5	0.3	37.84	0
1	KETATVDDILSLTEQDLLER-K1-155	sp|P95987|RS4_SULSO	-	monolink	monolink	AO-A949.10241.10241.3_AO-A949.10264.10264.3	85	n/a	-	AO-A949_matched		2443.27	815.431	3	-0.7	0.7	1	10.13	2.41	2.41	0.21	0.22	0.51	0.51	0	0.13	612	0	18.1	0.16	37.83	0
1	NLPITEPEIVDVLLPKLK-K16-156	sp|Q9UX87|RS5_SULSO	-	monolink	monolink	AO-A950.11074.11074.3_AO-A950.11073.11073.3	53	n/a	-	AO-A950_matched		2186.28	729.769	3	0.6	0.6	2	11.34	1.39	1.39	0.22	0.34	0.59	0.59	0	0.16	275	0	18.7	0.45	37.2	0
1	VKCPNCGNEQTIFSHATFPVR-K2-155	sp|Q97Z80|RS27_SULSO	-	monolink	monolink	AO-A950.08395.08395.3_AO-A950.08386.08386.3	20	n/a	-	AO-A950_matched		2616.26	873.094	3	0	0	5	11.15	1.77	1.77	0.22	0.48	0.25	0.25	0	0.06	196	0	16.1	0	37.05	0
1	NVGIHGIVKNINLSK-K9-155	sp|Q9UX94|RS4E_SULSO	-	monolink	monolink	AO-A953.07942.07942.3_AO-A953.07926.07926.3	194	n/a	-	AO-A953_matched		1760.03	587.684	3	-2.4	2.4	5	11.5	1.58	1.58	0.2	0.36	0.57	0.57	0	0.19	206	0	15.1	0.55	36.97	0
1	ASGGMVVKADREK-K8-156	sp|P95988|RS11_SULSO	-	monolink	monolink	AO-A952.05229.05229.3_AO-A952.05189.05189.3	44	n/a	-	AO-A952_matched		1502.78	501.933	3	-1	1	3	10.56	0.84	0.84	0.21	0.42	0.74	0.74	0	0.29	152	0	31.4	0	36.66	0
1	APGGYGSKTPGPGAQPAIR-K8-156	sp|P95988|RS11_SULSO	-	monolink	monolink	AO-A950.06623.06623.3_AO-A950.06569.06569.3	87	n/a	-	AO-A950_matched		1937	646.674	3	-1.4	1.4	3	9.54	2.67	2.67	0.22	0.42	0.58	0.58	0	0.15	356	0	18.1	0.32	36.6	0
1	LKYTTTANVLDPATNTAK-K2-156	sp|Q980W3|RS8E_SULSO	-	monolink	monolink	AO-A950.08472.08472.3_AO-A950.08429.08429.3	58	n/a	-	AO-A950_matched		2077.09	693.373	3	0	0	3	10.94	1.97	1.97	0.23	0.21	0.51	0.51	0	0.14	434	0	17.3	0.12	36.29	0
1	ILAGEIIPNFGDPNSKVGKDEVLK-K19-155	tr|Q980K5|Q980K5_SULSO	-	monolink	monolink	AO-A948.09365.09365.4_AO-A948.09361.09361.4	136	n/a	-	AO-A948_matched		2707.48	677.879	4	0.6	0.6	2	10.31	1.97	1.97	0.18	0.26	0.4	0.4	0	0.08	470	0	6.9	0.23	35.83	0
1	YKDEIKDDYNTNK-K6-156	sp|Q980K7|RS17E_SULSO	-	monolink	monolink	AO-A951.05810.05810.3_AO-A951.05766.05766.3	25	n/a	-	AO-A951_matched		1800.84	601.288	3	-1.5	1.5	4	9.07	3.42	3.42	0.14	0.39	0.32	0.32	0	0.12	419	0	27.5	0	35.54	0
1	ILAGEIIPNFGDPNSKVGKDEVLK-K16-156	tr|Q980K5|Q980K5_SULSO	-	monolink	monolink	AO-A948.09522.09522.3_AO-A948.09505.09505.3	133	n/a	-	AO-A948_matched		2708.47	903.83	3	0.6	0.6	4	11.48	0.52	0.52	0.24	0.31	0.64	0.64	0	0.13	215	0	7.5	0.39	35.45	0
1	LKYTTTANVLDPATNTAKK-K2-156	sp|Q980W3|RS8E_SULSO	-	monolink	monolink	AO-A950.07731.07731.3_AO-A950.07698.07698.3	58	n/a	-	AO-A950_matched		2205.19	736.071	3	0	0	2	10.86	2.25	2.25	0.26	0.3	0.4	0.4	0	0.1	315	0	8	0.16	35.38	0
1	GKPVIYEETCIGCGICVK-K2-155	tr|Q980K5|Q980K5_SULSO	-	monolink	monolink	AO-A952.08950.08950.3_AO-A952.08906.08906.3	43	n/a	-	AO-A952_matched		2237.09	746.704	3	-1.6	1.6	3	9.43	2.86	2.86	0.24	0.23	0.27	0.27	0	0.08	572	0	12	0	35.33	0
1	VNGFKLFGLPTPK-K5-155	tr|Q980K5|Q980K5_SULSO	-	monolink	monolink	AO-A951.10187.10187.3_AO-A951.10186.10186.3	89	n/a	-	AO-A951_matched		1571.91	524.977	3	-1.9	1.9	1	8.39	2.69	2.69	0.15	0.42	0.55	0.55	0	0.21	309	0	29.3	0.46	34.14	0
1	KCPYEAISIVNLPDELEGEVIHR-K1-156	tr|Q980K5|Q980K5_SULSO	-	monolink	monolink	AO-A949.09948.09948.3_AO-A949.09946.09946.3	60	n/a	-	AO-A949_matched		2836.43	946.486	3	1	1	4	10.28	1.63	1.63	0.26	0.44	0.29	0.29	0	0.06	165	0	15.5	0.17	34	0
1	KVEHGEPGLKATR-K10-156	tr|D0KTC1|D0KTC1_SULS9	-	monolink	monolink	AO-A949.04506.04506.3_AO-A949.04468.04468.3	128	n/a	-	AO-A949_matched		1576.86	526.626	3	-0.9	0.9	3	9.81	2.01	2.01	0.15	0.31	0.47	0.47	0	0.18	287	0	22.2	0	33.82	0
1	VKILEILETPANK-K2-155	sp|Q980W3|RS8E_SULSO	-	monolink	monolink	AO-A952.09976.09976.3_AO-A952.09974.09974.3	77	n/a	-	AO-A952_matched		1621.96	541.663	3	-1.9	1.9	1	9.33	1.99	1.99	0.22	0.2	0.53	0.53	0	0.2	428	0	16	0.3	33.56	0
1	VAVINYDFCKPDKCNLECINFCPVDR-K13-155	tr|Q980K5|Q980K5_SULSO	-	monolink	monolink	AO-A949.09133.09133.3_AO-A949.09113.09113.3	15	n/a	-	AO-A949_matched		3400.57	1134.53	3	-0.6	0.6	2	8.51	2.14	2.14	0.18	0.22	0.41	0.41	0	0.08	577	0	8.4	0	33.4	0
1	DPGIPNITIPEKVCEDEDCPYHGSLR-K12-155	sp|Q9UX98|RS17_SULSO	-	monolink	monolink	AO-A948.09125.09125.3_AO-A948.09106.09106.3	21	n/a	-	AO-A948_matched		3165.48	1056.17	3	0.1	0.1	1	10.36	0.7	0.7	0.12	0.36	0.59	0.59	0	0.11	177	0	4.8	0	33.1	0
1	TLLTYAGIKDAWSTTK-K9-156	sp|Q9UX87|RS5_SULSO	-	monolink	monolink	AO-A952.10101.10101.3_AO-A952.10099.10099.3	174	n/a	-	AO-A952_matched		1924.02	642.347	3	-0.8	0.8	1	9.01	2.24	2.24	0.14	0.24	0.4	0.4	0	0.12	434	0	11.9	0.2	32.67	0
1	TLQISVDQNKATNLVGLK-K10-155	sp|Q980A6|RS6E_SULSO	-	monolink	monolink	AO-A952.09341.09341.3_AO-A952.09326.09326.3	125	n/a	-	AO-A952_matched		2096.19	699.737	3	0.1	0.1	1	8.71	2.05	2.05	0.14	0.3	0.26	0.26	0	0.07	428	0	8.3	0.33	32.62	0
1	KAAQPQSQQSSSQQQK-K1-156	sp|P95986|RS13_SULSO	-	monolink	monolink	AO-A953.03056.03056.3_AO-A953.03005.03005.3	148	n/a	-	AO-A953_matched		1913.94	638.989	3	-0.7	0.7	3	11.18	1.35	1.35	0.21	0.25	0.44	0.44	0	0.14	151	0	16.8	0.17	32.41	0
1	ILVGEITADEGSVTPEKQILSYKPQR-K17-155	tr|Q980K5|Q980K5_SULSO	-	monolink	monolink	AO-A951.09386.09386.4_AO-A951.09374.09374.4	403	n/a	-	AO-A951_matched		3025.63	757.416	4	-0.5	0.5	6	11.47	1.78	1.78	0.17	0.26	0.26	0.26	0	0.05	147	0	5.1	0.35	31.78	0
1	EISLKVYHMGSGTPSRK-K5-156	sp|Q97ZY6|RS24_SULSO	-	monolink	monolink	AO-A951.07662.07662.4_AO-A951.07627.07627.4	34	n/a	-	AO-A951_matched		2045.06	512.273	4	-0.2	0.2	2	8.17	1.76	1.76	0.1	0.28	0.36	0.36	0	0.11	337	0	7.6	0	29.72	0
1	QLITHGHIAVNGKR-K13-155	sp|P95987|RS4_SULSO	-	monolink	monolink	AO-A953.05077.05077.4_AO-A953.05036.05036.4	136	n/a	-	AO-A953_matched		1697.97	425.499	4	-2.6	2.6	3	9.22	2.24	2.24	0.19	0.22	0.25	0.25	0	0.09	269	0	7.9	0.56	29.37	0
1	ILAGEIIPNFGDPNSKVGKDEVLK-K19-156	tr|Q980K5|Q980K5_SULSO	-	monolink	monolink	AO-A949.09380.09380.3_AO-A949.09378.09378.3	136	n/a	-	AO-A949_matched		2708.47	903.829	3	0.5	0.5	2	9.67	0.38	0.38	0.19	0.24	0.6	0.6	0	0.13	138	0	4	0.52	28.68	0
1	ISTSYGAGISNVKLHIYK-K13-156	sp|Q97ZY6|RS24_SULSO	-	monolink	monolink	AO-A948.08980.08980.3_AO-A948.08957.08957.3	80	n/a	-	AO-A948_matched		2106.14	703.053	3	0.4	0.4	3	10.31	0.61	0.61	0.22	0.17	0.4	0.4	0	0.11	153	0	9	0.5	28.58	0
1	VGKDEVLKR-K3-155	tr|Q980K5|Q980K5_SULSO	-	monolink	monolink	AO-A951.05141.05141.3_AO-A951.05091.05091.3	136	n/a	-	AO-A951_matched		1197.71	400.243	3	-3	3	4	7.47	3.22	3.22	0.14	0.35	0.22	0.22	0	0.12	247	0	25.3	0	28.47	0
1	DALSTSSWFFEEVTKR-K15-155	tr|Q980K5|Q980K5_SULSO	-	monolink	monolink	AO-A952.10378.10378.3_AO-A952.10376.10376.3	445	n/a	-	AO-A952_matched		2057.01	686.678	3	-1.1	1.1	1	7.41	1.76	1.76	0.22	0.2	0.35	0.35	0	0.11	411	0	8.2	0	28.25	0
1	QYYNAEYAGVEVLKTPIGTR-K14-155	sp|Q9UXA0|RS3_SULSO	-	monolink	monolink	AO-A949.09194.09194.3_AO-A949.09185.09185.3	38	n/a	-	AO-A949_matched		2426.25	809.757	3	-1.2	1.2	2	7.5	1.93	1.93	0.12	0.32	0.3	0.3	0	0.08	297	0	12.2	0.23	28.12	0
1	VLLVSDPRTDTQAIKEAAK-K15-156	sp|P95993|RS2_SULSO	-	monolink	monolink	AO-A949.08656.08656.3_AO-A949.08630.08630.3	158	n/a	-	AO-A949_matched		2210.22	737.747	3	0.5	0.5	2	7.99	0.76	0.76	0.14	0.16	0.51	0.51	0	0.13	379	0	6.8	0.46	28.08	0
1	VKCPNCGNEQTIFSHATFPVR-K2-156	sp|Q97Z80|RS27_SULSO	-	monolink	monolink	AO-A952.08775.08775.3_AO-A952.08772.08772.3	20	n/a	-	AO-A952_matched		2617.24	873.421	3	-1.4	1.4	6	8.06	0.88	0.88	0.14	0.42	0.17	0.17	0	0.04	108	0	9.1	0.16	27.62	0
1	KPISTMEKR-K8-156	sp|Q97ZZ6|RS25_SULSO	-	monolink	monolink	AO-A952.04904.04904.3_AO-A952.04860.04860.3	14	n/a	-	AO-A952_matched		1244.68	415.9	3	-2.5	2.5	2	7.44	2.67	2.67	0.1	0.24	0.16	0.16	0	0.09	341	0	35.8	0.46	27.22	0
1	KLGDFQLVVDNGEAK-K1-155	tr|Q980K5|Q980K5_SULSO	-	monolink	monolink	AO-A953.09269.09269.3_AO-A953.09252.09252.3	352	n/a	-	AO-A953_matched		1786.94	596.656	3	-2.7	2.7	1	7.18	1.83	1.83	0.08	0.17	0.26	0.26	0	0.09	436	0	12.7	0.47	26.93	0
1	KVEHGEPGLK-K1-156	tr|D0KTC1|D0KTC1_SULS9	-	monolink	monolink	AO-A951.04439.04439.3_AO-A951.04400.04400.3	119	n/a	-	AO-A951_matched		1248.67	417.231	3	-1.1	1.1	3	7.45	1.5	1.5	0.13	0.27	0.58	0.58	0	0.29	116	0	12	0	26.59	0
1	EISLKVYHMGSGTPSRK-K5-155	sp|Q97ZY6|RS24_SULSO	-	monolink	monolink	AO-A950.06970.06970.3_AO-A950.06954.06954.3	34	n/a	-	AO-A950_matched		2044.08	682.367	3	-1.1	1.1	3	5.95	1.34	1.34	0.05	0.24	0.27	0.27	0	0.08	459	0	7.8	0.33	26.24	0
1	YIVAKAIKR-K5-156	tr|Q980K5|Q980K5_SULSO	-	monolink	monolink	AO-A952.05738.05738.3_AO-A952.06447.06447.3	500	n/a	-	AO-A952_matched		1216.75	406.592	3	-2.1	2.1	1	6.69	0.92	0.92	0.11	0.24	0.63	0.63	0	0.35	138	0	8.6	0.29	25.49	0
1	EGDKVIIGECRPLSK-K4-155	sp|Q9UX98|RS17_SULSO	-	monolink	monolink	AO-A951.06750.06750.3_AO-A951.06721.06721.3	92	n/a	-	AO-A951_matched		1854.98	619.336	3	-3	3	3	7	2.03	2.03	0.05	0.25	0.42	0.42	0	0.14	246	0	15.6	0.35	25.46	0
1	ELYSNELKIVHK-K8-156	tr|Q980K5|Q980K5_SULSO	-	monolink	monolink	AO-A953.07927.07927.3_AO-A953.07898.07898.3	161	n/a	-	AO-A953_matched		1627.88	543.634	3	-1.8	1.8	2	7.85	0.73	0.73	0.19	0.07	0.53	0.53	0	0.22	243	0	29.2	0.75	24.77	0
1	IRPDEIKFMLK-K7-155	tr|Q980K5|Q980K5_SULSO	-	monolink	monolink	AO-A949.09013.09013.3_AO-A949.08993.08993.3	325	n/a	-	AO-A949_matched		1543.88	515.634	3	-2	2	1	7.71	1.06	1.06	0.13	0.27	0.19	0.19	0	0.09	115	0	17.4	0.64	24.39	0
1	TVKDPGIPNITIPEKVCEDEDCPYHGSLR-K15-156	sp|Q9UX98|RS17_SULSO	-	monolink	monolink	AO-A948.09067.09067.4_AO-A948.09048.09048.4	21	n/a	-	AO-A948_matched		3494.67	874.674	4	-1.2	1.2	2	7.88	0.8	0.8	0.1	0.21	0.37	0.37	0	0.06	134	0	1.7	0.28	23.6	0
1	EAKHIIFDGK-K3-156	sp|Q9UX94|RS4E_SULSO	-	monolink	monolink	AO-A951.07520.07520.3_AO-A951.07480.07480.3	57	n/a	-	AO-A951_matched		1312.7	438.575	3	-0.8	0.8	2	6.7	0.95	0.95	0.05	0.4	0.13	0.13	0	0.06	38	0	22	0	23.36	0
1	ISTSYGAGISNVKLHIYK-K13-155	sp|Q97ZY6|RS24_SULSO	-	monolink	monolink	AO-A951.08674.08674.3_AO-A951.08646.08646.3	80	n/a	-	AO-A951_matched		2105.15	702.725	3	-1.6	1.6	2	8.97	0.51	0.51	0.16	0.09	0.28	0.28	0	0.08	102	0	6.2	0.56	22.92	0
1	EIYNYFKELYSNELK-K7-156	tr|Q980K5|Q980K5_SULSO	-	monolink	monolink	AO-A953.10495.10495.3_AO-A953.10887.10887.3	153	n/a	-	AO-A953_matched		2108.03	703.686	3	-0.5	0.5	1	6.91	0.73	0.73	0.15	0.23	0.13	0.13	0	0.04	63	0	6.4	0.37	20.52	0.011
1	IIVFKGEPEKAGLATSPVTLK-K5-155	tr|Q980K5|Q980K5_SULSO	-	monolink	monolink	AO-A950.09074.09074.3_AO-A950.09051.09051.3	534	n/a	-	AO-A950_matched		2352.36	785.129	3	-2.1	2.1	1	5.16	0.98	0.98	0.06	0.13	0.16	0.16	0	0.04	249	0	4.9	0.57	18.09	0.022
1	QYYNAEYAGVEVLKTPIGTR-K14-156	sp|Q9UXA0|RS3_SULSO	-	monolink	monolink	AO-A950.09828.09828.3_AO-A950.09799.09799.3	38	n/a	-	AO-A950_matched		2427.23	810.085	3	-0.9	0.9	1	4.44	1.11	1.11	0.08	0.07	0.22	0.22	0	0.05	362	0	4	0.52	17.71	0.021
1	AAQPQSQQSSSQQQKSS-K15-156	sp|P95986|RS13_SULSO	-	monolink	monolink	AO-A952.03579.03579.3_AO-A952.03573.03573.3	163	n/a	-	AO-A952_matched		1959.91	654.311	3	-2.1	2.1	1	5.21	1.34	1.34	0.06	0.15	0.09	0.09	0	0.03	205	0	2.4	0	17.57	0.032
1	IGSYLDRVQKER-K10-156	tr|Q980K5|Q980K5_SULSO	-	monolink	monolink	AO-A950.06248.06248.4_AO-A950.06199.06199.4	587	n/a	-	AO-A950_matched		1618.87	405.724	4	-1.4	1.4	1	5.21	0.97	0.97	0.11	0.16	0.19	0.19	0	0.08	103	0	2.8	0.55	16.82	0.031

## Sheet: Exp2_PRC_SDGpurified(2mMDSS)
Rank	Id	Protein1	Protein2	Type	XLType	Spectrum	AbsPos1	AbsPos2	deltaAA	Annotation	Smallest_dist[euklid]	Mr	Mz	z	Error_rel[ppm]	Error_abs[ppm]	nseen	MatchOdds	wmatchoddssum	wmatchoddsmean	Xcorrx	Xcorrb	TIC	TicA	TicB	WTIC	intsum	lApS	seriesscore	deltaS	ld-Score	fdr
1	GIVEKTGIEMR-SEEKSEGEKE-a5-b4	sp|P35027|RS10_SULSO	sp|Q9UXA0|RS3_SULSO	xlink	inter-protein xl	AO-B105.06667.06667.4_AO-B105.06646.06646.4	30	223	193	AO-B105_matched		2520.22	631.063	4	-1.6	1.6	7	9.83	3.32	6.65	0.2	0.37	0.46	0.34	0.11	0.08	726	-7e-05	21.4	0.64	41.95	0
1	SGQQLEKMIDR-YVDVKSK-a7-b5	sp|Q9UXA0|RS3_SULSO	sp|Q980K7|RS17E_SULSO	xlink	inter-protein xl	AO-B104.07007.07007.3_AO-B104.06985.06985.3	161	42	119	AO-B104_matched		2279.18	760.733	3	-2.8	2.8	9	10.62	2.35	4.69	0.42	0.44	0.55	0.45	0.1	0.09	470	-0.00011	47.3	0.19	41.03	0
1	KAAQPQSQQSSSQQQK-KVEHGEPGLKATR-a1-b10	sp|P95986|RS13_SULSO	tr|D0KTC1|D0KTC1_SULS9	xlink	inter-protein xl	AO-B105.03612.03612.5_AO-B105.03591.03591.5	148	128	20	AO-B105_matched		3316.7	664.349	5	-2.7	2.7	1	6.99	2.95	5.9	0.25	0.29	0.49	0.48	0.01	0.08	913	-0.00011	15	0.47	37.95	0
1	GGSKGGQGAK-VGKDEVLKR-a4-b3	sp|Q97ZY6|RS24_SULSO	tr|Q980K5|Q980K5_SULSO	xlink	inter-protein xl	AO-B106.04418.04418.4_AO-B106.04397.04397.4	113	136	23	AO-B106_matched		2026.11	507.536	4	-3	3	9	9.51	1.95	3.89	0.23	0.58	0.36	0.32	0.04	0.06	259	-0.00044	25.4	0.77	37.14	0
1	HIIFDGKVLVDGK-LHIYKSR-a7-b5	sp|Q9UX94|RS4E_SULSO	sp|Q97ZY6|RS24_SULSO	xlink	inter-protein xl	AO-B105.08433.08433.4_AO-B105.08390.08390.4	64	85	21	AO-B105_matched		2493.41	624.359	4	-1.7	1.7	7	11.2	1.89	3.78	0.22	0.37	0.55	0.28	0.27	0.11	223	-0.00019	24	0.59	35.86	0.167
1	KCPYEAISIVNLPDELEGEVIHR-EKYDPLGGAPMAR-a1-b2	tr|Q980K5|Q980K5_SULSO	sp|P39573|RS12_SULSO	xlink	inter-protein xl	AO-B105.10848.10848.5_AO-B105.10826.10826.5	60	40	20	AO-B105_matched		4222.11	845.43	5	0.9	0.9	1	6.76	2.2	4.4	0.06	0.43	0.45	0.26	0.19	0.09	656	-0.00032	5.6	0.26	35.51	0.143
1	ILAGEIIPNFGDPNSKVGKDEVLK-GGQGAKG-a16-b6	tr|Q980K5|Q980K5_SULSO	sp|Q97ZY6|RS24_SULSO	xlink	inter-protein xl	AO-B104.09693.09693.4_AO-B104.09681.09681.4	133	119	14	AO-B104_matched		3263.73	816.941	4	-2.2	2.2	2	8.95	1.58	3.17	0.23	0.33	0.5	0.46	0.03	0.07	408	-0.00044	8.6	0.5	33.52	0.182
1	KVEHGEPGLK-NDIEREKK-a1-b7	tr|D0KTC1|D0KTC1_SULS9	sp|P95986|RS13_SULSO	xlink	inter-protein xl	AO-B104.04050.04050.5_AO-B104.04057.04057.5	119	111	8	AO-B104_matched		2261.2	453.247	5	-1.6	1.6	4	10.25	2.27	4.55	0.14	0.24	0.42	0.17	0.25	0.08	365	-0.00011	19.5	0.75	33.25	0.167
1	SQTPKIQPK-KQKPVR-a5-b1	tr|Q97ZH4|Q97ZH4_SULSO	sp|P39573|RS12_SULSO	xlink	inter-protein xl	AO-B106.03661.03661.5_AO-B106.03623.03623.5	19	142	123	AO-B106_matched		1918.14	384.635	5	-0.5	0.5	4	7.81	1.45	2.89	0.14	0.54	0.54	0.53	0.02	0.08	254	-4e-05	14.7	0.6	32.82	0.143
1	KAAQPQSQQSSSQQQK-KVEHGEPGLK-a1-b1	sp|P95986|RS13_SULSO	tr|D0KTC1|D0KTC1_SULS9	xlink	inter-protein xl	AO-B106.03296.03296.5_AO-B106.03316.03316.5	148	119	29	AO-B106_matched		2988.53	598.714	5	1.2	1.2	5	7.2	2.54	5.07	0.19	0.24	0.51	0.49	0.02	0.08	636	-0.00011	9.6	0.28	32.12	0.188
1	GGSKGGQGAK-VGKDEVLK-a4-b3	sp|Q97ZY6|RS24_SULSO	tr|Q980K5|Q980K5_SULSO	xlink	inter-protein xl	AO-B106.04820.04820.4_AO-B106.04795.04795.4	113	136	23	AO-B106_matched		1870.01	468.511	4	-2.4	2.4	3	8.99	1.79	3.59	0.21	0.42	0.35	0.26	0.09	0.06	226	-0.00044	12.8	0.7	32.08	0.167
1	GGQGAKG-GKKDEVK-a6-b2	sp|Q97ZY6|RS24_SULSO	tr|Q980K5|Q980K5_SULSO	xlink	inter-protein xl	AO-B106.02845.02845.4_AO-B106.02840.02840.4	119	192	73	AO-B106_matched		1513.81	379.46	4	-0.8	0.8	2	9.38	2.05	4.1	0.32	0.34	0.3	0.19	0.11	0.05	274	-0.00044	17.3	0	32.07	0.167
1	VGKDEVLKR-GGQGAKG-a8-b6	tr|Q980K5|Q980K5_SULSO	sp|Q97ZY6|RS24_SULSO	xlink	inter-protein xl	AO-B106.04511.04511.4_AO-B106.04471.04471.4	141	119	22	AO-B106_matched		1753.97	439.499	4	-1.7	1.7	1	9.05	2.02	4.04	0.2	0.33	0.29	0.05	0.23	0.06	322	-0.00044	19.9	0.67	31.84	0.158
1	SRPPVMSQQEGGEIGVKQA-ISDKAEGIIER-a17-b4	sp|P95987|RS4_SULSO	sp|Q97ZY6|RS24_SULSO	xlink	inter-protein xl	AO-B104.07835.07835.4_AO-B104.07790.07790.4	179	12	167	AO-B104_matched		3364.72	842.189	4	-1.4	1.4	2	7.94	1.88	3.76	0.14	0.31	0.28	0.23	0.04	0.04	464	-0.00013	6.5	0.28	31.49	0.19
1	KGGSKGGQGAK-VGKDEVLKR-a5-b3	sp|Q97ZY6|RS24_SULSO	tr|Q980K5|Q980K5_SULSO	xlink	inter-protein xl	AO-B107.04052.04052.4_AO-B107.04019.04019.4	113	136	23	AO-B107_matched		2154.21	539.56	4	-1.8	1.8	4	7.7	2.25	4.5	0.16	0.36	0.37	0.18	0.19	0.07	375	-0.00044	18.6	0.86	30.92	0.136
1	VGKDEVLK-GGQGAKG-a3-b6	tr|Q980K5|Q980K5_SULSO	sp|Q97ZY6|RS24_SULSO	xlink	inter-protein xl	AO-B107.05720.05720.3_AO-B107.05682.05682.3	136	119	17	AO-B107_matched		1597.86	533.629	3	-2.1	2.1	3	9.09	1.24	2.47	0.3	0.33	0.46	0.03	0.43	0.09	218	-0.00044	23.4	0.26	30.75	0.13
1	IGYEQELLGKYGLR-RVVKAR-a10-b4	sp|P95987|RS4_SULSO	tr|Q97ZH4|Q97ZH4_SULSO	xlink	inter-protein xl	AO-B104.08621.08621.4_AO-B104.08607.08607.4	32	44	12	AO-B104_matched		2503.42	626.863	4	-2.3	2.3	1	7.91	2.04	4.09	0.23	0.26	0.58	0.57	0.01	0.08	404	-6e-05	23.6	0.45	30.09	0.125
1	AKIVGEVVR-KIYPLR-a2-b1	sp|Q97Z80|RS27_SULSO	sp|Q9UXD4|RS3A_SULSO	xlink	inter-protein xl	AO-B105.07797.07797.4_AO-B105.07772.07772.4	56	175	119	AO-B105_matched		1896.16	475.048	4	1.6	1.6	1	8.11	1.79	3.58	0.1	0.44	0.37	0.31	0.06	0.06	186	-6e-05	23.5	0.5	29.69	0.115
1	AIRDAKMNIIPVR-MPSHGSLTKAGK-a6-b9	sp|Q9UX87|RS5_SULSO	tr|Q97ZH4|Q97ZH4_SULSO	xlink	inter-protein xl	AO-B107.10713.10713.5_AO-B107.10698.10698.5	111	9	102	AO-B107_matched		2846.55	570.319	5	-2.5	2.5	20	8.95	1.91	3.82	0.15	0.3	0.32	0.16	0.17	0.06	251	-8e-05	6.1	0.62	29.63	0.115
1	AAQPQSQQSSSQQQKSS-KVEHGEPGLK-a15-b1	sp|P95986|RS13_SULSO	tr|D0KTC1|D0KTC1_SULS9	xlink	inter-protein xl	AO-B107.03808.03808.4_AO-B107.03781.03781.4	163	119	44	AO-B107_matched		3034.49	759.63	4	-2.7	2.7	2	7.74	1.62	3.23	0.23	0.24	0.45	0.43	0.03	0.07	427	-0.00011	6.9	0	29.4	0.115
1	VVQKQTDAGEISR-VAIQKAIR-a4-b5	sp|Q9UX87|RS5_SULSO	sp|Q9UX87|RS5_SULSO	xlink	intra-protein xl	AO-B105.06376.06376.4_AO-B105.06355.06355.4	66	105	39	AO-B105_matched		2465.39	617.356	4	-2.3	2.3	2	9.76	4.01	8.02	0.21	0.42	0.35	0.24	0.11	0.06	743	-3.25873	26.4	0.48	42.8	0
1	LLKMGLLK-EKQLVGK-a3-b2	sp|P95987|RS4_SULSO	sp|P95987|RS4_SULSO	xlink	intra-protein xl	AO-B105.08811.08811.4_AO-B105.08792.08792.4	79	71	8	AO-B105_matched		1853.14	464.293	4	-1.8	1.8	2	9.54	4.25	8.5	0.23	0.48	0.42	0.26	0.16	0.08	589	-3.46652	33	0.78	41.2	0
1	SSPYAAMLAANKAASDALEK-ASGGMVVKADR-a12-b8	sp|P95988|RS11_SULSO	sp|P95988|RS11_SULSO	xlink	intra-protein xl	AO-B106.09510.09510.3_AO-B106.09504.09504.3	61	44	17	AO-B106_matched		3235.61	1079.55	3	-2.1	2.1	7	9.79	2.38	4.77	0.34	0.31	0.55	0.44	0.11	0.09	725	-4.25075	16.3	0.43	40.92	0
1	CGSIMAHHLKPNER-CGYTEFIGASKK-a10-b11	sp|Q97ZY7|RS27A_SULSO	sp|Q97ZY7|RS27A_SULSO	xlink	intra-protein xl	AO-B104.07130.07130.5_AO-B104.07109.07109.5	53	73	20	AO-B104_matched		3146.51	630.309	5	-1.8	1.8	7	9.6	3.14	6.28	0.2	0.35	0.33	0.13	0.2	0.06	716	-3.77298	16.1	0.38	40.57	0
1	EKETSPAEEK-IVKEIYDR-a2-b3	sp|Q980K7|RS17E_SULSO	sp|Q980K7|RS17E_SULSO	xlink	intra-protein xl	AO-B102.04891.04891.4_AO-B102.04862.04862.4	64	14	50	AO-B102_matched		2319.18	580.804	4	-0.7	0.7	12	9.67	3.36	6.72	0.17	0.34	0.29	0.12	0.16	0.05	688	-3.87947	36.8	0.44	39.88	0
1	SGQQLEKMIDR-IEDKINLK-a7-b4	sp|Q9UXA0|RS3_SULSO	sp|Q9UXA0|RS3_SULSO	xlink	intra-protein xl	AO-B104.08143.08143.4_AO-B104.08122.08122.4	161	192	31	AO-B104_matched		2413.28	604.329	4	-1.4	1.4	1	9.66	3.07	6.15	0.27	0.43	0.38	0.31	0.07	0.06	542	-3.27741	19.5	0.83	39.52	0
1	IRPDEIKFMLK-YIVAKAIK-a7-b5	tr|Q980K5|Q980K5_SULSO	tr|Q980K5|Q980K5_SULSO	xlink	intra-protein xl	AO-B104.09777.09777.3_AO-B104.09738.09738.3	325	500	175	AO-B104_matched		2431.43	811.483	3	-0.8	0.8	13	9.86	4.05	8.11	0.26	0.29	0.31	0.19	0.12	0.06	688	-2.41608	20.5	0.33	39.29	0
1	EIYNYFKELYSNELK-VGKDEVLK-a7-b3	tr|Q980K5|Q980K5_SULSO	tr|Q980K5|Q980K5_SULSO	xlink	intra-protein xl	AO-B106.10701.10701.4_AO-B106.10698.10698.4	153	136	17	AO-B106_matched		2976.54	745.143	4	1	1	4	8.92	2.61	5.23	0.17	0.31	0.33	0.3	0.03	0.05	752	-2.41608	19.6	0.83	38.7	0
1	IIVFKGEPEK-WTKIIK-a5-b3	tr|Q980K5|Q980K5_SULSO	tr|Q980K5|Q980K5_SULSO	xlink	intra-protein xl	AO-B105.08872.08872.4_AO-B105.08850.08850.4	534	348	186	AO-B105_matched		2084.23	522.065	4	0.1	0.1	5	11.44	1.8	3.61	0.37	0.49	0.71	0.67	0.04	0.11	174	-2.41608	33.2	0.85	38.52	0
1	IGYEQELLGKYGLR-LQTIVYKK-a10-b7	sp|P95987|RS4_SULSO	sp|P95987|RS4_SULSO	xlink	intra-protein xl	AO-B104.10132.10132.3_AO-B104.10112.10112.3	32	112	80	AO-B104_matched		2767.55	923.524	3	-1.6	1.6	4	10	2.34	4.68	0.32	0.3	0.45	0.32	0.13	0.08	568	-3.46652	21.4	0.82	38.04	0
1	EILEKVEPK-LHIYKSR-a5-b5	sp|Q97ZY6|RS24_SULSO	sp|Q97ZY6|RS24_SULSO	xlink	intra-protein xl	AO-B106.07396.07396.4_AO-B106.07374.07374.4	92	85	7	AO-B106_matched		2137.22	535.312	4	0.6	0.6	9	9.16	2.81	5.61	0.22	0.47	0.44	0.41	0.04	0.07	461	-3.5659	33.8	0.58	37.91	0
1	VNKIGSYLDR-ELLKNK-a3-b4	tr|Q980K5|Q980K5_SULSO	tr|Q980K5|Q980K5_SULSO	xlink	intra-protein xl	AO-B107.07962.07962.4_AO-B107.07941.07941.4	577	260	317	AO-B107_matched		2045.15	512.295	4	-1.2	1.2	5	8.76	3.46	6.92	0.11	0.45	0.32	0.16	0.16	0.06	543	-2.41608	25.8	0.63	37.67	0
1	KLGDFQLVVDNGEAK-WTKIIK-a1-b3	tr|Q980K5|Q980K5_SULSO	tr|Q980K5|Q980K5_SULSO	xlink	intra-protein xl	AO-B106.09811.09811.4_AO-B106.09812.09812.4	352	348	4	AO-B106_matched		2557.42	640.362	4	0.2	0.2	5	9.1	1.87	3.73	0.24	0.36	0.7	0.69	0.01	0.09	566	-2.41608	11.3	0.56	37.62	0
1	EVSDLDLSKDLK-YIVAKAIK-a9-b5	tr|Q980K5|Q980K5_SULSO	tr|Q980K5|Q980K5_SULSO	xlink	intra-protein xl	AO-B105.08938.08938.4_AO-B105.08922.08922.4	338	500	162	AO-B105_matched		2403.35	601.846	4	-0.1	0.1	1	10.23	2.62	5.23	0.22	0.28	0.36	0.31	0.05	0.06	559	-2.41608	25.7	0.64	37.55	0
1	SRPPVMSQQEGGEIGVKQA-KGLSNTIYQAR-a17-b1	sp|P95987|RS4_SULSO	sp|P95987|RS4_SULSO	xlink	intra-protein xl	AO-B105.07611.07611.4_AO-B105.07615.07615.4	179	113	66	AO-B105_matched		3384.74	847.193	4	-2	2	2	8.84	2.57	5.14	0.18	0.33	0.41	0.3	0.11	0.07	654	-3.46652	11.7	0.36	37.52	0
1	IINETVSKK-KIYPLRK-a8-b1	sp|Q9UXD4|RS3A_SULSO	sp|Q9UXD4|RS3A_SULSO	xlink	intra-protein xl	AO-B104.06034.06034.5_AO-B104.06007.06007.5	146	175	29	AO-B104_matched		2085.26	418.059	5	0.1	0.1	2	8.99	2.59	5.18	0.19	0.41	0.55	0.49	0.06	0.09	475	-3.27741	23.1	0.75	36.72	0
1	GKEIYNYFK-VSKSYAAR-a2-b3	tr|Q980K5|Q980K5_SULSO	tr|Q980K5|Q980K5_SULSO	xlink	intra-protein xl	AO-B105.07803.07803.4_AO-B105.07779.07779.4	146	296	150	AO-B105_matched		2179.14	545.792	4	2	2	4	10.28	2.25	4.49	0.17	0.44	0.44	0.3	0.14	0.08	275	-2.41608	22.8	0.3	36.05	0
1	IIVFKGEPEK-WTKIIKK-a5-b3	tr|Q980K5|Q980K5_SULSO	tr|Q980K5|Q980K5_SULSO	xlink	intra-protein xl	AO-B105.08165.08165.5_AO-B105.08139.08139.5	534	348	186	AO-B105_matched		2212.32	443.472	5	-2.1	2.1	7	8.85	1.78	3.57	0.15	0.59	0.46	0.42	0.04	0.07	252	-2.41608	11.6	0.82	35.87	0
1	YTTTANVLDPATNTAKK-VKILEILETPANK-a16-b2	sp|Q980W3|RS8E_SULSO	sp|Q980W3|RS8E_SULSO	xlink	intra-protein xl	AO-B102.08907.08907.4_AO-B102.08909.08909.4	74	77	3	AO-B102_matched		3412.87	854.224	4	-1.3	1.3	2	6.71	3.06	6.12	0.13	0.14	0.34	0.14	0.2	0.06	999	-3.67813	14.9	0.72	35.32	0
1	TTVLKILAGEIIPNFGDPNSK-YKVNGFK-a5-b2	tr|Q980K5|Q980K5_SULSO	tr|Q980K5|Q980K5_SULSO	xlink	intra-protein xl	AO-B105.11232.11232.4_AO-B105.11233.11233.4	117	84	33	AO-B105_matched		3218.75	805.696	4	-2	2	4	9.36	2.04	4.08	0.26	0.34	0.59	0.55	0.04	0.08	427	-2.41608	14.8	0.34	34.99	0
1	LFGLPTPKNNTILGVLGK-VSKSYAAR-a8-b3	tr|Q980K5|Q980K5_SULSO	tr|Q980K5|Q980K5_SULSO	xlink	intra-protein xl	AO-B105.10715.10715.4_AO-B105.10719.10719.4	97	296	199	AO-B105_matched		2899.65	725.919	4	-2.5	2.5	6	10.47	1.43	2.87	0.18	0.39	0.61	0.51	0.09	0.09	218	-2.41608	19.6	0.41	34.49	0
1	LAIALEKGYHFR-SEGEKE-a7-b5	sp|Q9UXA0|RS3_SULSO	sp|Q9UXA0|RS3_SULSO	xlink	intra-protein xl	AO-B104.08179.08179.4_AO-B104.08160.08160.4	106	228	122	AO-B104_matched		2232.14	559.043	4	-1.6	1.6	1	9.05	2.25	4.5	0.17	0.37	0.42	0.19	0.23	0.09	395	-3.27741	14.9	0.64	34.48	0
1	SRPPVMSQQEGGEIGVKQA-IGYEQELLGKYGLR-a17-b10	sp|P95987|RS4_SULSO	sp|P95987|RS4_SULSO	xlink	intra-protein xl	AO-B102.08592.08592.4_AO-B102.08574.08574.4	179	32	147	AO-B102_matched		3772.94	944.243	4	-1.1	1.1	3	8.67	2.08	4.16	0.18	0.24	0.26	0.22	0.05	0.04	598	-3.46652	7	0.74	34.06	0
1	LAIALEKGYHFR-SEEKSEGEKE-a7-b4	sp|Q9UXA0|RS3_SULSO	sp|Q9UXA0|RS3_SULSO	xlink	intra-protein xl	AO-B103.06531.06531.5_AO-B103.06505.06505.5	106	223	117	AO-B103_matched		2705.35	542.078	5	-1.6	1.6	4	8.96	2.56	5.12	0.16	0.38	0.34	0.2	0.14	0.06	395	-3.27741	14.2	0.58	34.05	0
1	KILLSGPPGFYPNENGER-FDVIGAAKR-a1-b8	sp|Q980A6|RS6E_SULSO	sp|Q980A6|RS6E_SULSO	xlink	intra-protein xl	AO-B107.10208.10208.4_AO-B107.10188.10188.4	174	172	2	AO-B107_matched		3100.63	776.165	4	-1.9	1.9	2	8.36	1.62	3.23	0.2	0.36	0.51	0.49	0.02	0.07	465	-3.18779	13.9	0.35	33.99	0
1	DYLKLAGTIR-FSKISADEAR-a4-b3	sp|Q9UX94|RS4E_SULSO	sp|Q9UX94|RS4E_SULSO	xlink	intra-protein xl	AO-B106.08872.08872.4_AO-B106.08873.08873.4	48	108	60	AO-B106_matched		2409.29	603.33	4	-0.3	0.3	1	6.65	2.4	4.81	0.05	0.55	0.38	0.26	0.12	0.07	447	-3.17092	17	0.67	33.79	0
1	SLLDKLALEIFK-SLSPKGR-a5-b5	tr|Q980F7|Q980F7_SULSO	tr|Q980F7|Q980F7_SULSO	xlink	intra-protein xl	AO-B106.11578.11578.4_AO-B106.11577.11577.4	137	130	7	AO-B106_matched		2270.32	568.588	4	-1.6	1.6	4	10.26	1.99	3.99	0.21	0.34	0.43	0.26	0.17	0.08	256	-3.44336	16.2	0.68	33.6	0
1	TLQISVDQNKATNLVGLK-ASDQVKSITGEK-a10-b6	sp|Q980A6|RS6E_SULSO	sp|Q980A6|RS6E_SULSO	xlink	intra-protein xl	AO-B102.07877.07877.4_AO-B102.07876.07876.4	125	30	95	AO-B102_matched		3340.8	836.208	4	-2.7	2.7	1	9.23	1.9	3.8	0.16	0.26	0.38	0.29	0.1	0.07	469	-3.18779	9.1	0.46	33.53	0
1	MNMAKAIR-ELLKNK-a5-b4	tr|Q980K5|Q980K5_SULSO	tr|Q980K5|Q980K5_SULSO	xlink	intra-protein xl	AO-B104.06934.06934.3_AO-B104.06903.06903.3	253	260	7	AO-B104_matched		1815.01	606.011	3	-0.5	0.5	3	9.15	1.77	3.54	0.37	0.46	0.32	0.24	0.08	0.05	214	-2.41608	24.2	0.68	33.26	0.069
1	VNKIGSYLDR-MNMAKAIR-a3-b5	tr|Q980K5|Q980K5_SULSO	tr|Q980K5|Q980K5_SULSO	xlink	intra-protein xl	AO-B107.08350.08350.3_AO-B107.08332.08332.3	577	253	324	AO-B107_matched		2235.18	746.069	3	-1.3	1.3	2	9.48	1.99	3.99	0.3	0.29	0.39	0.32	0.07	0.07	364	-2.41608	24.2	0.74	33.04	0.065
1	IGYEQELLGKYGLR-RLQTIVYKK-a10-b8	sp|P95987|RS4_SULSO	sp|P95987|RS4_SULSO	xlink	intra-protein xl	AO-B106.09686.09686.5_AO-B106.09665.09665.5	32	112	80	AO-B106_matched		2923.65	585.738	5	-1	1	3	9.71	1.59	3.18	0.17	0.31	0.78	0.68	0.1	0.12	297	-3.46652	13.5	0.43	33.03	0.065
1	AGLATSPVTLKTGMNEFLR-EVSDLDLSKDLK-a11-b9	tr|Q980K5|Q980K5_SULSO	tr|Q980K5|Q980K5_SULSO	xlink	intra-protein xl	AO-B102.09179.09179.4_AO-B102.09213.09213.4	550	338	212	AO-B102_matched		3503.84	876.967	4	-1.5	1.5	2	7.79	2.11	4.23	0.18	0.22	0.3	0.14	0.15	0.06	610	-2.41608	6.4	0.46	32.21	0.094
1	GEPEKAGLATSPVTLK-KLGDFQLVVDNGEAK-a5-b1	tr|Q980K5|Q980K5_SULSO	tr|Q980K5|Q980K5_SULSO	xlink	intra-protein xl	AO-B103.08480.08480.4_AO-B103.08502.08502.4	539	352	187	AO-B103_matched		3366.79	842.706	4	-0.3	0.3	2	7.34	2.07	4.14	0.21	0.19	0.45	0.22	0.23	0.08	626	-2.41608	8.4	0.64	31.43	0.091
1	EKETSPAEEK-RIVKEIYDR-a2-b4	sp|Q980K7|RS17E_SULSO	sp|Q980K7|RS17E_SULSO	xlink	intra-protein xl	AO-B102.04620.04620.4_AO-B102.04602.04602.4	64	14	50	AO-B102_matched		2475.28	619.828	4	-1.7	1.7	9	7.44	2.55	5.11	0.1	0.35	0.32	0.22	0.1	0.06	433	-3.87947	15	0.43	30.98	0.088
1	FMLKEVSDLDLSK-YIVAKAIK-a4-b5	tr|Q980K5|Q980K5_SULSO	tr|Q980K5|Q980K5_SULSO	xlink	intra-protein xl	AO-B104.10155.10155.4_AO-B104.10136.10136.4	329	500	171	AO-B104_matched		2566.43	642.616	4	-0.1	0.1	1	8.07	1.62	3.23	0.16	0.41	0.43	0.22	0.21	0.08	261	-2.41608	24.2	0.57	30.88	0.086
1	GKKDEVK-ELLKNK-a2-b4	tr|Q980K5|Q980K5_SULSO	tr|Q980K5|Q980K5_SULSO	xlink	intra-protein xl	AO-B105.04449.04449.3_AO-B105.04426.04426.3	192	260	68	AO-B105_matched		1683.97	562.333	3	-1	1	2	7.37	2.32	4.64	0.15	0.5	0.21	0.16	0.05	0.04	263	-2.41608	22.7	0.71	30.68	0.081
1	YKDEIKDDYNTNK-EKETSPAEEK-a2-b2	sp|Q980K7|RS17E_SULSO	sp|Q980K7|RS17E_SULSO	xlink	intra-protein xl	AO-B107.04803.04803.4_AO-B107.04774.04774.4	21	64	43	AO-B107_matched		2929.36	733.349	4	-2.5	2.5	5	7.13	2.36	4.73	0.05	0.36	0.34	0.1	0.24	0.07	440	-3.87947	21.1	0	30.64	0.081
1	KVEHGEPGLKATR-SSLFLAMKG-a10-b8	tr|D0KTC1|D0KTC1_SULS9	tr|D0KTC1|D0KTC1_SULS9	xlink	intra-protein xl	AO-B104.08558.08558.4_AO-B104.08520.08520.4	128	139	11	AO-B104_matched		2511.35	628.845	4	-0.6	0.6	3	8.23	1.91	3.83	0.13	0.34	0.34	0.05	0.29	0.07	316	-3.59263	16.2	0.62	30.47	0.079
1	IIVFKGEPEK-MKWTKIIK-a5-b5	tr|Q980K5|Q980K5_SULSO	tr|Q980K5|Q980K5_SULSO	xlink	intra-protein xl	AO-B104.08833.08833.4_AO-B104.08813.08813.4	534	348	186	AO-B104_matched		2343.36	586.849	4	0.1	0.1	1	8.39	1.26	2.52	0.15	0.43	0.68	0.66	0.03	0.11	164	-2.41608	18.4	0.87	30.4	0.079
1	MNMAKAIR-GKKDEVK-a5-b3	tr|Q980K5|Q980K5_SULSO	tr|Q980K5|Q980K5_SULSO	xlink	intra-protein xl	AO-B104.05182.05182.4_AO-B104.05159.05159.4	253	193	60	AO-B104_matched		1874.01	469.509	4	-2.9	2.9	1	7.78	2.02	4.05	0.18	0.39	0.35	0.23	0.11	0.06	297	-2.41608	21.1	0.56	30.31	0.075
1	TLLTYAGIKDAWSTTK-LKYEVVDIK-a9-b2	sp|Q9UX87|RS5_SULSO	sp|Q9UX87|RS5_SULSO	xlink	intra-protein xl	AO-B103.09111.09111.4_AO-B103.09138.09138.4	174	55	119	AO-B103_matched		3011.64	753.918	4	-1.8	1.8	3	8.57	1.24	2.48	0.18	0.3	0.58	0.53	0.05	0.09	306	-3.25873	9.9	0.41	30.28	0.073
1	GTVNEILTKIDER-GKKDEVK-a9-b3	tr|Q980K5|Q980K5_SULSO	tr|Q980K5|Q980K5_SULSO	xlink	intra-protein xl	AO-B107.08683.08683.5_AO-B107.08654.08654.5	186	193	7	AO-B107_matched		2427.32	486.472	5	-0.6	0.6	4	7.72	1.78	3.57	0.1	0.35	0.35	0.34	0.01	0.05	359	-2.41608	14.2	0.68	30.03	0.07
1	GKEIYNYFK-VGKDEVLKR-a2-b8	tr|Q980K5|Q980K5_SULSO	tr|Q980K5|Q980K5_SULSO	xlink	intra-protein xl	AO-B104.07869.07869.5_AO-B104.07849.07849.5	146	141	5	AO-B104_matched		2341.27	469.261	5	-0.8	0.8	2	8.2	1.67	3.34	0.13	0.38	0.38	0.36	0.01	0.07	248	-2.41608	17.6	0.51	30.02	0.07
1	SRPPVMSQQEGGEIGVKQA-LQTIVYKK-a17-b7	sp|P95987|RS4_SULSO	sp|P95987|RS4_SULSO	xlink	intra-protein xl	AO-B105.07659.07659.4_AO-B105.07620.07620.4	179	112	67	AO-B105_matched		3126.67	782.675	4	-1.6	1.6	1	6.74	1.95	3.89	0.18	0.23	0.27	0.22	0.05	0.04	591	-3.46652	5.3	0.35	29.9	0.07
1	IIVFKGEPEK-MKWTKIIK-a5-b2	tr|Q980K5|Q980K5_SULSO	tr|Q980K5|Q980K5_SULSO	xlink	intra-protein xl	AO-B102.07640.07640.5_AO-B102.07615.07615.5	534	345	189	AO-B102_matched		2343.36	469.68	5	-2.1	2.1	1	7.29	2.64	5.28	0.18	0.29	0.3	0.19	0.1	0.05	443	-2.41608	9.2	0.91	29.63	0.067
1	ILAGEIIPNFGDPNSKVGKDEVLK-YKVNGFK-a16-b2	tr|Q980K5|Q980K5_SULSO	tr|Q980K5|Q980K5_SULSO	xlink	intra-protein xl	AO-B102.08507.08507.5_AO-B102.08506.08506.5	133	84	49	AO-B102_matched		3544.92	709.992	5	0.1	0.1	3	8.2	0.88	1.77	0.16	0.37	0.61	0.59	0.02	0.08	205	-2.41608	7.6	0.75	29.21	0.065
1	EKETSPAEEKEEISEEI-YKDEIKDDYNTNK-a2-b2	sp|Q980K7|RS17E_SULSO	sp|Q980K7|RS17E_SULSO	xlink	intra-protein xl	AO-B103.06110.06110.4_AO-B103.06106.06106.4	64	21	43	AO-B103_matched		3758.73	940.691	4	-2.8	2.8	2	7.61	1.89	3.78	0.23	0.21	0.29	0.2	0.09	0.05	462	-3.87947	7.1	0.65	28.93	0.064
1	ILAGEIIPNFGDPNSKVGK-YKVNGFK-a16-b2	tr|Q980K5|Q980K5_SULSO	tr|Q980K5|Q980K5_SULSO	xlink	intra-protein xl	AO-B105.10006.10006.4_AO-B105.10030.10030.4	133	84	49	AO-B105_matched		2960.61	741.159	4	1.4	1.4	2	6.85	1.31	2.62	0.2	0.31	0.48	0.47	0.01	0.06	413	-2.41608	6.5	0.68	28.86	0.061
1	FRGKEIYNYFK-VSKSYAAR-a4-b3	tr|Q980K5|Q980K5_SULSO	tr|Q980K5|Q980K5_SULSO	xlink	intra-protein xl	AO-B105.07819.07819.5_AO-B105.07748.07748.5	146	296	150	AO-B105_matched		2482.3	497.469	5	1.4	1.4	1	8.09	1.99	3.97	0.18	0.33	0.19	0.15	0.03	0.03	280	-2.41608	7.7	0.84	28.81	0.061
1	EKETSPAEEKEEISEEI-IVKEIYDR-a2-b3	sp|Q980K7|RS17E_SULSO	sp|Q980K7|RS17E_SULSO	xlink	intra-protein xl	AO-B106.07886.07886.4_AO-B106.07864.07864.4	64	14	50	AO-B106_matched		3148.55	788.145	4	-2.3	2.3	1	8.24	1.25	2.5	0.2	0.22	0.59	0.56	0.03	0.08	348	-3.87947	12	0.34	28.72	0.06
1	ELENQNVVKLYSK-VLDEIKK-a9-b6	sp|Q97ZZ6|RS25_SULSO	sp|Q97ZZ6|RS25_SULSO	xlink	intra-protein xl	AO-B104.07907.07907.4_AO-B104.07885.07885.4	95	60	35	AO-B104_matched		2544.4	637.109	4	-0.9	0.9	2	6.71	1.82	3.63	0.18	0.25	0.24	0.2	0.04	0.04	510	-3.44336	10.8	0.95	28.67	0.059
1	ELYSNELKIVHK-VGKDEVLKR-a8-b3	tr|Q980K5|Q980K5_SULSO	tr|Q980K5|Q980K5_SULSO	xlink	intra-protein xl	AO-B104.07237.07237.5_AO-B104.07211.07211.5	161	136	25	AO-B104_matched		2652.49	531.505	5	0.3	0.3	2	7.25	1.71	3.43	0.17	0.27	0.38	0.31	0.06	0.06	379	-2.41608	11.5	0.74	28.12	0.077
1	TLQISVDQNKATNLVGLK-DGKAVPQAK-a10-b3	sp|Q980A6|RS6E_SULSO	sp|Q980A6|RS6E_SULSO	xlink	intra-protein xl	AO-B103.07771.07771.4_AO-B103.07753.07753.4	125	39	86	AO-B103_matched		2991.66	748.922	4	-0.8	0.8	1	6.89	1.75	3.5	0.16	0.21	0.32	0.27	0.05	0.05	502	-3.18779	4.6	0.45	28.09	0.074
1	IINETVSKK-KIYPLR-a8-b1	sp|Q9UXD4|RS3A_SULSO	sp|Q9UXD4|RS3A_SULSO	xlink	intra-protein xl	AO-B105.06880.06880.4_AO-B105.06881.06881.4	146	175	29	AO-B105_matched		1957.16	490.298	4	-0.9	0.9	3	7.59	1.16	2.32	0.14	0.39	0.52	0.47	0.05	0.08	172	-3.27741	23.8	0.83	27.87	0.073
1	LKKEAEK-QQKAEEK-a3-b3	sp|Q97ZZ6|RS25_SULSO	sp|Q97ZZ6|RS25_SULSO	xlink	intra-protein xl	AO-B107.02775.02775.3_AO-B107.02732.02732.3	18	25	7	AO-B107_matched		1842.01	615.01	3	-1.6	1.6	2	8.07	2.06	4.13	0.23	0.38	0.13	0.06	0.08	0.02	153	-3.44336	19.4	0.7	27.56	0.088
1	NRKEYEK-IQPKEK-a3-b4	tr|Q97ZH4|Q97ZH4_SULSO	tr|Q97ZH4|Q97ZH4_SULSO	xlink	intra-protein xl	AO-B105.03549.03549.4_AO-B105.03533.03533.4	36	23	13	AO-B105_matched		1845	462.257	4	-0.7	0.7	5	8.71	0.72	1.44	0.22	0.29	0.71	0.02	0.7	0.14	106	-4.19469	18.2	0.73	27.51	0.088
1	DPGIPNITIPEKVCEDEDCPYHGSLR-GTKAAVIER-a12-b3	sp|Q9UX98|RS17_SULSO	sp|Q9UX98|RS17_SULSO	xlink	intra-protein xl	AO-B103.07977.07977.5_AO-B103.07976.07976.5	21	52	31	AO-B103_matched		4091.99	819.405	5	-1.5	1.5	3	7.63	0.73	1.46	0.1	0.38	0.55	0.51	0.04	0.08	174	-3.87947	7.2	0.29	27.48	0.086
1	KVEHGEPGLKATR-SSLFLAMKG-a1-b8	tr|D0KTC1|D0KTC1_SULS9	tr|D0KTC1|D0KTC1_SULS9	xlink	intra-protein xl	AO-B102.07392.07392.5_AO-B102.07361.07361.5	119	139	20	AO-B102_matched		2511.35	503.278	5	-1.1	1.1	1	7.04	1.63	3.27	0.12	0.21	0.47	0.19	0.28	0.09	416	-3.59263	5.8	0.62	27.28	0.085
1	EKETSPAEEKEEISEEI-RIVKEIYDR-a2-b4	sp|Q980K7|RS17E_SULSO	sp|Q980K7|RS17E_SULSO	xlink	intra-protein xl	AO-B102.06405.06405.4_AO-B102.06386.06386.4	64	14	50	AO-B102_matched		3304.65	827.171	4	-1.2	1.2	2	7.03	1.46	2.91	0.25	0.23	0.51	0.5	0.01	0.07	380	-3.87947	6.5	0.35	27.12	0.083
1	KVESVISDHTIK-KLGMDPNAR-a1-b1	sp|P95986|RS13_SULSO	sp|P95986|RS13_SULSO	xlink	intra-protein xl	AO-B107.06885.06885.5_AO-B107.06858.06858.5	62	43	19	AO-B107_matched		2493.32	499.672	5	-2	2	2	6.39	1.88	3.76	0.12	0.36	0.27	0.03	0.23	0.05	320	-3.59263	17.7	0.57	27.07	0.098
1	KIINETVSKK-KIYPLR-a9-b1	sp|Q9UXD4|RS3A_SULSO	sp|Q9UXD4|RS3A_SULSO	xlink	intra-protein xl	AO-B106.06541.06541.4_AO-B106.06518.06518.4	146	175	29	AO-B106_matched		2085.26	522.322	4	1	1	3	7.8	2.5	4.99	0.23	0.19	0.32	0.08	0.23	0.07	343	-3.27741	25.1	0.49	26.98	0.095
1	CGSIMAHHLKPNER-VKAIVR-a10-b2	sp|Q97ZY7|RS27A_SULSO	sp|Q97ZY7|RS27A_SULSO	xlink	intra-protein xl	AO-B104.05877.05877.5_AO-B104.05838.05838.5	53	20	33	AO-B104_matched		2471.33	495.273	5	0.2	0.2	1	8.31	1.97	3.95	0.1	0.23	0.16	0.09	0.07	0.03	257	-3.77298	10.3	0.87	26.49	0.094
1	ERMNMAKAIR-ELLKNK-a7-b4	tr|Q980K5|Q980K5_SULSO	tr|Q980K5|Q980K5_SULSO	xlink	intra-protein xl	AO-B105.06481.06481.5_AO-B105.06442.06442.5	253	260	7	AO-B105_matched		2100.15	421.039	5	-0.4	0.4	1	7.13	1.36	2.73	0.09	0.43	0.15	0.12	0.03	0.03	144	-2.41608	8.3	0.83	26.37	0.092
1	SRPPVMSQQEGGEIGVKQA-RLQTIVYKK-a17-b8	sp|P95987|RS4_SULSO	sp|P95987|RS4_SULSO	xlink	intra-protein xl	AO-B105.07242.07242.4_AO-B105.07225.07225.4	179	112	67	AO-B105_matched		3282.78	821.702	4	0.2	0.2	2	7.58	1.39	2.78	0.12	0.27	0.26	0.22	0.04	0.04	256	-3.46652	7.6	0.42	26.19	0.106
1	EKETSPAEEKEEISEEI-YKDEIKDDYNTNK-a10-b6	sp|Q980K7|RS17E_SULSO	sp|Q980K7|RS17E_SULSO	xlink	intra-protein xl	AO-B104.07004.07004.5_AO-B104.07042.07042.5	72	25	47	AO-B104_matched		3758.74	752.755	5	-1.1	1.1	2	7.7	1.23	2.47	0.24	0.18	0.48	0.31	0.16	0.08	279	-3.87947	5.5	0.69	25.78	0.104
1	ETSPAEEKEEISEEI-YKDEIKDDYNTNK-a8-b2	sp|Q980K7|RS17E_SULSO	sp|Q980K7|RS17E_SULSO	xlink	intra-protein xl	AO-B105.08756.08756.4_AO-B105.08752.08752.4	72	21	51	AO-B105_matched		3501.59	876.407	4	-2.7	2.7	2	6.35	2.28	4.57	0.25	0.12	0.3	0.23	0.07	0.05	511	-3.87947	10.8	0	25.46	0.103
1	YGKGVQSCQR-YKPPAER-a3-b2	sp|Q97ZQ5|RS14Z_SULSO	sp|Q97ZQ5|RS14Z_SULSO	xlink	intra-protein xl	AO-B106.04321.04321.4_AO-B106.04327.04327.4	14	5	9	AO-B106_matched		2179.08	545.779	4	-0.2	0.2	1	6.65	2.24	4.48	0.18	0.27	0.24	0.1	0.14	0.05	301	-4.31067	12.6	0.79	25.35	0.101
1	VGIPIVAFADTDAKIDYIDLIIPANNK-TDTQAIKEAAK-a14-b7	sp|P95993|RS2_SULSO	sp|P95993|RS2_SULSO	xlink	intra-protein xl	AO-B104.11313.11313.4_AO-B104.11305.11305.4	176	158	18	AO-B104_matched		4211.26	1053.82	4	-1.3	1.3	2	5.84	0.92	1.85	0.12	0.22	0.3	0.29	0.01	0.04	461	-3.49032	2.6	0.41	25.23	0.101
1	GTVNEILTKIDER-IVHKIQYVEYASK-a9-b4	tr|Q980K5|Q980K5_SULSO	tr|Q980K5|Q980K5_SULSO	xlink	intra-protein xl	AO-B103.08674.08674.5_AO-B103.08659.08659.5	186	165	21	AO-B103_matched		3201.73	641.355	5	1.7	1.7	1	5.99	2.04	4.09	0.09	0.22	0.2	0.16	0.04	0.04	411	-2.41608	4.7	0.54	24.56	0.114
1	ETSPAEEKEEISEEI-YKDEIKDDYNTNK-a8-b6	sp|Q980K7|RS17E_SULSO	sp|Q980K7|RS17E_SULSO	xlink	intra-protein xl	AO-B104.08751.08751.4_AO-B104.08715.08715.4	72	25	47	AO-B104_matched		3501.6	876.407	4	-1.8	1.8	1	6.14	1.91	3.81	0.17	0.1	0.23	0.16	0.07	0.04	516	-3.87947	4.1	0	24.41	0.113
1	KGLSNTIYQAR-MGLLKK-a1-b5	sp|P95987|RS4_SULSO	sp|P95987|RS4_SULSO	xlink	intra-protein xl	AO-B104.07829.07829.3_AO-B104.07811.07811.3	113	84	29	AO-B104_matched		2076.17	693.065	3	-2.4	2.4	2	5.15	1.89	3.78	0.07	0.21	0.23	0.22	0.01	0.03	486	-3.46652	13.4	0	24.08	0.11
1	CLSCGTELVYSMGGKAK-VLIPEPKSR-a15-b7	sp|Q97Z80|RS27_SULSO	sp|Q97Z80|RS27_SULSO	xlink	intra-protein xl	AO-B104.09135.09135.5_AO-B104.09092.09092.5	54	13	41	AO-B104_matched		3035.54	608.116	5	-2.4	2.4	2	6.41	1.64	3.27	0.07	0.14	0.23	0.11	0.12	0.05	417	-4.37504	6.9	0.59	24.02	0.11
1	YKDEIKDDYNTNK-EKETSPAEEK-a6-b2	sp|Q980K7|RS17E_SULSO	sp|Q980K7|RS17E_SULSO	xlink	intra-protein xl	AO-B103.04266.04266.5_AO-B103.04247.04247.5	25	64	39	AO-B103_matched		2929.37	586.882	5	-0.4	0.4	2	6.26	1.62	3.24	0.04	0.34	0.17	0.04	0.14	0.03	181	-3.87947	9.3	0	23.44	0.108
1	ELYSNELKIVHK-VGKDEVLK-a8-b3	tr|Q980K5|Q980K5_SULSO	tr|Q980K5|Q980K5_SULSO	xlink	intra-protein xl	AO-B104.07726.07726.4_AO-B104.07721.07721.4	161	136	25	AO-B104_matched		2496.38	625.103	4	-1.4	1.4	1	7.48	1.24	2.48	0.13	0.24	0.19	0.17	0.03	0.03	149	-2.41608	11.8	0.9	23.18	0.107
1	EKETSPAEEKEEISEEI-YKDEIK-a2-b2	sp|Q980K7|RS17E_SULSO	sp|Q980K7|RS17E_SULSO	xlink	intra-protein xl	AO-B104.07219.07219.4_AO-B104.07207.07207.4	64	21	43	AO-B104_matched		2908.4	728.107	4	-0.3	0.3	1	6.6	1.13	2.27	0.29	0.14	0.37	0.33	0.04	0.05	303	-3.87947	5.7	0.56	22.9	0.107
1	AGLATSPVTLKTGMNEFLR-IIVFKGEPEK-a11-b5	tr|Q980K5|Q980K5_SULSO	tr|Q980K5|Q980K5_SULSO	xlink	intra-protein xl	AO-B103.09264.09264.4_AO-B103.09310.09310.4	550	534	16	AO-B103_matched		3301.8	826.457	4	-1.2	1.2	1	5.11	0.93	1.86	0.07	0.2	0.36	0.31	0.05	0.06	302	-2.41608	7	0.52	20.68	0.114
1	ESIITPYALATKSGISISVAR-KVLDEIK-a12-b1	sp|Q97ZZ6|RS25_SULSO	sp|Q97ZZ6|RS25_SULSO	xlink	intra-protein xl	AO-B103.09137.09137.3_AO-B103.09141.09141.3	73	54	19	AO-B103_matched		3157.78	1053.6	3	0	0	2	5.22	0.63	1.25	0.26	0.18	0.35	0.35	0.01	0.04	295	-3.44336	5.3	0.41	20.62	0.114
1	ILAGEIIPNFGDPNSKVGK-DEVLKR-a16-b5	tr|Q980K5|Q980K5_SULSO	tr|Q980K5|Q980K5_SULSO	xlink	intra-protein xl	AO-B106.10236.10236.3_AO-B106.10234.10234.3	133	141	8	AO-B106_matched		2864.56	955.861	3	-1.4	1.4	1	5.76	0.47	0.95	0.2	0.24	0.37	0.37	0	0.05	171	-2.41608	5.6	0.8	20.61	0.114
1	EKETSPAEEKEEISEEI-YKDEIKDDYNTNK-a2-b6	sp|Q980K7|RS17E_SULSO	sp|Q980K7|RS17E_SULSO	xlink	intra-protein xl	AO-B103.06137.06137.5_AO-B103.06156.06156.5	64	25	39	AO-B103_matched		3758.73	752.754	5	-2.8	2.8	2	5.71	1.46	2.93	0.24	0.04	0.44	0.28	0.16	0.08	363	-3.87947	4.2	0.82	20.23	0.111
1	EKETSPAEEKEEISEEI-IVKEIYDR-a10-b3	sp|Q980K7|RS17E_SULSO	sp|Q980K7|RS17E_SULSO	xlink	intra-protein xl	AO-B103.06828.06828.4_AO-B103.06855.06855.4	72	14	58	AO-B103_matched		3148.55	788.146	4	-1.2	1.2	2	5.36	0.73	1.45	0.15	0.16	0.4	0.38	0.02	0.06	206	-3.87947	3.2	0.76	18.82	0.108
1	SSPYAAMLAANKAASDALEK-ASGGMVVKADREK-a12-b8	sp|P95988|RS11_SULSO	sp|P95988|RS11_SULSO	xlink	intra-protein xl	AO-B102.07631.07631.5_AO-B102.07661.07661.5	61	44	17	AO-B102_matched		3492.76	699.559	5	-0.5	0.5	2	5.1	0.51	1.02	0.12	0.14	0.31	0.29	0.02	0.05	178	-4.25075	3	0.88	17.25	0.118
1	EGKISSIK-EGKISSIK-a3-b3	sp|Q9UX87|RS5_SULSO	sp|Q9UX87|RS5_SULSO	xlink	intra-protein xl	AO-B102.07596.07596.3_AO-B102.07570.07570.3	27	27	0	AO-B102_matched		1859.06	620.696	3	1.1	1.1	1	6.27	1.05	2.09	0.07	0.14	0.03	0.01	0.01	0	19	-3.25873	13.3	0.87	15.96	0.151
1	KLYVNSIIGIEKTR-TASFKER-a12-b5	tr|Q980F7|Q980F7_SULSO	tr|Q980F7|Q980F7_SULSO	xlink	intra-protein xl	AO-B105.05762.05762.5_AO-B105.05481.05481.5	78	46	32	AO-B105_matched		2608.46	522.7	5	1	1	1	4.44	0.78	1.55	0.12	0.18	0.09	0.07	0.02	0.01	94	-3.44336	2.7	0.81	14.84	0.157
1	EKETSPAEEK-YYKIMKEK-a2-b6	sp|Q980K7|RS17E_SULSO	sp|Q980K7|RS17E_SULSO	xlink	intra-protein xl	AO-B104.04555.04555.6_AO-B104.04532.04532.6	64	62	2	AO-B104_matched		2386.19	398.706	6	-2.9	2.9	2	3.49	0.37	0.74	0.07	0.25	0.03	0.01	0.01	0	16	-3.87947	3.9	0.93	12.67	0.185
1	IIVFKGEPEK-WTKIIKK-a5-b6	tr|Q980K5|Q980K5_SULSO	tr|Q980K5|Q980K5_SULSO	xlink	intra-protein xl	AO-B104.07761.07761.4_AO-B104.08138.08138.4	534	351	183	AO-B104_matched		2212.32	554.088	4	-1.2	1.2	1	4.09	0.34	0.68	0.01	0.15	0.07	0.06	0.01	0.01	6	-2.41608	1.5	0.9	11.54	0.194
1	CPRCGSIMAHHLKPNER-VAKEQKVK-a13-b3	sp|Q97ZY7|RS27A_SULSO	sp|Q97ZY7|RS27A_SULSO	xlink	intra-protein xl	AO-B102.08282.08282.5_AO-B102.08263.08263.5	53	15	38	AO-B102_matched		3128.62	626.733	5	2.5	2.5	1	3.1	0.67	1.33	0.07	0.08	0.17	0.03	0.14	0.04	143	-3.77298	2	0.82	11.24	0.179
1	EVSDLDLSKDLK-WTKIIK-a9-b3	tr|Q980K5|Q980K5_SULSO	tr|Q980K5|Q980K5_SULSO	xlink	intra-protein xl	AO-B107.09947.09947.3_AO-B107.10199.10199.3	338	348	10	AO-B107_matched		2286.27	763.099	3	0.3	0.3	1	4.14	0.27	0.55	0.08	0.12	0.04	0.02	0.02	0.01	15	-2.41608	4.2	0.85	11.23	0.179
1	ELYSNELKIVHK-ELYSNELKIVHK-a8-b8	tr|Q980K5|Q980K5_SULSO	tr|Q980K5|Q980K5_SULSO	xlink	intra-protein xl	AO-B105.09466.09466.4_AO-B105.10269.10269.4	161	161	0	AO-B105_matched		3081.68	771.428	4	1.4	1.4	1	4.02	0.58	1.17	0.03	0.1	0.06	0.03	0.03	0.01	41	-2.41608	2.1	0.49	10.99	0.177
1	DGKAVPQAKVNEK-DGKAVPQAKVNEK-a9-b9	sp|Q980A6|RS6E_SULSO	sp|Q980A6|RS6E_SULSO	xlink	intra-protein xl	AO-B103.09221.09221.3_AO-B103.09230.09230.3	45	45	0	AO-B103_matched		2903.57	968.864	3	-1.5	1.5	1	2.39	0.33	0.66	0.05	0.14	0.24	0.12	0.12	0.04	106	-3.18779	1.8	0.8	10.18	0.173
1	YKPPAER-YKPPAER-a2-b2	sp|Q97ZQ5|RS14Z_SULSO	sp|Q97ZQ5|RS14Z_SULSO	xlink	intra-protein xl	AO-B107.10799.10799.3_AO-B107.10778.10778.3	5	5	0	AO-B107_matched		1856.98	620	3	-0.5	0.5	1	3.86	0.36	0.71	0.12	0.1	0.01	0.01	0.01	0	5	-4.31067	10.2	0	10.12	0.173
1	KHLAYNIVK-KHLAYNIVK-a1-b1	sp|P35026|RS7_SULSO	sp|P35026|RS7_SULSO	xlink	intra-protein xl	AO-B106.05481.05481.4_AO-B106.05454.05454.4	75	75	0	AO-B106_matched		2307.35	577.846	4	1.9	1.9	1	3.02	0.71	1.41	0.11	0.11	0.07	0.04	0.04	0.01	42	-3.53997	4.9	0.86	9.52	0.172
1	SEGEKE-SIVKVK-a5-b4	sp|Q9UXA0|RS3_SULSO	sp|Q9UXA0|RS3_SULSO	xlink	intra-protein xl	AO-B106.05579.05579.3_AO-B106.05599.05599.3	228	15	213	AO-B106_matched		1487.81	496.944	3	-0.7	0.7	2	2.82	0.16	0.31	0.03	0.09	0.03	0.01	0.02	0	3	-3.27741	2.8	0.61	7.67	0.198
1	IGYEQELLGKYGLR-K10-155	sp|P95987|RS4_SULSO	-	monolink	monolink	AO-B106.10570.10570.3_AO-B106.10548.10548.3	32	n/a	-	AO-B106_matched		1792.97	598.664	3	-2.9	2.9	3	11.51	4.47	4.47	0.23	0.49	0.55	0.55	0	0.2	779	0	23.5	0.19	50.33	0
1	IGYEQELLGKYGLR-K10-156	sp|P95987|RS4_SULSO	-	monolink	monolink	AO-B106.10868.10868.3_AO-B106.10845.10845.3	32	n/a	-	AO-B106_matched		1793.95	598.993	3	-0.8	0.8	4	11.51	4.3	4.3	0.25	0.45	0.6	0.6	0	0.22	723	0	26.5	0	48.75	0
1	ELENQNVVKLYSK-K9-156	sp|Q97ZZ6|RS25_SULSO	-	monolink	monolink	AO-B107.08611.08611.3_AO-B107.08570.08570.3	95	n/a	-	AO-B107_matched		1718.91	573.976	3	-1.8	1.8	2	11.44	4.13	4.13	0.26	0.44	0.47	0.47	0	0.18	673	0	21	0.24	47.09	0
1	TLQISVDQNKATNLVGLK-K10-155	sp|Q980A6|RS6E_SULSO	-	monolink	monolink	AO-B107.10103.10103.3_AO-B107.10084.10084.3	125	n/a	-	AO-B107_matched		2096.19	699.736	3	-0.1	0.1	2	11.44	3.55	3.55	0.22	0.3	0.49	0.49	0	0.14	867	0	39	0.28	46.93	0
1	KETATVDDILSLTEQDLLER-K1-156	sp|P95987|RS4_SULSO	-	monolink	monolink	AO-B102.09982.09982.3_AO-B102.09968.09968.3	85	n/a	-	AO-B102_matched		2444.25	815.758	3	-0.7	0.7	5	11.51	3.22	3.22	0.24	0.31	0.5	0.5	0	0.13	854	0	21.4	0.27	46.89	0
1	NIKQLAQIFEK-K3-156	sp|Q9UXA0|RS3_SULSO	-	monolink	monolink	AO-B107.11191.11191.3_AO-B107.11170.11170.3	64	n/a	-	AO-B107_matched		1486.84	496.621	3	-1	1	6	11.51	4.88	4.88	0.24	0.47	0.7	0.7	0	0.32	472	0	41.7	0	45.82	0
1	QAIIMPASKLVINVLR-K9-155	sp|Q9UX92|RS8_SULSO	-	monolink	monolink	AO-B106.11554.11554.3_AO-B106.11553.11553.3	32	n/a	-	AO-B106_matched		1920.16	641.06	3	-2.3	2.3	2	11.51	3.25	3.25	0.21	0.37	0.52	0.52	0	0.16	690	0	34.6	0.24	45.72	0
1	DEVKELLNMTNLWNK-K4-156	tr|Q980K5|Q980K5_SULSO	-	monolink	monolink	AO-B107.11657.11657.3_AO-B107.11653.11653.3	197	n/a	-	AO-B107_matched		2002.01	668.343	3	-1.2	1.2	1	11.51	4.27	4.27	0.24	0.31	0.55	0.55	0	0.18	736	0	22.7	0.37	45.59	0
1	FMLKEVSDLDLSK-K4-156	tr|Q980K5|Q980K5_SULSO	-	monolink	monolink	AO-B107.10883.10883.3_AO-B107.10865.10865.3	329	n/a	-	AO-B107_matched		1679.87	560.964	3	-0.5	0.5	2	11.5	3.31	3.31	0.23	0.47	0.57	0.57	0	0.22	521	0	48.8	0.06	45.38	0
1	VAVINYDFCKPDKCNLECINFCPVDR-K13-156	tr|Q980K5|Q980K5_SULSO	-	monolink	monolink	AO-B104.10429.10429.3_AO-B104.10415.10415.3	15	n/a	-	AO-B104_matched		3401.56	1134.86	3	1.2	1.2	2	11.37	2.89	2.89	0.24	0.32	0.42	0.42	0	0.08	775	0	11.2	0.08	44.86	0
1	IRPDEIKFMLK-K7-156	tr|Q980K5|Q980K5_SULSO	-	monolink	monolink	AO-B106.10466.10466.3_AO-B106.10461.10461.3	325	n/a	-	AO-B106_matched		1544.86	515.962	3	-1	1	5	11.43	3.4	3.4	0.24	0.4	0.6	0.6	0	0.27	519	0	31	0.46	44.57	0
1	QAIIMPASKLVINVLR-K9-156	sp|Q9UX92|RS8_SULSO	-	monolink	monolink	AO-B107.11739.11739.3_AO-B107.11740.11740.3	32	n/a	-	AO-B107_matched		1921.14	641.388	3	-0.8	0.8	3	11.01	3.43	3.43	0.2	0.39	0.54	0.54	0	0.17	650	0	25.6	0.18	44.39	0
1	GIVEKTGIEMR-K5-156	sp|P35027|RS10_SULSO	-	monolink	monolink	AO-B106.09058.09058.3_AO-B106.09010.09010.3	30	n/a	-	AO-B106_matched		1387.73	463.586	3	-2.3	2.3	4	11.5	4.52	4.52	0.2	0.44	0.53	0.53	0	0.24	482	0	41.7	0	44.27	0
1	GIVEKTGIEMR-K5-155	sp|P35027|RS10_SULSO	-	monolink	monolink	AO-B107.08176.08176.3_AO-B107.08147.08147.3	30	n/a	-	AO-B107_matched		1386.75	463.259	3	-2.6	2.6	2	11.08	4.51	4.51	0.19	0.44	0.5	0.5	0	0.23	513	0	41.3	0.07	43.87	0
1	SREILEKVEPK-K7-156	sp|Q97ZY6|RS24_SULSO	-	monolink	monolink	AO-B106.07998.07998.3_AO-B106.07969.07969.3	92	n/a	-	AO-B106_matched		1482.83	495.284	3	-1.4	1.4	2	11.5	3.84	3.84	0.25	0.34	0.33	0.33	0	0.15	623	0	23.6	0.36	43.72	0
1	ERMNMAKAIR-K7-156	tr|Q980K5|Q980K5_SULSO	-	monolink	monolink	AO-B106.06900.06900.3_AO-B106.06881.06881.3	253	n/a	-	AO-B106_matched		1374.71	459.244	3	-1.6	1.6	1	10.72	3.47	3.47	0.21	0.46	0.4	0.4	0	0.2	534	0	32.5	0.23	43.65	0
1	LAIALEKGYHFR-K7-155	sp|Q9UXA0|RS3_SULSO	-	monolink	monolink	AO-B106.08928.08928.3_AO-B106.08908.08908.3	106	n/a	-	AO-B106_matched		1571.88	524.969	3	-1	1	8	11.51	2.46	2.46	0.4	0.49	0.88	0.88	0	0.37	263	0	37.8	0	43.63	0
1	NLPITEPEIVDVLLPKLK-K16-156	sp|Q9UX87|RS5_SULSO	-	monolink	monolink	AO-B106.11947.11947.3_AO-B106.11946.11946.3	53	n/a	-	AO-B106_matched		2186.28	729.768	3	0.3	0.3	5	11.48	1.92	1.92	0.26	0.49	0.65	0.65	0	0.18	412	0	17.9	0.52	43.56	0
1	KCPYEAISIVNLPDELEGEVIHR-K1-155	tr|Q980K5|Q980K5_SULSO	-	monolink	monolink	AO-B105.11078.11078.3_AO-B105.11097.11097.3	60	n/a	-	AO-B105_matched		2835.45	946.156	3	-1.7	1.7	8	11.5	2.87	2.87	0.29	0.44	0.51	0.51	0	0.11	516	0	11.9	0.16	43.42	0
1	GTVNEILTKIDER-K9-155	tr|Q980K5|Q980K5_SULSO	-	monolink	monolink	AO-B106.10545.10545.3_AO-B106.10526.10526.3	186	n/a	-	AO-B106_matched		1641.89	548.305	3	-2.2	2.2	2	11.51	3.27	3.27	0.27	0.35	0.47	0.47	0	0.18	572	0	34	0	43.38	0
1	LAIALEKGYHFR-K7-156	sp|Q9UXA0|RS3_SULSO	-	monolink	monolink	AO-B106.09897.09897.3_AO-B106.09621.09621.3	106	n/a	-	AO-B106_matched		1572.87	525.296	3	-1	1	165	11.51	2.22	2.22	0.34	0.48	0.86	0.86	0	0.36	262	0	37.8	0	43.17	0
1	KLGDFQLVVDNGEAK-K1-156	tr|Q980K5|Q980K5_SULSO	-	monolink	monolink	AO-B106.10341.10341.3_AO-B106.10338.10338.3	352	n/a	-	AO-B106_matched		1787.93	596.984	3	-0.9	0.9	7	11.44	2.65	2.65	0.18	0.4	0.77	0.77	0	0.26	457	0	14.9	0.13	43.08	0
1	ILVGEITADEGSVTPEKQILSYKPQR-K17-156	tr|Q980K5|Q980K5_SULSO	-	monolink	monolink	AO-B105.12387.12387.3_AO-B105.12489.12489.3	403	n/a	-	AO-B105_matched		3026.62	1009.88	3	-0.2	0.2	69	10.43	3.16	3.16	0.23	0.28	0.6	0.6	0	0.12	800	0	6.7	0.18	42.97	0
1	VRAPGGYGSKTPGPGAQPAIR-K10-156	sp|P95988|RS11_SULSO	-	monolink	monolink	AO-B106.06650.06650.3_AO-B106.06609.06609.3	87	n/a	-	AO-B106_matched		2192.16	731.729	3	-2.8	2.8	4	10.71	2.87	2.87	0.21	0.42	0.58	0.58	0	0.14	576	0	11.1	0.16	42.68	0
1	IIVFKGEPEK-K5-156	tr|Q980K5|Q980K5_SULSO	-	monolink	monolink	AO-B107.09204.09204.3_AO-B107.09166.09166.3	534	n/a	-	AO-B107_matched		1314.74	439.255	3	-1.1	1.1	2	11.48	4.32	4.32	0.24	0.26	0.51	0.51	0	0.25	584	0	33	0.3	42.64	0
1	AGLATSPVTLKTGMNEFLR-K11-155	tr|Q980K5|Q980K5_SULSO	-	monolink	monolink	AO-B103.09470.09470.3_AO-B103.09471.09471.3	550	n/a	-	AO-B103_matched		2160.16	721.06	3	-2.7	2.7	5	11.5	3.15	3.15	0.18	0.27	0.45	0.45	0	0.12	669	0	37.7	0.25	42.43	0
1	KLGDFQLVVDNGEAK-K1-155	tr|Q980K5|Q980K5_SULSO	-	monolink	monolink	AO-B106.09773.09773.3_AO-B106.09750.09750.3	352	n/a	-	AO-B106_matched		1786.94	596.656	3	-2.2	2.2	2	11.16	2.35	2.35	0.23	0.34	0.72	0.72	0	0.24	526	0	15.8	0.2	42.32	0
1	VGKDEVLKR-K3-155	tr|Q980K5|Q980K5_SULSO	-	monolink	monolink	AO-B107.05593.05593.3_AO-B107.05551.05551.3	136	n/a	-	AO-B107_matched		1197.71	400.244	3	-1.8	1.8	3	11.48	3.43	3.43	0.22	0.44	0.48	0.48	0	0.27	335	0	40.7	0	42.03	0
1	GKPVIYEETCIGCGICVKK-K18-156	tr|Q980K5|Q980K5_SULSO	-	monolink	monolink	AO-B106.08787.08787.3_AO-B106.08765.08765.3	59	n/a	-	AO-B106_matched		2366.16	789.729	3	-2.4	2.4	2	11.26	3.43	3.43	0.32	0.22	0.47	0.47	0	0.12	680	0	20.2	0.19	41.57	0
1	VAVINYDFCKPDK-K10-155	tr|Q980K5|Q980K5_SULSO	-	monolink	monolink	AO-B106.08882.08882.3_AO-B106.08871.08871.3	12	n/a	-	AO-B106_matched		1722.86	575.296	3	-1.4	1.4	2	11.16	3.69	3.69	0.23	0.35	0.44	0.44	0	0.17	520	0	34.6	0	41.51	0
1	TTVLKILAGEIIPNFGDPNSK-K5-155	tr|Q980K5|Q980K5_SULSO	-	monolink	monolink	AO-B104.11792.11792.3_AO-B104.11791.11791.3	117	n/a	-	AO-B104_matched		2381.32	794.78	3	-1.9	1.9	5	11.51	2.27	2.27	0.33	0.42	0.68	0.68	0	0.16	382	0	21.5	0.29	41.49	0
1	KVEHGEPGLKATR-K10-155	tr|D0KTC1|D0KTC1_SULS9	-	monolink	monolink	AO-B107.04198.04198.3_AO-B107.04175.04175.3	128	n/a	-	AO-B107_matched		1575.87	526.299	3	-1.1	1.1	6	11.44	2.93	2.93	0.22	0.43	0.61	0.61	0	0.24	335	0	31.1	0	41.38	0
1	GIGKLPQEWVYDPAKAELLVAGAS-K15-155	sp|Q980A8|RS15_SULSO	-	monolink	monolink	AO-B107.11187.11187.3_AO-B107.11181.11181.3	143	n/a	-	AO-B107_matched		2666.43	889.818	3	-1.7	1.7	1	11.5	2.74	2.74	0.29	0.22	0.61	0.61	0	0.13	646	0	8.5	0.26	41.3	0
1	TLLTYAGIKDAWSTTK-K9-155	sp|Q9UX87|RS5_SULSO	-	monolink	monolink	AO-B106.10800.10800.3_AO-B106.10798.10798.3	174	n/a	-	AO-B106_matched		1923.04	642.02	3	-0.6	0.6	10	11.51	2.64	2.64	0.17	0.34	0.57	0.57	0	0.18	455	0	27.1	0.32	40.86	0
1	LFGLPTPKNNTILGVLGK-K8-156	tr|Q980K5|Q980K5_SULSO	-	monolink	monolink	AO-B106.11655.11655.3_AO-B106.11656.11656.3	97	n/a	-	AO-B106_matched		2037.18	680.069	3	-1.6	1.6	6	11.51	2.39	2.39	0.23	0.43	0.47	0.47	0	0.13	369	0	27.6	0.29	40.67	0
1	EISLKVYHMGSGTPSR-K5-155	sp|Q97ZY6|RS24_SULSO	-	monolink	monolink	AO-B106.08118.08118.3_AO-B106.08098.08098.3	34	n/a	-	AO-B106_matched		1915.98	639.668	3	-2.3	2.3	2	10.39	2.27	2.27	0.18	0.42	0.56	0.56	0	0.17	470	0	31.2	0	40.53	0
1	KDEVKELLNMTNLWNK-K5-156	tr|Q980K5|Q980K5_SULSO	-	monolink	monolink	AO-B107.11262.11262.3_AO-B107.11265.11265.3	197	n/a	-	AO-B107_matched		2130.1	711.042	3	-0.5	0.5	1	11.44	3.71	3.71	0.25	0.26	0.36	0.36	0	0.11	570	0	16.6	0.28	40.46	0
1	CGSIMAHHLKPNER-K10-155	sp|Q97ZY7|RS27A_SULSO	-	monolink	monolink	AO-B107.05333.05333.4_AO-B107.05300.05300.4	53	n/a	-	AO-B107_matched		1803.88	451.979	4	-2.3	2.3	2	11.51	3.45	3.45	0.32	0.38	0.39	0.39	0	0.14	374	0	27.3	0	40.19	0
1	VKILEILETPANK-K2-155	sp|Q980W3|RS8E_SULSO	-	monolink	monolink	AO-B106.10948.10948.3_AO-B106.10931.10931.3	77	n/a	-	AO-B106_matched		1621.96	541.662	3	-2.6	2.6	2	11.33	2.95	2.95	0.24	0.31	0.53	0.53	0	0.2	438	0	24.3	0	40.02	0
1	TTVLKILAGEIIPNFGDPNSK-K5-156	tr|Q980K5|Q980K5_SULSO	-	monolink	monolink	AO-B106.12010.12010.3_AO-B106.12002.12002.3	117	n/a	-	AO-B106_matched		2382.3	795.108	3	-1.8	1.8	3	11.51	2.33	2.33	0.26	0.33	0.67	0.67	0	0.16	419	0	21.7	0.27	39.88	0
1	KAAQPQSQQSSSQQQK-K1-156	sp|P95986|RS13_SULSO	-	monolink	monolink	AO-B107.03485.03485.3_AO-B107.03448.03448.3	148	n/a	-	AO-B107_matched		1913.94	638.988	3	-1.5	1.5	2	11.48	2.83	2.83	0.21	0.17	0.47	0.47	0	0.15	626	0	23.4	0.08	39.87	0
1	LIFQQLEKAGLVQK-K8-155	tr|Q980F7|Q980F7_SULSO	-	monolink	monolink	AO-B106.10620.10620.3_AO-B106.10616.10616.3	113	n/a	-	AO-B106_matched		1769.04	590.689	3	-2.1	2.1	2	9.48	2.76	2.76	0.13	0.43	0.46	0.46	0	0.16	516	0	28.3	0.51	39.58	0
1	GIVLEKVGIESR-K6-155	sp|P39573|RS12_SULSO	-	monolink	monolink	AO-B107.09394.09394.3_AO-B107.09357.09357.3	57	n/a	-	AO-B107_matched		1453.85	485.624	3	-2.8	2.8	2	10.86	3.6	3.6	0.23	0.4	0.51	0.51	0	0.21	345	0	25.7	0.32	39.5	0
1	KAVTFIIDHDLSIHDYIADR-K1-156	tr|Q980K5|Q980K5_SULSO	-	monolink	monolink	AO-B105.10579.10579.4_AO-B105.10578.10578.4	510	n/a	-	AO-B105_matched		2497.29	625.329	4	0.1	0.1	22	11.27	2.73	2.73	0.2	0.41	0.47	0.47	0	0.12	357	0	23	0.26	39.46	0
1	QYYNAEYAGVEVLKTPIGTR-K14-156	sp|Q9UXA0|RS3_SULSO	-	monolink	monolink	AO-B104.10610.10610.3_AO-B104.10600.10600.3	38	n/a	-	AO-B104_matched		2427.23	810.085	3	-0.9	0.9	4	11.15	2.53	2.53	0.19	0.28	0.39	0.39	0	0.1	538	0	22.4	0.25	39.44	0
1	GPIPLPTSKLEVPIMR-K9-156	sp|P35027|RS10_SULSO	-	monolink	monolink	AO-B107.11276.11276.3_AO-B107.11270.11270.3	45	n/a	-	AO-B107_matched		1903.09	635.37	3	0.7	0.7	2	11.37	2.57	2.57	0.19	0.29	0.5	0.5	0	0.16	463	0	14.3	0.48	39.44	0
1	GTVNEILTKIDER-K9-156	tr|Q980K5|Q980K5_SULSO	-	monolink	monolink	AO-B106.10840.10840.3_AO-B106.10825.10825.3	186	n/a	-	AO-B106_matched		1642.88	548.634	3	0	0	3	11.49	3.02	3.02	0.31	0.27	0.56	0.56	0	0.22	409	0	24.6	0.36	39.35	0
1	GRKSLALLYWALAR-K3-155	sp|P95993|RS2_SULSO	-	monolink	monolink	AO-B107.11135.11135.3_AO-B107.11131.11131.3	192	n/a	-	AO-B107_matched		1772.04	591.689	3	-2.9	2.9	2	9.71	2.85	2.85	0.18	0.31	0.5	0.5	0	0.18	598	0	21.9	0.41	39.29	0
1	RYFLEKSIVK-K6-156	sp|Q9UXA0|RS3_SULSO	-	monolink	monolink	AO-B107.09151.09151.3_AO-B107.09118.09118.3	11	n/a	-	AO-B107_matched		1437.82	480.281	3	-2.3	2.3	2	10.77	3.39	3.39	0.17	0.45	0.48	0.48	0	0.24	277	0	31	0.18	39.25	0
1	APGGYGSKTPGPGAQPAIR-K8-156	sp|P95988|RS11_SULSO	-	monolink	monolink	AO-B107.07061.07061.3_AO-B107.07027.07027.3	87	n/a	-	AO-B107_matched		1937	646.673	3	-2.3	2.3	2	10.28	2.8	2.8	0.2	0.42	0.62	0.62	0	0.16	412	0	13.3	0.26	39.19	0
1	VGKDEVLKR-K3-156	tr|Q980K5|Q980K5_SULSO	-	monolink	monolink	AO-B106.06494.06494.3_AO-B106.06427.06427.3	136	n/a	-	AO-B106_matched		1198.69	400.572	3	0.4	0.4	1	11.28	3.14	3.14	0.26	0.34	0.48	0.48	0	0.27	301	0	15.4	0	39.07	0
1	ILVGEITADEGSVTPEKQILSYKPQR-K17-155	tr|Q980K5|Q980K5_SULSO	-	monolink	monolink	AO-B105.09923.09923.3_AO-B105.10039.10039.3	403	n/a	-	AO-B105_matched		3025.63	1009.55	3	-1.5	1.5	22	10.75	1.52	1.52	0.22	0.36	0.65	0.65	0	0.12	445	0	8.4	0.25	39.07	0
1	LFGLPTPKNNTILGVLGK-K8-155	tr|Q980K5|Q980K5_SULSO	-	monolink	monolink	AO-B107.11530.11530.3_AO-B107.11529.11529.3	97	n/a	-	AO-B107_matched		2036.2	679.741	3	-2.7	2.7	4	9.95	1.91	1.91	0.17	0.49	0.48	0.48	0	0.13	384	0	16.7	0.46	39.06	0
1	KETATVDDILSLTEQDLLER-K1-155	sp|P95987|RS4_SULSO	-	monolink	monolink	AO-B107.11610.11610.3_AO-B107.11631.11631.3	85	n/a	-	AO-B107_matched		2443.26	815.429	3	-2.7	2.7	1	10.73	2.91	2.91	0.3	0.18	0.53	0.53	0	0.13	639	0	18.5	0.34	38.87	0
1	IRPDEIKFMLK-K7-155	tr|Q980K5|Q980K5_SULSO	-	monolink	monolink	AO-B105.09969.09969.3_AO-B105.09946.09946.3	325	n/a	-	AO-B105_matched		1543.88	515.634	3	-1.9	1.9	2	11.13	2.84	2.84	0.17	0.32	0.48	0.48	0	0.22	380	0	26.9	0.51	38.86	0
1	EVSDLDLSKDLK-K9-156	tr|Q980K5|Q980K5_SULSO	-	monolink	monolink	AO-B107.09449.09449.3_AO-B107.09497.09497.3	338	n/a	-	AO-B107_matched		1516.79	506.603	3	-1.4	1.4	4	11.51	3.77	3.77	0.23	0.23	0.44	0.44	0	0.18	462	0	46.5	0.25	38.86	0
1	KCPYEAISIVNLPDELEGEVIHR-K1-156	tr|Q980K5|Q980K5_SULSO	-	monolink	monolink	AO-B104.11193.11193.4_AO-B104.11187.11187.4	60	n/a	-	AO-B104_matched		2836.43	710.116	4	0.9	0.9	19	11.51	1.89	1.89	0.24	0.38	0.57	0.57	0	0.12	319	0	8.8	0.17	38.81	0
1	IIPGTFTNPYLSTYIEPKVLLVSDPR-K18-155	sp|P95993|RS2_SULSO	-	monolink	monolink	AO-B105.11520.11520.3_AO-B105.11506.11506.3	143	n/a	-	AO-B105_matched		3087.68	1030.24	3	-2.3	2.3	5	10.7	2.08	2.08	0.24	0.22	0.46	0.46	0	0.09	594	0	5.8	0.14	38.18	0
1	KVEHGEPGLKATR-K10-156	tr|D0KTC1|D0KTC1_SULS9	-	monolink	monolink	AO-B105.05115.05115.3_AO-B105.05074.05074.3	128	n/a	-	AO-B105_matched		1576.86	526.627	3	-0.3	0.3	6	10.56	2.9	2.9	0.2	0.41	0.52	0.52	0	0.2	312	0	40.5	0.29	38.18	0
1	ILEILETPANKELAR-K11-156	sp|Q980W3|RS8E_SULSO	-	monolink	monolink	AO-B107.10821.10821.3_AO-B107.10808.10808.3	88	n/a	-	AO-B107_matched		1865.05	622.691	3	-1	1	1	11.21	2.15	2.15	0.21	0.24	0.45	0.45	0	0.15	450	0	20.2	0.45	37.83	0
1	VNGFKLFGLPTPK-K5-155	tr|Q980K5|Q980K5_SULSO	-	monolink	monolink	AO-B107.11114.11114.3_AO-B107.11099.11099.3	89	n/a	-	AO-B107_matched		1571.91	524.976	3	-2.1	2.1	1	9.81	2.43	2.43	0.21	0.52	0.49	0.49	0	0.19	242	0	30.2	0.4	37.8	0
1	QLITHGHIAVNGKR-K13-156	sp|P95987|RS4_SULSO	-	monolink	monolink	AO-B106.05572.05572.3_AO-B106.05549.05549.3	136	n/a	-	AO-B106_matched		1698.95	567.325	3	-1.3	1.3	22	11.35	2.2	2.2	0.27	0.18	0.42	0.42	0	0.15	481	0	15.8	0.23	37.55	0
1	VKCPNCGNEQTIFSHATFPVR-K2-155	sp|Q97Z80|RS27_SULSO	-	monolink	monolink	AO-B107.08889.08889.3_AO-B107.08886.08886.3	20	n/a	-	AO-B107_matched		2616.25	873.092	3	-2.3	2.3	3	11.5	1.62	1.62	0.22	0.46	0.27	0.27	0	0.06	187	0	17.3	0.11	37.29	0
1	VAVINYDFCKPDK-K10-156	tr|Q980K5|Q980K5_SULSO	-	monolink	monolink	AO-B107.09722.09722.3_AO-B107.09642.09642.3	12	n/a	-	AO-B107_matched		1723.85	575.623	3	-1.4	1.4	1	9.77	2.21	2.21	0.13	0.34	0.45	0.45	0	0.17	442	0	16.3	0	37.11	0
1	VAVINYDFCKPDKCNLECINFCPVDR-K13-155	tr|Q980K5|Q980K5_SULSO	-	monolink	monolink	AO-B102.08763.08763.3_AO-B102.08776.08776.3	15	n/a	-	AO-B102_matched		3400.57	1134.53	3	-2.3	2.3	1	10.44	3.09	3.09	0.19	0.21	0.35	0.35	0	0.07	583	0	4.4	0.14	36.95	0
1	YIVAKAIKR-K5-156	tr|Q980K5|Q980K5_SULSO	-	monolink	monolink	AO-B106.07124.07124.3_AO-B106.07063.07063.3	500	n/a	-	AO-B106_matched		1216.75	406.592	3	-0.8	0.8	2	9.33	1.36	1.36	0.19	0.5	0.7	0.7	0	0.39	125	0	17.3	0	36.68	0
1	QYYNAEYAGVEVLKTPIGTR-K14-155	sp|Q9UXA0|RS3_SULSO	-	monolink	monolink	AO-B104.10302.10302.3_AO-B104.10305.10305.3	38	n/a	-	AO-B104_matched		2426.25	809.757	3	-1.3	1.3	4	9.28	2.02	2.02	0.13	0.33	0.37	0.37	0	0.09	542	0	10.8	0.14	36.66	0
1	ILAGEIIPNFGDPNSKVGKDEVLK-K16-155	tr|Q980K5|Q980K5_SULSO	-	monolink	monolink	AO-B107.10437.10437.3_AO-B107.10427.10427.3	133	n/a	-	AO-B107_matched		2707.47	903.5	3	-2.3	2.3	6	11.49	0.61	0.61	0.25	0.37	0.66	0.66	0	0.14	204	0	10.4	0.33	36.59	0
1	VRAPGGYGSKTPGPGAQPAIR-K10-155	sp|P95988|RS11_SULSO	-	monolink	monolink	AO-B106.05998.05998.3_AO-B106.05940.05940.3	87	n/a	-	AO-B106_matched		2191.18	731.402	3	-3	3	1	9.47	2.13	2.13	0.14	0.32	0.43	0.43	0	0.1	515	0	5.4	0.21	36.42	0
1	GPIPLPTSKLEVPIMR-K9-155	sp|P35027|RS10_SULSO	-	monolink	monolink	AO-B106.11030.11030.3_AO-B106.11032.11032.3	45	n/a	-	AO-B106_matched		1902.1	635.041	3	-1.9	1.9	1	9.65	2.22	2.22	0.19	0.23	0.52	0.52	0	0.16	549	0	6.4	0.55	36.29	0
1	CGSIMAHHLKPNER-K10-156	sp|Q97ZY7|RS27A_SULSO	-	monolink	monolink	AO-B106.06053.06053.4_AO-B106.06011.06011.4	53	n/a	-	AO-B106_matched		1804.87	452.225	4	-1.9	1.9	3	11.43	2.34	2.34	0.18	0.34	0.31	0.31	0	0.11	259	0	19.9	0	36.29	0
1	VGKDEVLKR-K8-156	tr|Q980K5|Q980K5_SULSO	-	monolink	monolink	AO-B107.05785.05785.3_AO-B107.05741.05741.3	141	n/a	-	AO-B107_matched		1198.69	400.572	3	-0.9	0.9	8	9.78	3.1	3.1	0.17	0.31	0.36	0.36	0	0.2	398	0	13.6	0	36.1	0
1	EVSDLDLSKDLK-K9-155	tr|Q980K5|Q980K5_SULSO	-	monolink	monolink	AO-B106.08697.08697.3_AO-B106.08661.08661.3	338	n/a	-	AO-B106_matched		1515.8	506.275	3	-2.4	2.4	2	11.5	2.15	2.15	0.26	0.26	0.46	0.46	0	0.19	267	0	19.4	0.34	36.03	0
1	AGLATSPVTLKTGMNEFLR-K11-156	tr|Q980K5|Q980K5_SULSO	-	monolink	monolink	AO-B105.12765.12765.3_AO-B105.12658.12658.3	550	n/a	-	AO-B105_matched		2161.14	721.388	3	-1.9	1.9	8	8.04	3.11	3.11	0.12	0.23	0.28	0.28	0	0.07	745	0	15.5	0.32	35.49	0
1	IVISDPQSVEPKR-K12-156	sp|Q980A6|RS6E_SULSO	-	monolink	monolink	AO-B106.07846.07846.3_AO-B106.07802.07802.3	17	n/a	-	AO-B106_matched		1622.89	541.97	3	-0.7	0.7	2	10.76	2.26	2.26	0.16	0.24	0.33	0.33	0	0.13	364	0	20.4	0.51	34.98	0
1	YKDEIKDDYNTNK-K2-156	sp|Q980K7|RS17E_SULSO	-	monolink	monolink	AO-B106.06038.06038.3_AO-B106.05990.05990.3	21	n/a	-	AO-B106_matched		1800.84	601.287	3	-2	2	3	9.25	2.81	2.81	0.15	0.34	0.4	0.4	0	0.15	357	0	25.7	0	34.29	0
1	NNTILGVLGKNGVGK-K10-156	tr|Q980K5|Q980K5_SULSO	-	monolink	monolink	AO-B106.10351.10351.3_AO-B106.10643.10643.3	107	n/a	-	AO-B106_matched		1638.93	547.318	3	-0.6	0.6	1	11.21	1.89	1.89	0.22	0.3	0.27	0.27	0	0.09	225	0	10	0.33	34.16	0
1	ILVGEITADEGSVTPEKQILSYKPQR-K23-156	tr|Q980K5|Q980K5_SULSO	-	monolink	monolink	AO-B104.12830.12830.4_AO-B104.13264.13264.4	409	n/a	-	AO-B104_matched		3026.62	757.664	4	2.6	2.6	14	11.32	1.48	1.48	0.2	0.28	0.31	0.31	0	0.06	257	0	4.7	0.36	34.09	0
1	IIPGTFTNPYLSTYIEPKVLLVSDPR-K18-156	sp|P95993|RS2_SULSO	-	monolink	monolink	AO-B104.11688.11688.3_AO-B104.11666.11666.3	143	n/a	-	AO-B104_matched		3088.67	1030.56	3	-1.8	1.8	4	9.7	1.66	1.66	0.15	0.25	0.34	0.34	0	0.07	461	0	4	0.25	33.94	0
1	KWETPGHPWIKER-K11-155	sp|P95987|RS4_SULSO	-	monolink	monolink	AO-B106.07123.07123.3_AO-B106.07105.07105.3	20	n/a	-	AO-B106_matched		1817.96	606.994	3	-0.1	0.1	2	9.66	2.03	2.03	0.17	0.18	0.57	0.57	0	0.22	427	0	11.8	0	33.78	0
1	LKYTTTANVLDPATNTAK-K2-155	sp|Q980W3|RS8E_SULSO	-	monolink	monolink	AO-B107.08319.08319.3_AO-B107.08276.08276.3	58	n/a	-	AO-B107_matched		2076.11	693.043	3	-2.7	2.7	4	10.69	1.4	1.4	0.2	0.21	0.51	0.51	0	0.14	322	0	9.4	0.2	33.74	0
1	ILVGEITADEGSVTPEKQILSYKPQR-K23-155	tr|Q980K5|Q980K5_SULSO	-	monolink	monolink	AO-B102.08571.08571.5_AO-B102.08577.08577.5	409	n/a	-	AO-B102_matched		3025.63	606.134	5	-1.4	1.4	11	10.73	2.03	2.03	0.11	0.28	0.34	0.34	0	0.07	305	0	6.5	0.58	33.68	0
1	EIYNYFKELYSNELK-K7-156	tr|Q980K5|Q980K5_SULSO	-	monolink	monolink	AO-B106.11330.11330.3_AO-B106.11171.11171.3	153	n/a	-	AO-B106_matched		2108.03	703.685	3	-1.1	1.1	1	8.74	1.71	1.71	0.15	0.44	0.39	0.39	0	0.13	279	0	16	0.22	33.54	0
1	GKPVIYEETCIGCGICVK-K2-156	tr|Q980K5|Q980K5_SULSO	-	monolink	monolink	AO-B107.12467.12467.3_AO-B107.12162.12162.3	43	n/a	-	AO-B107_matched		2238.08	747.033	3	1.5	1.5	7	8.82	2.15	2.15	0.17	0.23	0.22	0.22	0	0.06	529	0	8.2	0	33	0
1	SRPPVMSQQEGGEIGVKQA-K17-156	sp|P95987|RS4_SULSO	-	monolink	monolink	AO-B107.07819.07819.3_AO-B107.07794.07794.3	179	n/a	-	AO-B107_matched		2153.07	718.7	3	-1.6	1.6	6	10.55	1.36	1.36	0.28	0.32	0.26	0.26	0	0.07	183	0	7.9	0	32.55	0
1	KESIITPYALATK-K1-156	sp|Q97ZZ6|RS25_SULSO	-	monolink	monolink	AO-B106.10305.10305.3_AO-B106.10254.10254.3	61	n/a	-	AO-B106_matched		1589.89	530.971	3	-1.5	1.5	2	9	1.83	1.83	0.16	0.24	0.6	0.6	0	0.23	345	0	18	0.39	32.53	0
1	EISLKVYHMGSGTPSRK-K5-155	sp|Q97ZY6|RS24_SULSO	-	monolink	monolink	AO-B106.07380.07380.4_AO-B106.07345.07345.4	34	n/a	-	AO-B106_matched		2044.07	512.026	4	-2.4	2.4	7	8.95	1.7	1.7	0.11	0.37	0.4	0.4	0	0.12	271	0	12.1	0.5	32.25	0
1	ILAGEIIPNFGDPNSKVGKDEVLK-K16-156	tr|Q980K5|Q980K5_SULSO	-	monolink	monolink	AO-B106.10674.10674.4_AO-B106.10678.10678.4	133	n/a	-	AO-B106_matched		2708.47	678.124	4	1	1	4	9.26	1.6	1.6	0.1	0.33	0.37	0.37	0	0.08	258	0	3.7	0.43	31.24	0
1	CGYTEFIGASKK-K11-156	sp|Q97ZY7|RS27A_SULSO	-	monolink	monolink	AO-B107.08872.08872.3_AO-B107.08819.08819.3	73	n/a	-	AO-B107_matched		1515.72	506.25	3	-1.6	1.6	2	8.07	2.26	2.26	0.17	0.24	0.48	0.48	0	0.2	399	0	17.4	0	31.15	0
1	ELYSNELKIVHK-K8-156	tr|Q980K5|Q980K5_SULSO	-	monolink	monolink	AO-B107.08403.08403.3_AO-B107.08380.08380.3	161	n/a	-	AO-B107_matched		1627.88	543.635	3	-1	1	1	8.67	0.78	0.78	0.18	0.25	0.61	0.61	0	0.25	260	0	17.4	0.41	30.89	0
1	CLSCGTELVYSMGGKAK-K17-155	sp|Q97Z80|RS27_SULSO	-	monolink	monolink	AO-B107.08999.08999.3_AO-B107.08972.08972.3	56	n/a	-	AO-B107_matched		2014.95	672.658	3	-2.2	2.2	1	7.98	2.2	2.2	0.14	0.23	0.48	0.48	0	0.14	419	0	9.7	0	30.34	0
1	QLITHGHIAVNGKR-K13-155	sp|P95987|RS4_SULSO	-	monolink	monolink	AO-B104.05387.05387.4_AO-B104.05365.05365.4	136	n/a	-	AO-B104_matched		1697.97	425.5	4	-1.6	1.6	6	10.19	1.99	1.99	0.18	0.23	0.24	0.24	0	0.08	208	0	8.2	0.33	30.18	0
1	VKCPNCGNEQTIFSHATFPVR-K2-156	sp|Q97Z80|RS27_SULSO	-	monolink	monolink	AO-B107.09310.09310.3_AO-B107.09292.09292.3	20	n/a	-	AO-B107_matched		2617.24	873.422	3	-0.1	0.1	7	9.28	0.97	0.97	0.15	0.43	0.17	0.17	0	0.04	86	0	15.5	0	30.02	0
1	ILKELENQNVVK-K3-155	sp|Q97ZZ6|RS25_SULSO	-	monolink	monolink	AO-B107.07786.07786.3_AO-B107.07739.07739.3	86	n/a	-	AO-B107_matched		1580.91	527.978	3	-2.7	2.7	2	8	2.76	2.76	0.08	0.24	0.15	0.15	0	0.06	435	0	18.8	0.28	29.75	0
1	KILLSGPPGFYPNENGER-K1-156	sp|Q980A6|RS6E_SULSO	-	monolink	monolink	AO-B107.10632.10632.3_AO-B107.10594.10594.3	174	n/a	-	AO-B107_matched		2143.09	715.371	3	-2.2	2.2	2	9.01	1.55	1.55	0.14	0.23	0.33	0.33	0	0.09	311	0	6.9	0.32	29.72	0
1	EAKHIIFDGK-K3-156	sp|Q9UX94|RS4E_SULSO	-	monolink	monolink	AO-B107.08025.08025.3_AO-B107.07963.07963.3	57	n/a	-	AO-B107_matched		1312.7	438.575	3	-1.1	1.1	2	7.83	2.56	2.56	0.11	0.37	0.27	0.27	0	0.14	215	0	28.5	0	29.14	0.009
1	EISLKVYHMGSGTPSRK-K5-156	sp|Q97ZY6|RS24_SULSO	-	monolink	monolink	AO-B106.08048.08048.4_AO-B106.08004.08004.4	34	n/a	-	AO-B106_matched		2045.06	512.273	4	-0.8	0.8	3	7.49	1.48	1.48	0.07	0.3	0.44	0.44	0	0.13	342	0	5.9	0.29	29.09	0.009
1	KWETPGHPWIKER-K11-156	sp|P95987|RS4_SULSO	-	monolink	monolink	AO-B106.07819.07819.4_AO-B106.07798.07798.4	20	n/a	-	AO-B106_matched		1818.94	455.742	4	-1.8	1.8	3	8.73	2.33	2.33	0.15	0.18	0.26	0.26	0	0.1	345	0	10.4	0.54	28.93	0.009
1	EIGIIIVSTSKGVMSHK-K11-155	sp|Q9UX92|RS8_SULSO	-	monolink	monolink	AO-B107.10059.10059.3_AO-B107.10036.10036.3	111	n/a	-	AO-B107_matched		1953.1	652.04	3	-1.3	1.3	3	10.11	0.34	0.34	0.15	0.14	0.69	0.69	0	0.2	158	0	16.6	0.36	28.83	0.009
1	LKYTTTANVLDPATNTAKK-K2-155	sp|Q980W3|RS8E_SULSO	-	monolink	monolink	AO-B106.07558.07558.3_AO-B106.07537.07537.3	58	n/a	-	AO-B106_matched		2204.21	735.743	3	-0.4	0.4	1	8.15	2.31	2.31	0.12	0.17	0.29	0.29	0	0.08	430	0	6.6	0.13	28.66	0.009
1	VMQKEGYVGEFEYIDDGRWGK-K4-155	sp|Q9UX92|RS8_SULSO	-	monolink	monolink	AO-B106.10176.10176.3_AO-B106.10180.10180.3	43	n/a	-	AO-B106_matched		2660.25	887.759	3	-2.1	2.1	1	8	1.29	1.29	0.11	0.24	0.33	0.33	0	0.08	343	0	6.7	0	28.28	0.009
1	GGELTEAEKEELRK-K9-156	sp|P95993|RS2_SULSO	-	monolink	monolink	AO-B106.06710.06710.3_AO-B106.06675.06675.3	21	n/a	-	AO-B106_matched		1743.89	582.305	3	0.7	0.7	3	8.09	0.8	0.8	0.18	0.23	0.5	0.5	0	0.18	226	0	8.2	0.45	27.74	0.009
1	LLKMGLLKK-K3-156	sp|P95987|RS4_SULSO	-	monolink	monolink	AO-B106.09130.09130.3_AO-B106.09103.09103.3	79	n/a	-	AO-B106_matched		1198.77	400.598	3	-1.9	1.9	2	7.4	1.65	1.65	0.07	0.4	0.32	0.32	0	0.18	75	0	11.7	0.47	26.98	0.008
1	KVEHGEPGLK-K1-156	tr|D0KTC1|D0KTC1_SULS9	-	monolink	monolink	AO-B106.04862.04862.3_AO-B106.04816.04816.3	119	n/a	-	AO-B106_matched		1248.67	417.231	3	-1.8	1.8	2	7.47	1.48	1.48	0.11	0.24	0.67	0.67	0	0.34	116	0	21.5	0	26.44	0.008
1	DPGIPNITIPEKVCEDEDCPYHGSLR-K12-155	sp|Q9UX98|RS17_SULSO	-	monolink	monolink	AO-B104.09928.09928.3_AO-B104.09904.09904.3	21	n/a	-	AO-B104_matched		3165.47	1056.16	3	-2	2	2	6.97	0.53	0.53	0.11	0.39	0.5	0.5	0	0.1	144	0	3.3	0	26.13	0.008
1	EGDKVIIGECRPLSK-K4-155	sp|Q9UX98|RS17_SULSO	-	monolink	monolink	AO-B106.07187.07187.3_AO-B106.07159.07159.3	92	n/a	-	AO-B106_matched		1854.98	619.336	3	-3	3	3	6.96	1.6	1.6	0.05	0.31	0.39	0.39	0	0.13	213	0	7.8	0.22	26.03	0.008
1	ESPSVPQEVSVTNVTFIEESSQKSEEK-K23-156	sp|Q9UXA0|RS3_SULSO	-	monolink	monolink	AO-B107.13276.13276.3_AO-B107.13350.13350.3	219	n/a	-	AO-B107_matched		3149.52	1050.85	3	2.5	2.5	19	6.81	1.67	1.67	0.27	0.06	0.34	0.34	0	0.06	541	0	2.8	0.17	26.03	0.008
1	EKETSPAEEKEEISEEI-K10-156	sp|Q980K7|RS17E_SULSO	-	monolink	monolink	AO-B106.08305.08305.3_AO-B106.08283.08283.3	72	n/a	-	AO-B106_matched		2131.98	711.669	3	-3	3	5	8.09	0.71	0.71	0.16	0.19	0.45	0.45	0	0.13	221	0	8.3	0	25.99	0.008
1	ESPSVPQEVSVTNVTFIEESSQKSEEK-K23-155	sp|Q9UXA0|RS3_SULSO	-	monolink	monolink	AO-B104.09896.09896.3_AO-B104.09874.09874.3	219	n/a	-	AO-B104_matched		3148.53	1050.52	3	-1.3	1.3	3	7.39	1.93	1.93	0.28	0.09	0.34	0.34	0	0.06	430	0	6.3	0.28	25.76	0.008
1	KVESVISDHTIK-K1-156	sp|P95986|RS13_SULSO	-	monolink	monolink	AO-B107.07131.07131.3_AO-B107.07122.07122.3	62	n/a	-	AO-B107_matched		1510.82	504.615	3	-2.5	2.5	2	8.8	1.1	1.1	0.13	0.11	0.41	0.41	0	0.17	156	0	9.4	0.44	25.05	0.008
1	VAVINYDFCKPDKCNLECINFCPVDR-K10-156	tr|Q980K5|Q980K5_SULSO	-	monolink	monolink	AO-B103.08873.08873.3_AO-B103.09027.09027.3	12	n/a	-	AO-B103_matched		3401.56	1134.86	3	2.6	2.6	2	5.77	2.13	2.13	0.05	0.27	0.21	0.21	0	0.04	377	0	0.8	0.19	24.62	0.008
1	AIELSEIVKGKPVIYEETCIGCGICVK-K9-156	tr|Q980K5|Q980K5_SULSO	-	monolink	monolink	AO-B105.12599.12599.3_AO-B105.12634.12634.3	41	n/a	-	AO-B105_matched		3220.64	1074.55	3	-1.5	1.5	4	6.08	1.79	1.79	0.14	0.16	0.24	0.24	0	0.04	422	0	2.1	0.26	23.9	0.008
1	SRPPVMSQQEGGEIGVKQA-K17-155	sp|P95987|RS4_SULSO	-	monolink	monolink	AO-B106.13293.13293.3_AO-B106.13572.13572.3	179	n/a	-	AO-B106_matched		2152.1	718.373	3	0.1	0.1	3	5.88	1.65	1.65	0.15	0.16	0.15	0.15	0	0.04	433	0	2.9	0	23.61	0.008
1	DPGIPNITIPEKVCEDEDCPYHGSLR-K12-156	sp|Q9UX98|RS17_SULSO	-	monolink	monolink	AO-B102.08882.08882.3_AO-B102.08875.08875.3	21	n/a	-	AO-B102_matched		3166.45	1056.49	3	-2.6	2.6	1	7.3	0.33	0.33	0.09	0.24	0.47	0.47	0	0.09	126	0	2.7	0	23.13	0.008
1	GEPEKAGLATSPVTLK-K5-156	tr|Q980K5|Q980K5_SULSO	-	monolink	monolink	AO-B106.08911.08911.3_AO-B106.08869.08869.3	539	n/a	-	AO-B106_matched		1752.95	585.324	3	-1.8	1.8	1	7.74	1.02	1.02	0.12	0.18	0.24	0.24	0	0.08	136	0	7	0.41	22.86	0.008
1	KAVTFIIDHDLSIHDYIADR-K1-155	tr|Q980K5|Q980K5_SULSO	-	monolink	monolink	AO-B104.12844.12844.4_AO-B104.12605.12605.4	510	n/a	-	AO-B104_matched		2496.3	625.083	4	-0.4	0.4	10	5.84	1.4	1.4	0.04	0.23	0.11	0.11	0	0.03	239	0	4.5	0.56	21.16	0.008
1	KETATVDDILSLTEQDLLERR-K1-155	sp|P95987|RS4_SULSO	-	monolink	monolink	AO-B104.11190.11190.4_AO-B104.11188.11188.4	85	n/a	-	AO-B104_matched		2599.37	650.85	4	-0.9	0.9	1	7.06	1.11	1.11	0.13	0.17	0.19	0.19	0	0.04	109	0	4.8	0.44	20.49	0.008
1	ILAGEIIPNFGDPNSKVGKDEVLK-K19-155	tr|Q980K5|Q980K5_SULSO	-	monolink	monolink	AO-B103.08996.08996.4_AO-B103.08998.08998.4	136	n/a	-	AO-B103_matched		2707.48	677.878	4	-0.5	0.5	1	5.99	1.06	1.06	0.08	0.2	0.16	0.16	0	0.03	157	0	1.7	0.58	19.53	0.007
1	ASGGMVVKADREK-K13-156	sp|P95988|RS11_SULSO	-	monolink	monolink	AO-B106.05789.05789.3_AO-B106.05739.05739.3	49	n/a	-	AO-B106_matched		1502.77	501.932	3	-1.7	1.7	1	5.07	0.45	0.45	0.16	0.1	0.61	0.61	0	0.24	154	0	15.1	0	18.27	0.007
1	YDPQDIIVVASRPYAYRPVQKFAEVVGSR-K21-155	sp|P95993|RS2_SULSO	-	monolink	monolink	AO-B107.10949.10949.4_AO-B107.10955.10955.4	112	n/a	-	AO-B107_matched		3477.83	870.466	4	-2.5	2.5	1	6.78	0.53	0.53	0.11	0.09	0.3	0.3	0	0.05	78	0	2.6	0.53	17.69	0.007
1	EMLNNSALKVHIIQEYIK-K18-155	tr|Q7LXR0|Q7LXR0_SULSO	-	monolink	monolink	AO-B104.05524.05524.4_AO-B104.05997.05997.4	171	n/a	-	AO-B104_matched		2297.25	575.321	4	1.9	1.9	1	4.16	1.52	1.52	0.06	0.15	0.07	0.07	0	0.02	250	0	1.2	0.92	16.28	0.014
1	VGKDEVLKR-K8-155	tr|Q980K5|Q980K5_SULSO	-	monolink	monolink	AO-B106.05555.05555.3_AO-B106.04775.04775.3	141	n/a	-	AO-B106_matched		1197.71	400.244	3	-2.2	2.2	5	4.11	0.48	0.48	0.06	0.19	0.2	0.2	0	0.11	106	0	2.5	0	15.56	0.035
1	GCGSWQCTCGEPHSLPFKVVGK-K22-156	sp|Q9UX87|RS5_SULSO	-	monolink	monolink	AO-B105.08944.08944.3_AO-B105.08948.08948.3	141	n/a	-	AO-B105_matched		2646.21	883.078	3	2.8	2.8	1	3.39	0.94	0.94	0.18	0.1	0.25	0.25	0	0.06	282	0	3.4	0	15.02	0.035
1	KKAAQPQSQQSSSQQQK-K2-156	sp|P95986|RS13_SULSO	-	monolink	monolink	AO-B106.02962.02962.3_AO-B106.02939.02939.3	148	n/a	-	AO-B106_matched		2042.04	681.687	3	-1.4	1.4	1	4.19	0.95	0.95	0.09	0.08	0.12	0.12	0	0.03	238	0	2.6	0.95	14.95	0.034
1	KASELSFDDFTQEVVFGR-K1-155	sp|Q9UXD4|RS3A_SULSO	-	monolink	monolink	AO-B106.04863.04863.4_AO-B106.04839.04839.4	147	n/a	-	AO-B106_matched		2229.1	558.283	4	2.4	2.4	1	3.75	0.46	0.46	0.11	0.18	0.05	0.05	0	0.01	49	0	2.2	0	12.66	0.088
1	YKDEIKDDYNTNK-K2-155	sp|Q980K7|RS17E_SULSO	-	monolink	monolink	AO-B107.05307.05307.3_AO-B107.05796.05796.3	21	n/a	-	AO-B107_matched		1799.86	600.96	3	-1.5	1.5	4	2.55	0.63	0.63	0.09	0.2	0.06	0.06	0	0.02	100	0	1.8	0	11.5	0.115
1	KCPRCGSIMAHHLKPNER-K14-156	sp|Q97ZY7|RS27A_SULSO	-	monolink	monolink	AO-B107.02443.02443.4_AO-B107.02759.02759.4	53	n/a	-	AO-B107_matched		2346.15	587.546	4	0.4	0.4	1	2.8	0.74	0.74	0.04	0.18	0.05	0.05	0	0.01	92	0	0.8	0	11.26	0.114
1	AVTIDEETKK-K9-156	sp|Q97ZZ6|RS25_SULSO	-	monolink	monolink	AO-B106.09270.09270.3_AO-B106.09317.09317.3	52	n/a	-	AO-B106_matched		1288.68	430.568	3	2.8	2.8	1	2.68	0.16	0.16	0	0.26	0.01	0.01	0	0	1	0	0.5	0	10.79	0.117
1	KISTSYGAGISNVKLHIYK-K19-155	sp|Q97ZY6|RS24_SULSO	-	monolink	monolink	AO-B105.08340.08340.3_AO-B105.08317.08317.3	85	n/a	-	AO-B105_matched		2233.24	745.422	3	-2.6	2.6	1	2.45	0.68	0.68	0.07	0.03	0.08	0.08	0	0.02	258	0	3	0.56	10.59	0.117
1	KASELSFDDFTQEVVFGR-K1-156	sp|Q9UXD4|RS3A_SULSO	-	monolink	monolink	AO-B103.04897.04897.4_AO-B103.04908.04908.4	147	n/a	-	AO-B103_matched		2230.08	558.528	4	1.1	1.1	4	2.38	0.47	0.47	0.06	0.14	0.06	0.06	0	0.02	70	0	1.2	0	9.2	0.158
1	VFGKWDTKVEIR-K8-156	sp|P35026|RS7_SULSO	-	monolink	monolink	AO-B104.02956.02956.3_AO-B104.02927.02927.3	19	n/a	-	AO-B104_matched		1632.89	545.305	3	2.1	2.1	2	1.96	0.81	0.81	0.06	0.15	0.06	0.06	0	0.03	94	0	1.4	0.59	9.19	0.156
1	EKETSPAEEKEEISEEI-K2-156	sp|Q980K7|RS17E_SULSO	-	monolink	monolink	AO-B107.08346.08346.3_AO-B107.07396.07396.3	64	n/a	-	AO-B107_matched		2131.98	711.669	3	-2.5	2.5	2	2.21	0.21	0.21	0.02	0.19	0.06	0.06	0	0.02	15	0	2.1	0	8.99	0.154
1	VFGKWDTKVEIR-K4-156	sp|P35026|RS7_SULSO	-	monolink	monolink	AO-B105.02966.02966.4_AO-B105.02927.02927.4	15	n/a	-	AO-B105_matched		1632.89	409.231	4	2.5	2.5	1	2.52	0.41	0.41	0.09	0.12	0.05	0.05	0	0.02	50	0	1.4	0	8.93	0.154
1	EERGGELTEAEKEELR-K12-155	sp|P95993|RS2_SULSO	-	monolink	monolink	AO-B104.03611.03611.4_AO-B104.03203.03203.4	21	n/a	-	AO-B104_matched		2029	508.257	4	-1.2	1.2	1	1.96	0.3	0.3	0.04	0.17	0.01	0.01	0	0	28	0	0.8	0	8.04	0.182
1	YLLDRDAGTKQK-K10-156	sp|Q97ZY6|RS24_SULSO	-	monolink	monolink	AO-B106.05203.05203.4_AO-B106.05554.05554.4	106	n/a	-	AO-B106_matched		1562.83	391.716	4	1.9	1.9	1	3.12	0.3	0.3	0.06	0.04	0.03	0.03	0	0.01	6	0	1.4	0	7.39	0.181
1	CLSCGTELVYSMGGKAK-K17-156	sp|Q97Z80|RS27_SULSO	-	monolink	monolink	AO-B106.09712.09712.3_AO-B106.09753.09753.3	56	n/a	-	AO-B106_matched		2015.93	672.986	3	-0.9	0.9	1	1.9	0.14	0.14	0.03	0.13	0.02	0.02	0	0.01	13	0	1.2	0	6.88	0.186
1	MPSHGSLTKAGKVR-K9-156	tr|Q97ZH4|Q97ZH4_SULSO	-	monolink	monolink	AO-B106.02662.02662.3_AO-B106.02638.02638.3	9	n/a	-	AO-B106_matched		1623.88	542.301	3	2.3	2.3	1	1.5	0.24	0.24	0.05	0.13	0.03	0.03	0	0.01	33	0	0.8	0	6.55	0.185
1	YKDEIKDDYNTNK-K6-155	sp|Q980K7|RS17E_SULSO	-	monolink	monolink	AO-B106.05279.05279.3_AO-B106.05564.05564.3	25	n/a	-	AO-B106_matched		1799.86	600.96	3	-1.5	1.5	1	1.04	0.24	0.24	0.06	0.15	0.03	0.03	0	0.01	39	0	0.9	0	6.32	0.183
1	CLSCGTELVYSMGGKAK-K15-156	sp|Q97Z80|RS27_SULSO	-	monolink	monolink	AO-B107.09728.09728.3_AO-B107.09751.09751.3	54	n/a	-	AO-B107_matched		2015.94	672.987	3	-0.3	0.3	1	1.46	0.16	0.16	0.08	0.04	0.11	0.11	0	0.03	69	0	1	0	5.58	0.19
1	YKDEIKDDYNTNK-K6-156	sp|Q980K7|RS17E_SULSO	-	monolink	monolink	AO-B104.06208.06208.3_AO-B104.05329.05329.3	25	n/a	-	AO-B104_matched		1800.84	601.288	3	-1	1	1	1.71	0.54	0.54	0.06	0.02	0.06	0.06	0	0.02	66	0	1.5	0	5.3	0.19

## Sheet: Exp2_PRC_SDGpurified(5mMDSS)
Rank	Id	Protein1	Protein2	Type	XLType	Spectrum	AbsPos1	AbsPos2	deltaAA	Annotation	Smallest_dist[euklid]	Mr	Mz	z	Error_rel[ppm]	Error_abs[ppm]	nseen	MatchOdds	wmatchoddssum	wmatchoddsmean	Xcorrx	Xcorrb	TIC	TicA	TicB	WTIC	intsum	lApS	seriesscore	deltaS	ld-Score	fdr
1	SGQQLEKMIDR-YVDVKSK-a7-b5	sp|Q9UXA0|RS3_SULSO	sp|Q980K7|RS17E_SULSO	xlink	inter-protein xl	AO-B112.07003.07003.3_AO-B112.06980.06980.3	161	42	119	AO-B112_matched		2279.18	760.734	3	-2.6	2.6	6	11.14	3.16	6.32	0.48	0.44	0.67	0.5	0.17	0.11	640	-0.00011	50.9	0.33	45.51	0
1	GIVEKTGIEMR-SEEKSEGEKE-a5-b4	sp|P35027|RS10_SULSO	sp|Q9UXA0|RS3_SULSO	xlink	inter-protein xl	AO-B113.06706.06706.4_AO-B113.06674.06674.4	30	223	193	AO-B113_matched		2520.22	631.064	4	-1.2	1.2	5	10.89	3.73	7.46	0.19	0.43	0.5	0.35	0.14	0.09	685	-7e-05	24.7	0.58	44.69	0
1	VGKDEVLKR-GGQGAKG-a3-b6	tr|Q980K5|Q980K5_SULSO	sp|Q97ZY6|RS24_SULSO	xlink	inter-protein xl	AO-B113.05197.05197.4_AO-B113.05134.05134.4	136	119	17	AO-B113_matched		1753.97	439.5	4	-0.5	0.5	4	9.64	1.75	3.5	0.23	0.41	0.43	0.03	0.4	0.09	231	-0.00044	25	0.6	33.64	0.182
1	KAAQPQSQQSSSQQQK-KVEHGEPGLK-a1-b1	sp|P95986|RS13_SULSO	tr|D0KTC1|D0KTC1_SULS9	xlink	inter-protein xl	AO-B113.03350.03350.4_AO-B113.03311.03311.4	148	119	29	AO-B113_matched		2988.52	748.138	4	-2.1	2.1	11	9.02	1.75	3.51	0.29	0.36	0.56	0.52	0.04	0.09	348	-0.00011	19.5	0.48	33.55	0.182
1	AAQPQSQQSSSQQQKSS-KVEHGEPGLKATR-a15-b10	sp|P95986|RS13_SULSO	tr|D0KTC1|D0KTC1_SULS9	xlink	inter-protein xl	AO-B111.03616.03616.5_AO-B111.03585.03585.5	163	128	35	AO-B111_matched		3362.67	673.542	5	-2.5	2.5	3	7.64	2.57	5.14	0.14	0.23	0.28	0.26	0.02	0.05	695	-0.00011	7.1	0.79	33.49	0.167
1	GGSKGGQGAK-VGKDEVLKR-a4-b3	sp|Q97ZY6|RS24_SULSO	tr|Q980K5|Q980K5_SULSO	xlink	inter-protein xl	AO-B111.04139.04139.4_AO-B111.04101.04101.4	113	136	23	AO-B111_matched		2026.11	507.536	4	-2.9	2.9	7	8.67	1.93	3.87	0.18	0.46	0.3	0.26	0.03	0.05	294	-0.00044	17.8	0.83	33.36	0.167
1	KAAQPQSQQSSSQQQK-KVEHGEPGLKATR-a1-b1	sp|P95986|RS13_SULSO	tr|D0KTC1|D0KTC1_SULS9	xlink	inter-protein xl	AO-B113.03531.03531.6_AO-B113.03500.03500.6	148	119	29	AO-B113_matched		3316.71	553.792	6	-1.3	1.3	2	7.15	2.21	4.42	0.2	0.22	0.5	0.46	0.04	0.08	718	-0.00011	11.4	0.41	33.33	0.167
1	KGGSKGGQGAK-VGKDEVLKR-a5-b8	sp|Q97ZY6|RS24_SULSO	tr|Q980K5|Q980K5_SULSO	xlink	inter-protein xl	AO-B113.03457.03457.4_AO-B113.03415.03415.4	113	141	28	AO-B113_matched		2154.21	539.559	4	-2.7	2.7	2	9.28	1.98	3.96	0.26	0.27	0.37	0.1	0.27	0.07	421	-0.00044	12.5	0.82	33.16	0.154
1	VVQKQTDAGEISR-VAIQKAIR-a4-b5	sp|Q9UX87|RS5_SULSO	sp|Q9UX87|RS5_SULSO	xlink	intra-protein xl	AO-B113.06418.06418.4_AO-B113.06379.06379.4	66	105	39	AO-B113_matched		2465.39	617.356	4	-0.9	0.9	1	11.22	3.44	6.89	0.23	0.35	0.35	0.21	0.14	0.06	658	-3.25873	20.1	0.55	42.87	0
1	EKETSPAEEK-IVKEIYDR-a2-b3	sp|Q980K7|RS17E_SULSO	sp|Q980K7|RS17E_SULSO	xlink	intra-protein xl	AO-B112.05679.05679.4_AO-B112.05637.05637.4	64	14	50	AO-B112_matched		2319.18	580.803	4	-1.1	1.1	11	10.4	3.55	7.1	0.22	0.4	0.36	0.14	0.22	0.07	556	-3.87947	37.6	0.54	40.55	0
1	SRPPVMSQQEGGEIGVKQA-KGLSNTIYQAR-a17-b1	sp|P95987|RS4_SULSO	sp|P95987|RS4_SULSO	xlink	intra-protein xl	AO-B108.06243.06243.4_AO-B108.06223.06223.4	179	113	66	AO-B108_matched		3384.74	847.192	4	-2.6	2.6	4	9.15	2.65	5.3	0.15	0.35	0.45	0.35	0.1	0.08	745	-3.46652	9.7	0.2	40.31	0
1	IRPDEIKFMLK-YIVAKAIK-a7-b5	tr|Q980K5|Q980K5_SULSO	tr|Q980K5|Q980K5_SULSO	xlink	intra-protein xl	AO-B108.08167.08167.5_AO-B108.08150.08150.5	325	500	175	AO-B108_matched		2431.43	487.293	5	-0.1	0.1	9	11.26	2.66	5.32	0.26	0.49	0.57	0.3	0.27	0.1	312	-2.41608	28.6	0.67	40.13	0
1	YKDEIKDDYNTNK-EKETSPAEEK-a2-b2	sp|Q980K7|RS17E_SULSO	sp|Q980K7|RS17E_SULSO	xlink	intra-protein xl	AO-B110.04557.04557.3_AO-B110.04535.04535.3	21	64	43	AO-B110_matched		2929.36	977.462	3	-2.9	2.9	8	8.78	3.28	6.56	0.22	0.24	0.28	0.17	0.11	0.05	902	-3.87947	13.8	0	39.96	0
1	SRPPVMSQQEGGEIGVKQA-LQTIVYKK-a17-b7	sp|P95987|RS4_SULSO	sp|P95987|RS4_SULSO	xlink	intra-protein xl	AO-B108.06274.06274.4_AO-B108.06252.06252.4	179	112	67	AO-B108_matched		3126.67	782.676	4	-1.1	1.1	2	8.05	3.11	6.22	0.22	0.17	0.37	0.28	0.09	0.06	1025	-3.46652	13.6	0.29	39.37	0
1	EILEKVEPK-LHIYKSR-a5-b5	sp|Q97ZY6|RS24_SULSO	sp|Q97ZY6|RS24_SULSO	xlink	intra-protein xl	AO-B113.07423.07423.4_AO-B113.07402.07402.4	92	85	7	AO-B113_matched		2137.21	535.311	4	-0.3	0.3	13	9.31	2.89	5.78	0.24	0.5	0.42	0.39	0.03	0.07	436	-3.5659	25.8	0.52	38.31	0
1	GEPEKAGLATSPVTLK-KLGDFQLVVDNGEAK-a5-b1	tr|Q980K5|Q980K5_SULSO	tr|Q980K5|Q980K5_SULSO	xlink	intra-protein xl	AO-B110.09440.09440.4_AO-B110.09428.09428.4	539	352	187	AO-B110_matched		3366.8	842.706	4	0.7	0.7	3	9.17	2.17	4.34	0.18	0.3	0.49	0.25	0.24	0.09	657	-2.41608	9.7	0.6	37.91	0
1	LLKMGLLK-EKQLVGK-a3-b2	sp|P95987|RS4_SULSO	sp|P95987|RS4_SULSO	xlink	intra-protein xl	AO-B111.08499.08499.4_AO-B111.08474.08474.4	79	71	8	AO-B111_matched		1853.14	464.292	4	-2	2	2	10.12	3.28	6.56	0.2	0.51	0.37	0.22	0.14	0.07	313	-3.46652	31.3	0.86	37.9	0
1	IIVFKGEPEK-WTKIIK-a5-b3	tr|Q980K5|Q980K5_SULSO	tr|Q980K5|Q980K5_SULSO	xlink	intra-protein xl	AO-B111.08565.08565.4_AO-B111.08544.08544.4	534	348	186	AO-B111_matched		2084.23	522.065	4	0.7	0.7	7	11	1.54	3.07	0.26	0.51	0.78	0.74	0.03	0.12	157	-2.41608	28.4	0.87	37.57	0
1	MNMAKAIR-ELLKNK-a5-b4	tr|Q980K5|Q980K5_SULSO	tr|Q980K5|Q980K5_SULSO	xlink	intra-protein xl	AO-B112.06939.06939.3_AO-B112.06917.06917.3	253	260	7	AO-B112_matched		1815.01	606.01	3	-2.3	2.3	3	10.25	2.4	4.8	0.44	0.35	0.5	0.39	0.11	0.09	414	-2.41608	38.4	0.69	37.28	0
1	VNKIGSYLDR-ELLKNK-a3-b4	tr|Q980K5|Q980K5_SULSO	tr|Q980K5|Q980K5_SULSO	xlink	intra-protein xl	AO-B113.07974.07974.4_AO-B113.07937.07937.4	577	260	317	AO-B113_matched		2045.15	512.295	4	-2.3	2.3	4	8.5	3.34	6.68	0.13	0.45	0.35	0.21	0.14	0.06	517	-2.41608	22.5	0.55	36.8	0
1	SSPYAAMLAANKAASDALEK-ASGGMVVKADR-a12-b8	sp|P95988|RS11_SULSO	sp|P95988|RS11_SULSO	xlink	intra-protein xl	AO-B111.09181.09181.3_AO-B111.09142.09142.3	61	44	17	AO-B111_matched		3235.61	1079.55	3	-2.4	2.4	3	8.58	2.02	4.03	0.28	0.23	0.56	0.45	0.11	0.09	713	-4.25075	9.7	0.52	36.59	0
1	GKEIYNYFK-VSKSYAAR-a2-b3	tr|Q980K5|Q980K5_SULSO	tr|Q980K5|Q980K5_SULSO	xlink	intra-protein xl	AO-B112.07823.07823.3_AO-B112.07791.07791.3	146	296	150	AO-B112_matched		2179.13	727.384	3	-1.3	1.3	4	9.18	3.1	6.21	0.26	0.35	0.37	0.21	0.16	0.07	509	-2.41608	27.7	0	36.17	0
1	AGLATSPVTLKTGMNEFLR-EVSDLDLSKDLK-a11-b9	tr|Q980K5|Q980K5_SULSO	tr|Q980K5|Q980K5_SULSO	xlink	intra-protein xl	AO-B110.10407.10407.4_AO-B110.10390.10390.4	550	338	212	AO-B110_matched		3503.84	876.968	4	-0.8	0.8	2	8.99	2.18	4.35	0.19	0.22	0.33	0.18	0.16	0.06	675	-2.41608	7.4	0.51	35.83	0
1	EIYNYFKELYSNELK-VGKDEVLKR-a7-b8	tr|Q980K5|Q980K5_SULSO	tr|Q980K5|Q980K5_SULSO	xlink	intra-protein xl	AO-B109.08482.08482.4_AO-B109.08522.08522.4	153	141	12	AO-B109_matched		3132.63	784.166	4	-2.2	2.2	3	8.72	2.09	4.18	0.16	0.33	0.44	0.42	0.02	0.07	569	-2.41608	20.1	0.41	35.6	0
1	KILLSGPPGFYPNENGER-FDVIGAAKR-a1-b8	sp|Q980A6|RS6E_SULSO	sp|Q980A6|RS6E_SULSO	xlink	intra-protein xl	AO-B110.09838.09838.4_AO-B110.09817.09817.4	174	172	2	AO-B110_matched		3100.63	776.165	4	-2.3	2.3	5	7.93	1.76	3.53	0.14	0.43	0.5	0.47	0.03	0.07	499	-3.18779	17.9	0.29	35.06	0
1	TLQISVDQNKATNLVGLK-DGKAVPQAK-a10-b3	sp|Q980A6|RS6E_SULSO	sp|Q980A6|RS6E_SULSO	xlink	intra-protein xl	AO-B111.08589.08589.4_AO-B111.08572.08572.4	125	39	86	AO-B111_matched		2991.65	748.921	4	-2.2	2.2	2	8.03	2.55	5.1	0.24	0.32	0.48	0.37	0.11	0.08	592	-3.18779	12.1	0.59	35	0
1	VNKIGSYLDR-MNMAKAIR-a3-b5	tr|Q980K5|Q980K5_SULSO	tr|Q980K5|Q980K5_SULSO	xlink	intra-protein xl	AO-B112.08291.08291.3_AO-B112.08276.08276.3	577	253	324	AO-B112_matched		2235.18	746.069	3	-1.4	1.4	1	9.58	2.25	4.51	0.35	0.29	0.48	0.31	0.17	0.09	435	-2.41608	25.8	0.59	34.87	0.05
1	CGSIMAHHLKPNER-CGYTEFIGASKK-a10-b11	sp|Q97ZY7|RS27A_SULSO	sp|Q97ZY7|RS27A_SULSO	xlink	intra-protein xl	AO-B110.06834.06834.5_AO-B110.06840.06840.5	53	73	20	AO-B110_matched		3146.51	630.309	5	-1.6	1.6	3	9.23	2.87	5.73	0.21	0.22	0.29	0.13	0.17	0.05	591	-3.77298	11	0.68	34.82	0.05
1	KLGDFQLVVDNGEAK-WTKIIK-a1-b3	tr|Q980K5|Q980K5_SULSO	tr|Q980K5|Q980K5_SULSO	xlink	intra-protein xl	AO-B108.08140.08140.4_AO-B108.08122.08122.4	352	348	4	AO-B108_matched		2557.41	640.362	4	-0.2	0.2	7	8.91	1.66	3.33	0.21	0.31	0.67	0.65	0.02	0.09	484	-2.41608	9.3	0.89	34.66	0.095
1	SLLDKLALEIFK-SLSPKGR-a5-b5	tr|Q980F7|Q980F7_SULSO	tr|Q980F7|Q980F7_SULSO	xlink	intra-protein xl	AO-B111.11119.11119.4_AO-B111.11116.11116.4	137	130	7	AO-B111_matched		2270.32	568.588	4	-2.2	2.2	4	9.99	1.93	3.86	0.11	0.43	0.5	0.28	0.22	0.09	231	-3.44336	27.3	0.74	34.51	0.087
1	LFGLPTPKNNTILGVLGK-VSKSYAAR-a8-b3	tr|Q980K5|Q980K5_SULSO	tr|Q980K5|Q980K5_SULSO	xlink	intra-protein xl	AO-B109.08814.08814.4_AO-B109.08815.08815.4	97	296	199	AO-B109_matched		2899.65	725.92	4	-1.4	1.4	6	9.68	1.44	2.88	0.19	0.4	0.51	0.43	0.07	0.08	257	-2.41608	15.5	0.61	33.77	0.083
1	IIVFKGEPEK-WTKIIKK-a5-b6	tr|Q980K5|Q980K5_SULSO	tr|Q980K5|Q980K5_SULSO	xlink	intra-protein xl	AO-B110.07485.07485.5_AO-B110.07464.07464.5	534	351	183	AO-B110_matched		2212.32	443.472	5	-1	1	3	8.19	2.53	5.05	0.17	0.39	0.42	0.4	0.01	0.07	412	-2.41608	21.5	0.72	33.18	0.08
1	LAIALEKGYHFR-SEEKSEGEKE-a7-b4	sp|Q9UXA0|RS3_SULSO	sp|Q9UXA0|RS3_SULSO	xlink	intra-protein xl	AO-B110.07176.07176.5_AO-B110.07153.07153.5	106	223	117	AO-B110_matched		2705.35	542.078	5	-1	1	4	8.9	2.32	4.65	0.14	0.34	0.32	0.21	0.1	0.06	398	-3.27741	12.1	0.58	32.97	0.077
1	IGYEQELLGKYGLR-RLQTIVYKK-a10-b8	sp|P95987|RS4_SULSO	sp|P95987|RS4_SULSO	xlink	intra-protein xl	AO-B111.09349.09349.3_AO-B111.09333.09333.3	32	112	80	AO-B111_matched		2923.65	975.557	3	-1.8	1.8	4	8.28	1.82	3.64	0.27	0.27	0.39	0.36	0.03	0.06	509	-3.46652	17.9	0.35	32.73	0.074
1	TGKEIISR-KKGPSK-a3-b2	sp|Q97ZZ6|RS25_SULSO	sp|Q97ZZ6|RS25_SULSO	xlink	intra-protein xl	AO-B111.03909.03909.4_AO-B111.03867.03867.4	38	31	7	AO-B111_matched		1683.99	422.004	4	-1.5	1.5	1	7.92	2.84	5.67	0.27	0.37	0.32	0.29	0.03	0.05	419	-3.44336	27.3	0.75	32.36	0.069
1	TTVLKILAGEIIPNFGDPNSK-YKVNGFK-a5-b2	tr|Q980K5|Q980K5_SULSO	tr|Q980K5|Q980K5_SULSO	xlink	intra-protein xl	AO-B111.10899.10899.4_AO-B111.10887.10887.4	117	84	33	AO-B111_matched		3218.75	805.696	4	-1.7	1.7	4	8.33	1.69	3.38	0.27	0.33	0.49	0.47	0.02	0.07	404	-2.41608	12.6	0.27	32.31	0.069
1	LAIALEKGYHFR-SEGEKE-a7-b5	sp|Q9UXA0|RS3_SULSO	sp|Q9UXA0|RS3_SULSO	xlink	intra-protein xl	AO-B110.07887.07887.4_AO-B110.07865.07865.4	106	228	122	AO-B110_matched		2232.14	559.043	4	-1.4	1.4	2	9.59	2.16	4.32	0.15	0.26	0.45	0.17	0.28	0.1	349	-3.27741	20.3	0.64	32.26	0.067
1	EVSDLDLSKDLK-YIVAKAIK-a9-b5	tr|Q980K5|Q980K5_SULSO	tr|Q980K5|Q980K5_SULSO	xlink	intra-protein xl	AO-B108.07416.07416.4_AO-B108.07399.07399.4	338	500	162	AO-B108_matched		2403.35	601.845	4	-1.2	1.2	1	8.45	2.13	4.26	0.18	0.22	0.33	0.29	0.04	0.05	541	-2.41608	11	0.6	32.12	0.065
1	IIVFKGEPEK-WTKIIKK-a5-b3	tr|Q980K5|Q980K5_SULSO	tr|Q980K5|Q980K5_SULSO	xlink	intra-protein xl	AO-B110.07467.07467.4_AO-B110.07446.07446.4	534	348	186	AO-B110_matched		2212.32	554.087	4	-2.5	2.5	12	9.83	1.02	2.04	0.28	0.36	0.7	0.68	0.02	0.11	157	-2.41608	20	0.59	32.04	0.062
1	NRKEYEK-IQPKEK-a3-b4	tr|Q97ZH4|Q97ZH4_SULSO	tr|Q97ZH4|Q97ZH4_SULSO	xlink	intra-protein xl	AO-B113.03453.03453.3_AO-B113.03430.03430.3	36	23	13	AO-B113_matched		1845	616.006	3	-2.2	2.2	4	9.76	1.03	2.06	0.38	0.36	0.6	0.02	0.57	0.12	145	-4.19469	25.3	0.56	31.96	0.059
1	KVESVISDHTIK-KLGMDPNAR-a1-b1	sp|P95986|RS13_SULSO	sp|P95986|RS13_SULSO	xlink	intra-protein xl	AO-B111.06488.06488.4_AO-B111.06466.06466.4	62	43	19	AO-B111_matched		2493.32	624.338	4	-1.4	1.4	5	9.33	1.8	3.59	0.15	0.34	0.33	0.1	0.23	0.07	282	-3.59263	14.1	0.32	31.93	0.059
1	IINETVSKK-KIYPLRK-a8-b1	sp|Q9UXD4|RS3A_SULSO	sp|Q9UXD4|RS3A_SULSO	xlink	intra-protein xl	AO-B111.05719.05719.5_AO-B111.05683.05683.5	146	175	29	AO-B111_matched		2085.25	418.058	5	-2.1	2.1	2	7.8	1.91	3.82	0.17	0.37	0.43	0.39	0.05	0.07	386	-3.27741	17	0.88	31.51	0.057
1	LKKEAEK-QQKAEEK-a3-b3	sp|Q97ZZ6|RS25_SULSO	sp|Q97ZZ6|RS25_SULSO	xlink	intra-protein xl	AO-B113.02789.02789.4_AO-B113.02749.02749.4	18	25	7	AO-B113_matched		1842.01	461.51	4	-1.6	1.6	2	9.81	3.3	6.61	0.22	0.34	0.22	0.08	0.14	0.04	210	-3.44336	31.1	0.84	31.49	0.056
1	IGYEQELLGKYGLR-LQTIVYKK-a10-b7	sp|P95987|RS4_SULSO	sp|P95987|RS4_SULSO	xlink	intra-protein xl	AO-B108.08434.08434.4_AO-B108.08414.08414.4	32	112	80	AO-B108_matched		2767.55	692.896	4	0	0	7	8.81	1.72	3.44	0.17	0.36	0.39	0.14	0.25	0.08	237	-3.46652	21.3	0.76	30.74	0.053
1	EIYNYFKELYSNELK-VGKDEVLK-a7-b3	tr|Q980K5|Q980K5_SULSO	tr|Q980K5|Q980K5_SULSO	xlink	intra-protein xl	AO-B108.08836.08836.4_AO-B108.08838.08838.4	153	136	17	AO-B108_matched		2976.53	745.141	4	-1.3	1.3	4	8.02	2.13	4.26	0.21	0.25	0.26	0.22	0.03	0.04	474	-2.41608	10.1	0.58	30.65	0.051
1	EKETSPAEEK-RIVKEIYDR-a2-b4	sp|Q980K7|RS17E_SULSO	sp|Q980K7|RS17E_SULSO	xlink	intra-protein xl	AO-B112.05317.05317.4_AO-B112.05291.05291.4	64	14	50	AO-B112_matched		2475.28	619.828	4	-1.5	1.5	5	7.03	2.28	4.55	0.05	0.44	0.37	0.26	0.11	0.07	346	-3.87947	14	0.39	30.34	0.048
1	HLLEKVR-FNKTIK-a5-b3	tr|D0KTC1|D0KTC1_SULS9	tr|D0KTC1|D0KTC1_SULS9	xlink	intra-protein xl	AO-B112.06607.06607.4_AO-B112.06577.06577.4	56	68	12	AO-B112_matched		1781.06	446.272	4	-0.2	0.2	1	8.76	2.06	4.12	0.27	0.27	0.47	0.1	0.36	0.09	308	-3.59263	25.8	0.94	30.31	0.048
1	ILAGEIIPNFGDPNSKVGK-YKVNGFK-a16-b2	tr|Q980K5|Q980K5_SULSO	tr|Q980K5|Q980K5_SULSO	xlink	intra-protein xl	AO-B111.09702.09702.4_AO-B111.09682.09682.4	133	84	49	AO-B111_matched		2960.6	741.157	4	-1.1	1.1	3	6.85	1.45	2.9	0.2	0.3	0.51	0.5	0	0.06	509	-2.41608	5.9	0.65	30.3	0.048
1	ILAGEIIPNFGDPNSKVGK-DEVLKR-a16-b5	tr|Q980K5|Q980K5_SULSO	tr|Q980K5|Q980K5_SULSO	xlink	intra-protein xl	AO-B110.13030.13030.4_AO-B110.12789.12789.4	133	141	8	AO-B110_matched		2864.56	717.148	4	-2.1	2.1	6	5.81	1.09	2.19	0.18	0.37	0.46	0.45	0.01	0.06	493	-2.41608	4	0.47	29.49	0.047
1	EKETSPAEEKEEISEEI-RIVKEIYDR-a2-b4	sp|Q980K7|RS17E_SULSO	sp|Q980K7|RS17E_SULSO	xlink	intra-protein xl	AO-B108.06127.06127.4_AO-B108.06135.06135.4	64	14	50	AO-B108_matched		3304.65	827.17	4	-2.4	2.4	2	7.92	1.6	3.21	0.2	0.23	0.46	0.45	0.01	0.07	420	-3.87947	7.2	0.35	29.38	0.044
1	TLLTYAGIKDAWSTTK-LKYEVVDIK-a9-b2	sp|Q9UX87|RS5_SULSO	sp|Q9UX87|RS5_SULSO	xlink	intra-protein xl	AO-B112.10579.10579.4_AO-B112.10555.10555.4	174	55	119	AO-B112_matched		3011.64	753.918	4	-1.9	1.9	3	8.41	1.5	2.99	0.19	0.24	0.5	0.45	0.05	0.08	337	-3.25873	9.4	0.54	29.31	0.044
1	IVISDPQSVEPKR-VNEKTK-a12-b4	sp|Q980A6|RS6E_SULSO	sp|Q980A6|RS6E_SULSO	xlink	intra-protein xl	AO-B112.05933.05933.4_AO-B112.05910.05910.4	17	49	32	AO-B112_matched		2322.28	581.576	4	-2.1	2.1	5	8.38	1.39	2.78	0.29	0.28	0.68	0.65	0.02	0.09	262	-3.18779	10.7	0.9	29.21	0.065
1	FMLKEVSDLDLSK-YIVAKAIK-a4-b5	tr|Q980K5|Q980K5_SULSO	tr|Q980K5|Q980K5_SULSO	xlink	intra-protein xl	AO-B110.09877.09877.3_AO-B110.09849.09849.3	329	500	171	AO-B110_matched		2566.43	856.484	3	-1.4	1.4	2	7.79	2.01	4.03	0.28	0.27	0.26	0.2	0.05	0.04	381	-2.41608	17.5	0.49	29.15	0.064
1	GTVNEILTKIDER-GKKDEVK-a9-b3	tr|Q980K5|Q980K5_SULSO	tr|Q980K5|Q980K5_SULSO	xlink	intra-protein xl	AO-B111.08285.08285.5_AO-B111.08265.08265.5	186	193	7	AO-B111_matched		2427.32	486.471	5	-1.9	1.9	1	8.12	1.48	2.96	0.17	0.38	0.3	0.29	0.01	0.04	221	-2.41608	15.3	0.47	28.94	0.061
1	KVEHGEPGLKATR-SSLFLAMKG-a1-b8	tr|D0KTC1|D0KTC1_SULS9	tr|D0KTC1|D0KTC1_SULS9	xlink	intra-protein xl	AO-B110.08265.08265.5_AO-B110.08267.08267.5	119	139	20	AO-B110_matched		2511.35	503.278	5	-0.8	0.8	1	7.41	1.75	3.51	0.14	0.22	0.72	0.3	0.41	0.14	420	-3.59263	9.1	0.53	28.93	0.061
1	CLSCGTELVYSMGGKAK-VLIPEPKSR-a15-b7	sp|Q97Z80|RS27_SULSO	sp|Q97Z80|RS27_SULSO	xlink	intra-protein xl	AO-B110.08827.08827.5_AO-B110.08803.08803.5	54	13	41	AO-B110_matched		3035.55	608.118	5	1.2	1.2	1	7.08	1.65	3.31	0.09	0.32	0.32	0.17	0.15	0.06	394	-4.37504	6.8	0.49	28.89	0.059
1	IIVFKGEPEK-MKWTKIIK-a5-b5	tr|Q980K5|Q980K5_SULSO	tr|Q980K5|Q980K5_SULSO	xlink	intra-protein xl	AO-B108.07358.07358.5_AO-B108.07361.07361.5	534	348	186	AO-B108_matched		2343.36	469.68	5	-0.4	0.4	5	7.48	2.1	4.21	0.18	0.34	0.27	0.19	0.07	0.05	325	-2.41608	8.3	0.94	28.88	0.059
1	EKETSPAEEKEEISEEI-IVKEIYDR-a2-b3	sp|Q980K7|RS17E_SULSO	sp|Q980K7|RS17E_SULSO	xlink	intra-protein xl	AO-B112.07872.07872.3_AO-B112.07874.07874.3	64	14	50	AO-B112_matched		3148.56	1050.53	3	1.4	1.4	4	6.39	1.98	3.96	0.15	0.22	0.27	0.18	0.09	0.05	581	-3.87947	9.3	0.29	28.7	0.059
1	GKEIYNYFK-VGKDEVLKR-a2-b8	tr|Q980K5|Q980K5_SULSO	tr|Q980K5|Q980K5_SULSO	xlink	intra-protein xl	AO-B111.07562.07562.5_AO-B111.07545.07545.5	146	141	5	AO-B111_matched		2341.26	469.261	5	-1.7	1.7	3	8.84	1.94	3.88	0.15	0.26	0.39	0.37	0.02	0.07	245	-2.41608	21	0.88	28.64	0.057
1	KVEHGEPGLKATR-SSLFLAMKG-a10-b8	tr|D0KTC1|D0KTC1_SULS9	tr|D0KTC1|D0KTC1_SULS9	xlink	intra-protein xl	AO-B110.08262.08262.4_AO-B110.08241.08241.4	128	139	11	AO-B110_matched		2511.35	628.845	4	-1	1	4	7.87	1.78	3.56	0.15	0.26	0.35	0.04	0.31	0.07	336	-3.59263	17.2	0.59	28.49	0.056
1	SSPYAAMLAANKAASDALEK-ASGGMVVKADREK-a12-b8	sp|P95988|RS11_SULSO	sp|P95988|RS11_SULSO	xlink	intra-protein xl	AO-B109.07282.07282.5_AO-B109.07283.07283.5	61	44	17	AO-B109_matched		3492.76	699.56	5	-0.2	0.2	3	8.09	0.98	1.95	0.13	0.29	0.42	0.41	0.01	0.06	274	-4.25075	7.4	0.63	28.2	0.056
1	IINETVSKK-KIYPLR-a8-b1	sp|Q9UXD4|RS3A_SULSO	sp|Q9UXD4|RS3A_SULSO	xlink	intra-protein xl	AO-B112.06863.06863.4_AO-B112.06853.06853.4	146	175	29	AO-B112_matched		1957.16	490.298	4	-1.1	1.1	3	7.97	1.25	2.49	0.18	0.35	0.67	0.62	0.05	0.11	158	-3.27741	23.8	0.76	27.78	0.054
1	ILAGEIIPNFGDPNSKVGKDEVLK-YKVNGFK-a16-b2	tr|Q980K5|Q980K5_SULSO	tr|Q980K5|Q980K5_SULSO	xlink	intra-protein xl	AO-B109.08144.08144.4_AO-B109.08138.08138.4	133	84	49	AO-B109_matched		3544.91	887.235	4	-2.8	2.8	5	7.3	0.83	1.65	0.26	0.26	0.64	0.62	0.02	0.08	331	-2.41608	6.1	0.88	27.59	0.053
1	TGKEIISR-QQKAEEK-a3-b3	sp|Q97ZZ6|RS25_SULSO	sp|Q97ZZ6|RS25_SULSO	xlink	intra-protein xl	AO-B113.04656.04656.4_AO-B113.04664.04664.4	38	25	13	AO-B113_matched		1900.03	476.014	4	-0.4	0.4	1	6.53	2.68	5.35	0.12	0.31	0.1	0.07	0.03	0.02	410	-3.44336	11.7	0.86	27.4	0.053
1	SRPPVMSQQEGGEIGVKQA-RLQTIVYKK-a17-b8	sp|P95987|RS4_SULSO	sp|P95987|RS4_SULSO	xlink	intra-protein xl	AO-B110.06926.06926.4_AO-B110.06913.06913.4	179	112	67	AO-B110_matched		3282.77	821.701	4	-1.2	1.2	3	6.33	1.54	3.07	0.15	0.37	0.33	0.3	0.04	0.05	300	-3.46652	14.8	0.43	26.83	0.068
1	ELENQNVVKLYSK-VLDEIKK-a9-b6	sp|Q97ZZ6|RS25_SULSO	sp|Q97ZZ6|RS25_SULSO	xlink	intra-protein xl	AO-B110.07615.07615.4_AO-B110.07617.07617.4	95	60	35	AO-B110_matched		2544.4	637.108	4	-1.1	1.1	3	6.17	1.75	3.5	0.16	0.17	0.28	0.24	0.04	0.04	555	-3.44336	7.9	0.91	26.66	0.067
1	IRPDEIKFMLK-YIVAKAIKR-a7-b5	tr|Q980K5|Q980K5_SULSO	tr|Q980K5|Q980K5_SULSO	xlink	intra-protein xl	AO-B110.08781.08781.5_AO-B110.08763.08763.5	325	500	175	AO-B110_matched		2587.53	518.513	5	-0.6	0.6	1	7.78	1.33	2.65	0.16	0.23	0.46	0.21	0.25	0.08	239	-2.41608	9.7	0.89	26.07	0.066
1	ERMNMAKAIR-ELLKNK-a7-b4	tr|Q980K5|Q980K5_SULSO	tr|Q980K5|Q980K5_SULSO	xlink	intra-protein xl	AO-B110.06144.06144.4_AO-B110.06127.06127.4	253	260	7	AO-B110_matched		2100.15	526.046	4	-0.7	0.7	1	7.2	1.73	3.47	0.11	0.35	0.21	0.05	0.16	0.05	193	-2.41608	14.8	0.66	25.97	0.065
1	AVTIDEETKKK-VLDEIKK-a10-b6	sp|Q97ZZ6|RS25_SULSO	sp|Q97ZZ6|RS25_SULSO	xlink	intra-protein xl	AO-B108.04906.04906.4_AO-B108.04888.04888.4	53	60	7	AO-B108_matched		2242.27	561.574	4	-0.3	0.3	3	8.06	1.21	2.41	0.28	0.1	0.55	0.24	0.31	0.11	256	-3.44336	16.3	0.69	24.76	0.094
1	ESIITPYALATKSGISISVAR-VLDEIKK-a12-b6	sp|Q97ZZ6|RS25_SULSO	sp|Q97ZZ6|RS25_SULSO	xlink	intra-protein xl	AO-B111.10209.10209.4_AO-B111.10196.10196.4	73	60	13	AO-B111_matched		3157.78	790.453	4	-1.5	1.5	1	7.66	0.82	1.65	0.27	0.21	0.45	0.4	0.05	0.07	200	-3.44336	10.4	0.52	24.7	0.094
1	NRKEYEK-RVVKAR-a3-b4	tr|Q97ZH4|Q97ZH4_SULSO	tr|Q97ZH4|Q97ZH4_SULSO	xlink	intra-protein xl	AO-B111.02694.02694.4_AO-B111.02675.02675.4	36	44	8	AO-B111_matched		1831.04	458.768	4	-1.5	1.5	1	8.14	1.32	2.64	0.2	0.14	0.48	0.35	0.12	0.08	223	-4.19469	27.1	0.74	24.68	0.091
1	ELYSNELKIVHK-VGKDEVLKR-a8-b3	tr|Q980K5|Q980K5_SULSO	tr|Q980K5|Q980K5_SULSO	xlink	intra-protein xl	AO-B109.05846.05846.5_AO-B109.05848.05848.5	161	136	25	AO-B109_matched		2652.48	531.504	5	-2.3	2.3	1	6.18	1.55	3.11	0.09	0.25	0.34	0.3	0.05	0.06	323	-2.41608	10.5	0.73	24.3	0.09
1	ERIGYEQELLGKYGLR-LQTIVYKK-a12-b7	sp|P95987|RS4_SULSO	sp|P95987|RS4_SULSO	xlink	intra-protein xl	AO-B111.09329.09329.5_AO-B111.09335.09335.5	32	112	80	AO-B111_matched		3052.69	611.546	5	-1.9	1.9	1	7.6	0.99	1.99	0.14	0.29	0.17	0.15	0.02	0.03	121	-3.46652	7.4	0.59	24.06	0.088
1	LQTIVYKK-MGLLKK-a7-b5	sp|P95987|RS4_SULSO	sp|P95987|RS4_SULSO	xlink	intra-protein xl	AO-B113.07993.07993.4_AO-B113.07953.07953.4	112	84	28	AO-B113_matched		1818.1	455.533	4	-1.7	1.7	1	6.73	1.34	2.68	0.15	0.23	0.29	0.19	0.1	0.05	244	-3.46652	10	0.81	23.64	0.101
1	IGYEQELLGKYGLR-MGLLKK-a10-b5	sp|P95987|RS4_SULSO	sp|P95987|RS4_SULSO	xlink	intra-protein xl	AO-B112.10364.10364.3_AO-B112.10368.10368.3	32	84	52	AO-B112_matched		2464.37	822.465	3	-2.2	2.2	2	7.19	1.07	2.14	0.18	0.22	0.39	0.37	0.02	0.06	169	-3.46652	10	0.44	23.09	0.1
1	SRPPVMSQQEGGEIGVKQA-QLITHGHIAVNGKR-a17-b13	sp|P95987|RS4_SULSO	sp|P95987|RS4_SULSO	xlink	intra-protein xl	AO-B108.05359.05359.5_AO-B108.05396.05396.5	179	136	43	AO-B108_matched		3677.93	736.594	5	-2.6	2.6	2	5.47	1.32	2.64	0.14	0.17	0.19	0.15	0.03	0.03	426	-3.46652	2.2	0.57	22.87	0.099
1	ASDQVKSITGEK-AVPQAKVNEK-a6-b6	sp|Q980A6|RS6E_SULSO	sp|Q980A6|RS6E_SULSO	xlink	intra-protein xl	AO-B112.05631.05631.4_AO-B112.05649.05649.4	30	45	15	AO-B112_matched		2482.32	621.588	4	-2.9	2.9	2	5.65	0.82	1.64	0.07	0.3	0.58	0.06	0.52	0.11	188	-3.18779	6.2	0.88	22.55	0.11
1	ELYSNELKIVHK-VGKDEVLKR-a8-b8	tr|Q980K5|Q980K5_SULSO	tr|Q980K5|Q980K5_SULSO	xlink	intra-protein xl	AO-B112.07285.07285.5_AO-B112.07239.07239.5	161	141	20	AO-B112_matched		2652.48	531.504	5	-0.8	0.8	1	5.92	1.53	3.06	0.08	0.21	0.16	0.12	0.04	0.03	318	-2.41608	4.8	0.82	22.47	0.108
1	AVTIDEETKKK-VLDEIKK-a9-b6	sp|Q97ZZ6|RS25_SULSO	sp|Q97ZZ6|RS25_SULSO	xlink	intra-protein xl	AO-B110.05750.05750.5_AO-B110.05727.05727.5	52	60	8	AO-B110_matched		2242.26	449.46	5	-3	3	3	7.14	0.72	1.44	0.19	0.22	0.34	0.32	0.02	0.05	117	-3.44336	13.3	0.82	22.12	0.107
1	KAAQPQSQQSSSQQQK-NDIEREKK-a1-b7	sp|P95986|RS13_SULSO	sp|P95986|RS13_SULSO	xlink	intra-protein xl	AO-B112.03067.03067.4_AO-B112.03046.03046.4	148	111	37	AO-B112_matched		2926.47	732.625	4	-2.5	2.5	1	6.6	0.89	1.77	0.15	0.21	0.32	0.28	0.03	0.05	198	-3.59263	5.2	0.35	22.02	0.105
1	YKDEIKDDYNTNK-EKETSPAEEK-a6-b2	sp|Q980K7|RS17E_SULSO	sp|Q980K7|RS17E_SULSO	xlink	intra-protein xl	AO-B112.04765.04765.5_AO-B112.04722.04722.5	25	64	39	AO-B112_matched		2929.37	586.881	5	-1.6	1.6	1	6.21	1.53	3.06	0.02	0.29	0.16	0.03	0.14	0.03	173	-3.87947	15.9	0	21.93	0.104
1	EKETSPAEEKEEISEEI-YKDEIKDDYNTNK-a10-b6	sp|Q980K7|RS17E_SULSO	sp|Q980K7|RS17E_SULSO	xlink	intra-protein xl	AO-B109.05650.05650.5_AO-B109.05682.05682.5	72	25	47	AO-B109_matched		3758.74	752.755	5	-1.6	1.6	1	5.65	0.78	1.55	0.14	0.18	0.44	0.28	0.16	0.08	276	-3.87947	3.3	0.72	21.37	0.1
1	DALSTSSWFFEEVTKR-YIVAKAIK-a15-b5	tr|Q980K5|Q980K5_SULSO	tr|Q980K5|Q980K5_SULSO	xlink	intra-protein xl	AO-B111.10527.10527.4_AO-B111.10525.10525.4	445	500	55	AO-B111_matched		2944.56	737.147	4	-0.4	0.4	1	5.43	1.82	3.64	0.22	0.1	0.27	0.25	0.02	0.04	406	-2.41608	4.9	0.9	21.31	0.1
1	GTVNEILTKIDER-ELYSNELKIVHK-a9-b8	tr|Q980K5|Q980K5_SULSO	tr|Q980K5|Q980K5_SULSO	xlink	intra-protein xl	AO-B110.09821.09821.5_AO-B110.09806.09806.5	186	161	25	AO-B110_matched		3096.67	620.342	5	0.1	0.1	1	6.56	1.17	2.35	0.12	0.22	0.11	0.08	0.04	0.02	149	-2.41608	4.7	0.74	20.87	0.111
1	EKETSPAEEKEEISEEI-YKDEIKDDYNTNK-a2-b6	sp|Q980K7|RS17E_SULSO	sp|Q980K7|RS17E_SULSO	xlink	intra-protein xl	AO-B110.06745.06745.4_AO-B110.06725.06725.4	64	25	39	AO-B110_matched		3758.74	940.692	4	-1.6	1.6	1	4.75	1.6	3.19	0.12	0.12	0.17	0.11	0.06	0.03	447	-3.87947	3.2	0.72	20.72	0.11
1	KESIITPYALATK-QQKAEEK-a1-b3	sp|Q97ZZ6|RS25_SULSO	sp|Q97ZZ6|RS25_SULSO	xlink	intra-protein xl	AO-B110.07248.07248.4_AO-B110.07249.07249.4	61	25	36	AO-B110_matched		2431.33	608.84	4	2.7	2.7	1	6.12	1.36	2.71	0.13	0.17	0.27	0.23	0.04	0.04	228	-3.44336	9.1	0.9	20.69	0.108
1	KIINETVSKK-KIYPLR-a9-b1	sp|Q9UXD4|RS3A_SULSO	sp|Q9UXD4|RS3A_SULSO	xlink	intra-protein xl	AO-B111.06180.06180.5_AO-B111.06160.06160.5	146	175	29	AO-B111_matched		2085.25	418.058	5	-1.8	1.8	1	5.17	1.21	2.41	0.09	0.34	0.2	0.07	0.12	0.04	107	-3.27741	6.2	0.81	20.11	0.107
1	DPGIPNITIPEKVCEDEDCPYHGSLR-GTKAAVIER-a12-b3	sp|Q9UX98|RS17_SULSO	sp|Q9UX98|RS17_SULSO	xlink	intra-protein xl	AO-B109.07533.07533.5_AO-B109.07563.07563.5	21	52	31	AO-B109_matched		4091.99	819.406	5	-0.6	0.6	1	5.07	0.58	1.17	0.02	0.26	0.58	0.54	0.04	0.08	172	-3.87947	1.7	0.27	19.64	0.105
1	ETSPAEEKEEISEEI-YKDEIKDDYNTNK-a8-b6	sp|Q980K7|RS17E_SULSO	sp|Q980K7|RS17E_SULSO	xlink	intra-protein xl	AO-B108.07281.07281.4_AO-B108.07337.07337.4	72	25	47	AO-B108_matched		3501.6	876.407	4	-2.5	2.5	1	5.31	1.29	2.59	0.14	0.11	0.14	0.09	0.05	0.03	339	-3.87947	5.1	0	19.63	0.105
1	AGLATSPVTLKTGMNEFLR-IIVFKGEPEK-a11-b5	tr|Q980K5|Q980K5_SULSO	tr|Q980K5|Q980K5_SULSO	xlink	intra-protein xl	AO-B108.08908.08908.4_AO-B108.08913.08913.4	550	534	16	AO-B108_matched		3301.79	826.456	4	-2.1	2.1	1	5.1	0.97	1.95	0.11	0.18	0.24	0.21	0.04	0.04	240	-2.41608	4.1	0.64	18.92	0.136
1	ELYSNELKIVHK-VGKDEVLK-a8-b3	tr|Q980K5|Q980K5_SULSO	tr|Q980K5|Q980K5_SULSO	xlink	intra-protein xl	AO-B108.06374.06374.4_AO-B108.06356.06356.4	161	136	25	AO-B108_matched		2496.38	625.103	4	-0.8	0.8	2	5.87	1.04	2.07	0.14	0.19	0.13	0.09	0.04	0.02	141	-2.41608	9.9	0.86	18.89	0.132
1	IVKEIYDR-YYKIMK-a3-b3	sp|Q980K7|RS17E_SULSO	sp|Q980K7|RS17E_SULSO	xlink	intra-protein xl	AO-B112.06697.06697.4_AO-B112.06674.06674.4	14	59	45	AO-B112_matched		2017.09	505.281	4	-1	1	1	5.71	1.12	2.24	0.18	0.24	0.07	0.04	0.02	0.01	95	-3.87947	12.4	0.77	18.57	0.141
1	AVTIDEETKK-VLDEIKK-a9-b6	sp|Q97ZZ6|RS25_SULSO	sp|Q97ZZ6|RS25_SULSO	xlink	intra-protein xl	AO-B111.06306.06306.4_AO-B111.06280.06280.4	52	60	8	AO-B111_matched		2114.17	529.55	4	-1.9	1.9	1	6.12	0.9	1.79	0.18	0.09	0.32	0.28	0.03	0.05	167	-3.44336	13.1	0.86	18.19	0.161
1	IGYEQELLGKYGLR-K10-156	sp|P95987|RS4_SULSO	-	monolink	monolink	AO-B113.10858.10858.3_AO-B113.10837.10837.3	32	n/a	-	AO-B113_matched		1793.96	598.993	3	-0.5	0.5	4	11.35	4.69	4.69	0.22	0.54	0.62	0.62	0	0.22	765	0	20.7	0.17	51.14	0
1	IRPDEIKFMLK-K7-156	tr|Q980K5|Q980K5_SULSO	-	monolink	monolink	AO-B110.10132.10132.3_AO-B110.10112.10112.3	325	n/a	-	AO-B110_matched		1544.86	515.962	3	-0.4	0.4	7	11.5	4.24	4.24	0.26	0.53	0.65	0.65	0	0.3	614	0	32.6	0.48	49.41	0
1	IGYEQELLGKYGLR-K10-155	sp|P95987|RS4_SULSO	-	monolink	monolink	AO-B113.10565.10565.3_AO-B113.10555.10555.3	32	n/a	-	AO-B113_matched		1792.97	598.666	3	0.1	0.1	1	11.34	3.98	3.98	0.2	0.4	0.52	0.52	0	0.18	776	0	18.1	0.27	47.8	0
1	NIKQLAQIFEK-K3-156	sp|Q9UXA0|RS3_SULSO	-	monolink	monolink	AO-B113.11139.11139.3_AO-B113.11122.11122.3	64	n/a	-	AO-B113_matched		1486.84	496.621	3	-0.8	0.8	10	11.51	4.78	4.78	0.28	0.47	0.72	0.72	0	0.33	541	0	59.9	0	47.35	0
1	SREILEKVEPK-K7-156	sp|Q97ZY6|RS24_SULSO	-	monolink	monolink	AO-B112.07983.07983.3_AO-B112.07959.07959.3	92	n/a	-	AO-B112_matched		1482.83	495.283	3	-2.1	2.1	2	11.43	4.61	4.61	0.26	0.4	0.37	0.37	0	0.17	744	0	21.5	0.4	47.27	0
1	QAIIMPASKLVINVLR-K9-156	sp|Q9UX92|RS8_SULSO	-	monolink	monolink	AO-B113.11662.11662.3_AO-B113.11660.11660.3	32	n/a	-	AO-B113_matched		1921.14	641.389	3	-0.6	0.6	4	11.37	3.34	3.34	0.21	0.43	0.53	0.53	0	0.17	719	0	24.8	0.35	47.26	0
1	LAIALEKGYHFR-K7-155	sp|Q9UXA0|RS3_SULSO	-	monolink	monolink	AO-B113.08955.08955.3_AO-B113.08934.08934.3	106	n/a	-	AO-B113_matched		1571.88	524.969	3	-1.3	1.3	13	11.51	2.66	2.66	0.27	0.65	0.88	0.88	0	0.37	233	0	41.7	0	46.01	0
1	AGLATSPVTLKTGMNEFLR-K11-155	tr|Q980K5|Q980K5_SULSO	-	monolink	monolink	AO-B110.10619.10619.3_AO-B110.10615.10615.3	550	n/a	-	AO-B110_matched		2160.16	721.061	3	-1.3	1.3	2	11.41	2.97	2.97	0.2	0.43	0.46	0.46	0	0.12	629	0	35.9	0.17	45	0
1	KCPYEAISIVNLPDELEGEVIHR-K1-155	tr|Q980K5|Q980K5_SULSO	-	monolink	monolink	AO-B113.11163.11163.3_AO-B113.11155.11155.3	60	n/a	-	AO-B113_matched		2835.44	946.155	3	-2.6	2.6	7	11.51	2.61	2.61	0.33	0.47	0.5	0.5	0	0.11	514	0	18.6	0.13	44.11	0
1	QAIIMPASKLVINVLR-K9-155	sp|Q9UX92|RS8_SULSO	-	monolink	monolink	AO-B110.11141.11141.3_AO-B110.11140.11140.3	32	n/a	-	AO-B110_matched		1920.16	641.06	3	-2	2	3	11.51	3.29	3.29	0.27	0.37	0.53	0.53	0	0.16	585	0	24.6	0.31	43.91	0
1	ELENQNVVKLYSK-K9-156	sp|Q97ZZ6|RS25_SULSO	-	monolink	monolink	AO-B112.08557.08557.3_AO-B112.08515.08515.3	95	n/a	-	AO-B112_matched		1718.9	573.976	3	-2.6	2.6	4	10.52	4.25	4.25	0.19	0.4	0.38	0.38	0	0.15	683	0	31.1	0.22	43.82	0
1	KAAQPQSQQSSSQQQK-K1-156	sp|P95986|RS13_SULSO	-	monolink	monolink	AO-B112.03426.03426.3_AO-B112.03429.03429.3	148	n/a	-	AO-B112_matched		1913.94	638.988	3	-2.2	2.2	5	11.49	3.55	3.55	0.23	0.22	0.52	0.52	0	0.16	696	0	15.2	0.07	42.44	0
1	QYYNAEYAGVEVLKTPIGTR-K14-155	sp|Q9UXA0|RS3_SULSO	-	monolink	monolink	AO-B112.10303.10303.3_AO-B112.10288.10288.3	38	n/a	-	AO-B112_matched		2426.25	809.757	3	-1.4	1.4	6	10.62	2.82	2.82	0.17	0.28	0.35	0.35	0	0.09	764	0	18.6	0.28	42.27	0
1	TLQISVDQNKATNLVGLK-K10-155	sp|Q980A6|RS6E_SULSO	-	monolink	monolink	AO-B112.10052.10052.3_AO-B112.10054.10054.3	125	n/a	-	AO-B112_matched		2096.18	699.734	3	-3	3	2	9.99	3.39	3.39	0.19	0.29	0.46	0.46	0	0.13	794	0	9.1	0.24	42.19	0
1	IIVFKGEPEK-K5-156	tr|Q980K5|Q980K5_SULSO	-	monolink	monolink	AO-B112.09155.09155.3_AO-B112.09107.09107.3	534	n/a	-	AO-B112_matched		1314.74	439.255	3	-1.1	1.1	2	11.33	4.55	4.55	0.21	0.37	0.45	0.45	0	0.23	465	0	44.5	0.19	41.98	0
1	ILVGEITADEGSVTPEKQILSYKPQR-K17-156	tr|Q980K5|Q980K5_SULSO	-	monolink	monolink	AO-B110.09965.09965.3_AO-B110.09952.09952.3	403	n/a	-	AO-B110_matched		3026.61	1009.88	3	-1.5	1.5	15	11.51	1.96	1.96	0.32	0.38	0.68	0.68	0	0.13	485	0	20.9	0.34	41.95	0
1	LFGLPTPKNNTILGVLGK-K8-156	tr|Q980K5|Q980K5_SULSO	-	monolink	monolink	AO-B110.11241.11241.3_AO-B110.11244.11244.3	97	n/a	-	AO-B110_matched		2037.18	680.07	3	-1.1	1.1	3	11.5	1.93	1.93	0.21	0.43	0.46	0.46	0	0.13	427	0	21.6	0.33	41.72	0
1	GIVEKTGIEMR-K5-156	sp|P35027|RS10_SULSO	-	monolink	monolink	AO-B113.09086.09086.3_AO-B113.09042.09042.3	30	n/a	-	AO-B113_matched		1387.73	463.586	3	-1.9	1.9	2	11.5	4.41	4.41	0.24	0.38	0.5	0.5	0	0.23	413	0	41.7	0.23	41.7	0
1	KETATVDDILSLTEQDLLER-K1-156	sp|P95987|RS4_SULSO	-	monolink	monolink	AO-B113.11661.11661.3_AO-B113.11683.11683.3	85	n/a	-	AO-B113_matched		2444.25	815.759	3	-0.5	0.5	2	11.27	2.87	2.87	0.2	0.24	0.52	0.52	0	0.13	679	0	13	0.24	41.66	0
1	LAIALEKGYHFR-K7-156	sp|Q9UXA0|RS3_SULSO	-	monolink	monolink	AO-B110.09334.09334.3_AO-B110.09292.09292.3	106	n/a	-	AO-B110_matched		1572.87	525.296	3	-0.5	0.5	184	11.51	1.41	1.41	0.24	0.43	0.84	0.84	0	0.35	249	0	19.4	0	41.52	0
1	GIGKLPQEWVYDPAKAELLVAGAS-K15-155	sp|Q980A8|RS15_SULSO	-	monolink	monolink	AO-B111.10713.10713.3_AO-B111.10711.10711.3	143	n/a	-	AO-B111_matched		2666.43	889.817	3	-2.4	2.4	2	11.51	2.45	2.45	0.26	0.28	0.59	0.59	0	0.12	573	0	12.2	0.25	41.2	0
1	ILVGEITADEGSVTPEKQILSYKPQR-K17-155	tr|Q980K5|Q980K5_SULSO	-	monolink	monolink	AO-B111.09620.09620.3_AO-B111.09602.09602.3	403	n/a	-	AO-B111_matched		3025.63	1009.55	3	-1.5	1.5	15	11.51	1.96	1.96	0.3	0.34	0.69	0.69	0	0.13	492	0	13.4	0.36	41.17	0
1	EIYNYFKELYSNELK-K7-156	tr|Q980K5|Q980K5_SULSO	-	monolink	monolink	AO-B113.11300.11300.3_AO-B113.11291.11291.3	153	n/a	-	AO-B113_matched		2108.04	703.687	3	0.6	0.6	1	11.51	3.01	3.01	0.24	0.43	0.47	0.47	0	0.16	365	0	22.2	0.2	41.13	0
1	KVEHGEPGLKATR-K10-155	tr|D0KTC1|D0KTC1_SULS9	-	monolink	monolink	AO-B112.04140.04140.3_AO-B112.04104.04104.3	128	n/a	-	AO-B112_matched		1575.87	526.298	3	-2.1	2.1	2	10.52	2.8	2.8	0.25	0.48	0.62	0.62	0	0.24	349	0	40.5	0	40.97	0
1	IIPGTFTNPYLSTYIEPKVLLVSDPR-K18-155	sp|P95993|RS2_SULSO	-	monolink	monolink	AO-B110.11209.11209.4_AO-B110.11203.11203.4	143	n/a	-	AO-B110_matched		3087.69	772.929	4	-1.7	1.7	1	11.29	3.05	3.05	0.18	0.36	0.43	0.43	0	0.08	528	0	8.1	0.23	40.88	0
1	GTVNEILTKIDER-K9-156	tr|Q980K5|Q980K5_SULSO	-	monolink	monolink	AO-B113.10826.10826.3_AO-B113.10825.10825.3	186	n/a	-	AO-B113_matched		1642.88	548.633	3	-0.7	0.7	2	11.51	3.32	3.32	0.32	0.3	0.54	0.54	0	0.21	461	0	48.5	0.34	40.81	0
1	GIVEKTGIEMR-K5-155	sp|P35027|RS10_SULSO	-	monolink	monolink	AO-B112.08138.08138.3_AO-B112.08099.08099.3	30	n/a	-	AO-B112_matched		1386.75	463.259	3	-2.7	2.7	2	11.13	4.06	4.06	0.22	0.32	0.54	0.54	0	0.24	457	0	52.9	0.26	40.7	0
1	KVEHGEPGLKATR-K10-156	tr|D0KTC1|D0KTC1_SULS9	-	monolink	monolink	AO-B113.05041.05041.3_AO-B113.05003.05003.3	128	n/a	-	AO-B113_matched		1576.86	526.626	3	-1.6	1.6	4	11.16	2.55	2.55	0.2	0.43	0.61	0.61	0	0.23	304	0	35.2	0	40.21	0
1	VNGFKLFGLPTPK-K5-155	tr|Q980K5|Q980K5_SULSO	-	monolink	monolink	AO-B112.11026.11026.3_AO-B112.11022.11022.3	89	n/a	-	AO-B112_matched		1571.91	524.977	3	-1.8	1.8	2	11.5	2.68	2.68	0.26	0.38	0.52	0.52	0	0.2	327	0	40.8	0.2	39.97	0
1	KLGDFQLVVDNGEAK-K1-155	tr|Q980K5|Q980K5_SULSO	-	monolink	monolink	AO-B113.09802.09802.3_AO-B113.09821.09821.3	352	n/a	-	AO-B113_matched		1786.95	596.657	3	-0.8	0.8	2	11.12	2.3	2.3	0.21	0.26	0.68	0.68	0	0.23	500	0	13.1	0.18	39.97	0
1	NLPITEPEIVDVLLPKLK-K16-156	sp|Q9UX87|RS5_SULSO	-	monolink	monolink	AO-B111.11468.11468.3_AO-B111.11467.11467.3	53	n/a	-	AO-B111_matched		2186.28	729.769	3	0.6	0.6	3	11.32	1.69	1.69	0.26	0.39	0.62	0.62	0	0.17	348	0	17.4	0.43	39.84	0
1	TTVLKILAGEIIPNFGDPNSK-K5-155	tr|Q980K5|Q980K5_SULSO	-	monolink	monolink	AO-B113.11843.11843.3_AO-B113.11854.11854.3	117	n/a	-	AO-B113_matched		2381.32	794.781	3	-1.2	1.2	4	11.51	2.7	2.7	0.35	0.33	0.7	0.7	0	0.17	388	0	13.6	0.27	39.67	0
1	GTVNEILTKIDER-K9-155	tr|Q980K5|Q980K5_SULSO	-	monolink	monolink	AO-B112.10490.10490.3_AO-B112.10487.10487.3	186	n/a	-	AO-B112_matched		1641.89	548.305	3	-2	2	2	11.44	2.67	2.67	0.2	0.27	0.48	0.48	0	0.18	446	0	36.1	0.26	39.27	0
1	ILAGEIIPNFGDPNSKVGKDEVLK-K16-156	tr|Q980K5|Q980K5_SULSO	-	monolink	monolink	AO-B111.10247.10247.4_AO-B111.10225.10225.4	133	n/a	-	AO-B111_matched		2708.47	678.124	4	1.1	1.1	4	11.29	1.8	1.8	0.17	0.38	0.55	0.55	0	0.12	389	0	4.9	0.52	39.19	0
1	TLLTYAGIKDAWSTTK-K9-155	sp|Q9UX87|RS5_SULSO	-	monolink	monolink	AO-B113.10790.10790.3_AO-B113.10783.10783.3	174	n/a	-	AO-B113_matched		1923.04	642.02	3	0.2	0.2	2	10.39	2.26	2.26	0.21	0.4	0.54	0.54	0	0.17	393	0	18.6	0.23	38.82	0
1	EVSDLDLSKDLK-K9-156	tr|Q980K5|Q980K5_SULSO	-	monolink	monolink	AO-B112.09400.09400.3_AO-B112.09355.09355.3	338	n/a	-	AO-B112_matched		1516.78	506.603	3	-1.9	1.9	3	11.51	3.16	3.16	0.29	0.28	0.39	0.39	0	0.16	403	0	17.7	0.3	38.8	0
1	QLITHGHIAVNGKR-K13-156	sp|P95987|RS4_SULSO	-	monolink	monolink	AO-B110.05290.05290.3_AO-B110.05270.05270.3	136	n/a	-	AO-B110_matched		1698.95	567.324	3	-2.9	2.9	21	11.45	2.16	2.16	0.28	0.24	0.42	0.42	0	0.15	465	0	18.6	0.17	38.75	0
1	KCPYEAISIVNLPDELEGEVIHR-K1-156	tr|Q980K5|Q980K5_SULSO	-	monolink	monolink	AO-B112.11221.11221.3_AO-B112.11293.11293.3	60	n/a	-	AO-B112_matched		2836.43	946.484	3	-1.3	1.3	10	11.5	2.24	2.24	0.26	0.47	0.47	0.47	0	0.1	227	0	22.2	0.14	38.65	0
1	RYFLEKSIVK-K6-156	sp|Q9UXA0|RS3_SULSO	-	monolink	monolink	AO-B113.09154.09154.3_AO-B113.09106.09106.3	11	n/a	-	AO-B113_matched		1437.82	480.281	3	-1.7	1.7	2	11.49	2.93	2.93	0.2	0.36	0.44	0.44	0	0.22	260	0	46.5	0.3	38.25	0
1	VRAPGGYGSKTPGPGAQPAIR-K10-156	sp|P95988|RS11_SULSO	-	monolink	monolink	AO-B110.06321.06321.3_AO-B110.06282.06282.3	87	n/a	-	AO-B110_matched		2192.17	731.73	3	-2	2	2	9.43	3.24	3.24	0.2	0.32	0.5	0.5	0	0.12	600	0	5.7	0.18	38.22	0
1	VRAPGGYGSKTPGPGAQPAIR-K10-155	sp|P95988|RS11_SULSO	-	monolink	monolink	AO-B112.05979.05979.3_AO-B112.05915.05915.3	87	n/a	-	AO-B112_matched		2191.19	731.403	3	-1	1	1	9.47	2.34	2.34	0.21	0.37	0.42	0.42	0	0.1	543	0	6.2	0.36	38.11	0
1	TTVLKILAGEIIPNFGDPNSK-K5-156	tr|Q980K5|Q980K5_SULSO	-	monolink	monolink	AO-B112.11949.11949.3_AO-B112.11938.11938.3	117	n/a	-	AO-B112_matched		2382.3	795.108	3	-1.8	1.8	3	11.09	2.66	2.66	0.3	0.32	0.64	0.64	0	0.15	366	0	13.2	0.3	38	0
1	VGKDEVLKR-K8-156	tr|Q980K5|Q980K5_SULSO	-	monolink	monolink	AO-B112.05728.05728.3_AO-B112.05681.05681.3	141	n/a	-	AO-B112_matched		1198.69	400.571	3	-2	2	7	9.78	3.01	3.01	0.15	0.35	0.39	0.39	0	0.22	440	0	27.2	0	37.81	0
1	VGKDEVLKR-K3-155	tr|Q980K5|Q980K5_SULSO	-	monolink	monolink	AO-B112.05534.05534.3_AO-B112.05499.05499.3	136	n/a	-	AO-B112_matched		1197.71	400.243	3	-2.7	2.7	3	10.62	3.25	3.25	0.22	0.38	0.44	0.44	0	0.24	270	0	36.4	0	37.57	0
1	VGKDEVLKR-K3-156	tr|Q980K5|Q980K5_SULSO	-	monolink	monolink	AO-B112.06459.06459.3_AO-B112.06414.06414.3	136	n/a	-	AO-B112_matched		1198.69	400.572	3	-0.8	0.8	5	10.65	2.82	2.82	0.23	0.35	0.47	0.47	0	0.26	289	0	33.3	0	37.54	0
1	KISTSYGAGISNVKLHIYK-K14-155	sp|Q97ZY6|RS24_SULSO	-	monolink	monolink	AO-B112.08333.08333.3_AO-B112.08313.08313.3	80	n/a	-	AO-B112_matched		2233.24	745.423	3	-2.1	2.1	2	11.13	2.63	2.63	0.19	0.27	0.42	0.42	0	0.11	436	0	13.6	0.33	37.37	0
1	LKYTTTANVLDPATNTAKK-K2-155	sp|Q980W3|RS8E_SULSO	-	monolink	monolink	AO-B112.07515.07515.3_AO-B112.07495.07495.3	58	n/a	-	AO-B112_matched		2204.2	735.742	3	-1.8	1.8	2	11.27	2.77	2.77	0.2	0.23	0.42	0.42	0	0.11	460	0	14	0.16	37.36	0
1	EISLKVYHMGSGTPSR-K5-155	sp|Q97ZY6|RS24_SULSO	-	monolink	monolink	AO-B113.08163.08163.3_AO-B113.08145.08145.3	34	n/a	-	AO-B113_matched		1915.98	639.668	3	-2.4	2.4	2	9.65	1.84	1.84	0.19	0.36	0.52	0.52	0	0.16	453	0	13.3	0.23	37.32	0
1	ELENQNVVKLYSK-K9-155	sp|Q97ZZ6|RS25_SULSO	-	monolink	monolink	AO-B108.06391.06391.3_AO-B108.06354.06354.3	95	n/a	-	AO-B108_matched		1717.92	573.649	3	-2.7	2.7	2	10.52	3.28	3.28	0.17	0.33	0.29	0.29	0	0.11	423	0	19.5	0	37.15	0
1	CLSCGTELVYSMGGKAK-K15-155	sp|Q97Z80|RS27_SULSO	-	monolink	monolink	AO-B113.09004.09004.3_AO-B113.08967.08967.3	54	n/a	-	AO-B113_matched		2014.95	672.658	3	-2.4	2.4	3	10.39	2.36	2.36	0.22	0.29	0.45	0.45	0	0.13	431	0	12.8	0	36.67	0
1	CGSIMAHHLKPNER-K10-156	sp|Q97ZY7|RS27A_SULSO	-	monolink	monolink	AO-B113.06101.06101.4_AO-B113.06058.06058.4	53	n/a	-	AO-B113_matched		1804.87	452.225	4	-1	1	1	11.5	2.23	2.23	0.19	0.32	0.33	0.33	0	0.12	285	0	8.2	0	36.53	0
1	ILAGEIIPNFGDPNSKVGKDEVLK-K16-155	tr|Q980K5|Q980K5_SULSO	-	monolink	monolink	AO-B109.08521.08521.4_AO-B109.08523.08523.4	133	n/a	-	AO-B109_matched		2707.48	677.878	4	-0.8	0.8	7	11.27	1.5	1.5	0.12	0.29	0.52	0.52	0	0.11	345	0	3.1	0.48	36.3	0
1	GKPVIYEETCIGCGICVKK-K18-156	tr|Q980K5|Q980K5_SULSO	-	monolink	monolink	AO-B112.08770.08770.3_AO-B112.08731.08731.3	59	n/a	-	AO-B112_matched		2366.16	789.729	3	-2.1	2.1	1	9.76	3.28	3.28	0.24	0.21	0.35	0.35	0	0.09	602	0	13.2	0.18	36.26	0
1	ILVGEITADEGSVTPEKQILSYKPQR-K23-156	tr|Q980K5|Q980K5_SULSO	-	monolink	monolink	AO-B110.13043.13043.3_AO-B110.12658.12658.3	409	n/a	-	AO-B110_matched		3026.61	1009.88	3	-1.7	1.7	5	10.66	1.69	1.69	0.24	0.16	0.57	0.57	0	0.11	524	0	13.4	0.23	35.95	0
1	ESPSVPQEVSVTNVTFIEESSQKSEEK-K23-155	sp|Q9UXA0|RS3_SULSO	-	monolink	monolink	AO-B109.08111.08111.3_AO-B109.08103.08103.3	219	n/a	-	AO-B109_matched		3148.53	1050.52	3	0.4	0.4	7	11.31	1.89	1.89	0.32	0.23	0.5	0.5	0	0.09	372	0	8.4	0	35.85	0
1	ESPSVPQEVSVTNVTFIEESSQKSEEK-K23-156	sp|Q9UXA0|RS3_SULSO	-	monolink	monolink	AO-B108.08564.08564.3_AO-B108.08574.08574.3	219	n/a	-	AO-B108_matched		3149.51	1050.85	3	-1	1	47	10.78	2.1	2.1	0.35	0.2	0.55	0.55	0	0.1	446	0	8.4	0	35.76	0
1	ILVGEITADEGSVTPEKQILSYKPQR-K23-155	tr|Q980K5|Q980K5_SULSO	-	monolink	monolink	AO-B110.13275.13275.4_AO-B110.13255.13255.4	409	n/a	-	AO-B110_matched		3025.63	757.416	4	-0.8	0.8	3	11.5	1.51	1.51	0.13	0.3	0.41	0.41	0	0.08	245	0	5.4	0.24	34.89	0
1	GPIPLPTSKLEVPIMR-K9-156	sp|P35027|RS10_SULSO	-	monolink	monolink	AO-B113.11223.11223.3_AO-B113.11220.11220.3	45	n/a	-	AO-B113_matched		1903.09	635.37	3	-0.1	0.1	1	9.65	1.83	1.83	0.14	0.31	0.41	0.41	0	0.13	389	0	9.6	0.81	34.65	0
1	KWETPGHPWIKER-K11-156	sp|P95987|RS4_SULSO	-	monolink	monolink	AO-B112.07803.07803.4_AO-B112.07785.07785.4	20	n/a	-	AO-B112_matched		1818.94	455.742	4	-1.7	1.7	1	10.43	3.26	3.26	0.16	0.19	0.28	0.28	0	0.11	447	0	8	0.32	34.38	0
1	QLITHGHIAVNGKR-K13-155	sp|P95987|RS4_SULSO	-	monolink	monolink	AO-B111.05062.05062.3_AO-B111.05040.05040.3	136	n/a	-	AO-B111_matched		1697.97	566.997	3	-1.8	1.8	9	9.21	2.55	2.55	0.27	0.16	0.4	0.4	0	0.14	557	0	18.4	0.18	34.17	0
1	IRPDEIKFMLK-K7-155	tr|Q980K5|Q980K5_SULSO	-	monolink	monolink	AO-B110.09663.09663.3_AO-B110.09657.09657.3	325	n/a	-	AO-B110_matched		1543.88	515.634	3	-1.5	1.5	2	8.18	2.75	2.75	0.11	0.38	0.47	0.47	0	0.22	384	0	27.3	0.33	34.17	0
1	KLGDFQLVVDNGEAK-K1-156	tr|Q980K5|Q980K5_SULSO	-	monolink	monolink	AO-B112.10321.10321.3_AO-B112.10304.10304.3	352	n/a	-	AO-B112_matched		1787.93	596.984	3	-0.7	0.7	5	9.77	1.65	1.65	0.15	0.24	0.66	0.66	0	0.22	361	0	14.2	0	34.07	0
1	NVGIHGIVKNINLSK-K9-156	sp|Q9UX94|RS4E_SULSO	-	monolink	monolink	AO-B112.09019.09019.3_AO-B112.08975.08975.3	194	n/a	-	AO-B112_matched		1761.01	588.012	3	-1.2	1.2	1	11.11	1.16	1.16	0.2	0.28	0.57	0.57	0	0.19	174	0	9.8	0.57	33.91	0
1	APGGYGSKTPGPGAQPAIR-K8-156	sp|P95988|RS11_SULSO	-	monolink	monolink	AO-B113.07076.07076.3_AO-B113.07009.07009.3	87	n/a	-	AO-B113_matched		1937	646.673	3	-2.4	2.4	2	8.39	2.75	2.75	0.12	0.36	0.57	0.57	0	0.15	412	0	12.7	0	33.87	0
1	RYFLEKSIVK-K6-155	sp|Q9UXA0|RS3_SULSO	-	monolink	monolink	AO-B112.08324.08324.3_AO-B112.08281.08281.3	11	n/a	-	AO-B112_matched		1436.84	479.953	3	-2.9	2.9	2	10.56	2.77	2.77	0.22	0.2	0.44	0.44	0	0.22	298	0	37	0.36	33.85	0
1	DALSTSSWFFEEVTKR-K15-155	tr|Q980K5|Q980K5_SULSO	-	monolink	monolink	AO-B109.09250.09250.3_AO-B109.09249.09249.3	445	n/a	-	AO-B109_matched		2057.01	686.677	3	-2.2	2.2	3	9.61	1.8	1.8	0.26	0.2	0.42	0.42	0	0.13	441	0	8.6	0	33.53	0
1	DALSTSSWFFEEVTKR-K15-156	tr|Q980K5|Q980K5_SULSO	-	monolink	monolink	AO-B108.09504.09504.3_AO-B108.09489.09489.3	445	n/a	-	AO-B108_matched		2057.99	687.005	3	-1.2	1.2	2	10.72	2.2	2.2	0.24	0.15	0.4	0.4	0	0.12	367	0	8.2	0	33.06	0
1	LKYTTTANVLDPATNTAK-K2-155	sp|Q980W3|RS8E_SULSO	-	monolink	monolink	AO-B112.08262.08262.3_AO-B112.08203.08203.3	58	n/a	-	AO-B112_matched		2076.11	693.044	3	-2.3	2.3	7	10.09	1.59	1.59	0.17	0.25	0.46	0.46	0	0.13	307	0	12.3	0.23	32.74	0
1	SRPPVMSQQEGGEIGVKQA-K17-155	sp|P95987|RS4_SULSO	-	monolink	monolink	AO-B108.05669.05669.3_AO-B108.05644.05644.3	179	n/a	-	AO-B108_matched		2152.09	718.372	3	-2	2	5	9.32	2.5	2.5	0.16	0.24	0.29	0.29	0	0.08	436	0	11.4	0	32.72	0
1	CGYTEFIGASKK-K12-156	sp|Q97ZY7|RS27A_SULSO	-	monolink	monolink	AO-B113.08867.08867.3_AO-B113.08846.08846.3	74	n/a	-	AO-B113_matched		1515.72	506.249	3	-2.3	2.3	1	9.09	2.98	2.98	0.15	0.24	0.35	0.35	0	0.14	407	0	15.6	0.26	32.53	0
1	EISLKVYHMGSGTPSRK-K5-156	sp|Q97ZY6|RS24_SULSO	-	monolink	monolink	AO-B113.08083.08083.4_AO-B113.08040.08040.4	34	n/a	-	AO-B113_matched		2045.06	512.273	4	0	0	5	8.19	1.58	1.58	0.11	0.37	0.45	0.45	0	0.13	359	0	10.9	0.59	32.52	0
1	GEPEKAGLATSPVTLK-K5-156	tr|Q980K5|Q980K5_SULSO	-	monolink	monolink	AO-B113.08937.08937.3_AO-B113.08915.08915.3	539	n/a	-	AO-B113_matched		1752.95	585.324	3	-1	1	4	11.31	1.69	1.69	0.23	0.22	0.3	0.3	0	0.09	200	0	15.4	0.36	32.45	0
1	IIPGTFTNPYLSTYIEPKVLLVSDPR-K18-156	sp|P95993|RS2_SULSO	-	monolink	monolink	AO-B110.11350.11350.3_AO-B110.11198.11198.3	143	n/a	-	AO-B110_matched		3088.67	1030.57	3	-0.4	0.4	2	8.85	1.6	1.6	0.12	0.27	0.44	0.44	0	0.08	374	0	5.3	0.31	31.38	0
1	ILAGEIIPNFGDPNSKVGKDEVLK-K19-155	tr|Q980K5|Q980K5_SULSO	-	monolink	monolink	AO-B108.08626.08626.4_AO-B108.08627.08627.4	136	n/a	-	AO-B108_matched		2707.47	677.877	4	-2.4	2.4	1	9.99	1.28	1.28	0.12	0.24	0.46	0.46	0	0.1	273	0	5.7	0.3	31.32	0
1	EISLKVYHMGSGTPSRK-K5-155	sp|Q97ZY6|RS24_SULSO	-	monolink	monolink	AO-B112.07358.07358.4_AO-B112.07320.07320.4	34	n/a	-	AO-B112_matched		2044.08	512.028	4	0.7	0.7	4	8.19	1.44	1.44	0.06	0.37	0.43	0.43	0	0.13	292	0	7.6	0.75	31.12	0
1	EAAKVGIPIVAFADTDAK-K4-156	sp|P95993|RS2_SULSO	-	monolink	monolink	AO-B111.10653.10653.3_AO-B111.10638.10638.3	162	n/a	-	AO-B111_matched		1971.06	658.026	3	-0.7	0.7	2	8.7	2.1	2.1	0.17	0.16	0.39	0.39	0	0.11	479	0	10	0.4	31.04	0
1	KESIITPYALATK-K1-156	sp|Q97ZZ6|RS25_SULSO	-	monolink	monolink	AO-B112.10266.10266.3_AO-B112.10248.10248.3	61	n/a	-	AO-B112_matched		1589.89	530.971	3	-2	2	2	7.97	1.83	1.83	0.14	0.28	0.5	0.5	0	0.19	355	0	9.5	0.16	30.95	0
1	QYYNAEYAGVEVLKTPIGTR-K14-156	sp|Q9UXA0|RS3_SULSO	-	monolink	monolink	AO-B109.08713.08713.3_AO-B109.08711.08711.3	38	n/a	-	AO-B109_matched		2427.23	810.085	3	-0.9	0.9	3	8.65	2.07	2.07	0.14	0.27	0.2	0.2	0	0.05	385	0	13.1	0.29	30.67	0
1	SRPPVMSQQEGGEIGVKQA-K17-156	sp|P95987|RS4_SULSO	-	monolink	monolink	AO-B111.07455.07455.3_AO-B111.07417.07417.3	179	n/a	-	AO-B111_matched		2153.07	718.699	3	-2.9	2.9	4	8.72	1.81	1.81	0.13	0.22	0.45	0.45	0	0.12	380	0	13	0	30.65	0
1	VAVINYDFCKPDKCNLECINFCPVDR-K13-156	tr|Q980K5|Q980K5_SULSO	-	monolink	monolink	AO-B109.08566.08566.3_AO-B109.08386.08386.3	15	n/a	-	AO-B109_matched		3401.55	1134.86	3	-1	1	3	7.42	1.63	1.63	0.08	0.21	0.33	0.33	0	0.06	563	0	3.9	0.2	30.35	0
1	KWETPGHPWIKER-K11-155	sp|P95987|RS4_SULSO	-	monolink	monolink	AO-B112.07108.07108.3_AO-B112.07087.07087.3	20	n/a	-	AO-B112_matched		1817.96	606.993	3	-1.8	1.8	2	8.54	1.55	1.55	0.27	0.2	0.52	0.52	0	0.2	308	0	7.7	0.46	29.86	0
1	KAVTFIIDHDLSIHDYIADR-K1-156	tr|Q980K5|Q980K5_SULSO	-	monolink	monolink	AO-B109.08696.08696.4_AO-B109.08693.08693.4	510	n/a	-	AO-B109_matched		2497.28	625.328	4	-2.2	2.2	2	9.89	1.32	1.32	0.13	0.34	0.16	0.16	0	0.04	125	0	5.1	0.57	29.78	0
1	KILLSGPPGFYPNENGER-K1-156	sp|Q980A6|RS6E_SULSO	-	monolink	monolink	AO-B113.10604.10604.3_AO-B113.10578.10578.3	174	n/a	-	AO-B113_matched		2143.09	715.372	3	-1.1	1.1	2	8.6	1.74	1.74	0.15	0.2	0.23	0.23	0	0.06	371	0	4.3	0.34	28.97	0
1	YKDEIKDDYNTNK-K6-156	sp|Q980K7|RS17E_SULSO	-	monolink	monolink	AO-B113.06234.06234.3_AO-B113.06207.06207.3	25	n/a	-	AO-B113_matched		1800.84	601.287	3	-2.2	2.2	1	7.77	3	3	0.09	0.25	0.3	0.3	0	0.12	354	0	15.1	0	28.64	0
1	VKCPNCGNEQTIFSHATFPVR-K2-155	sp|Q97Z80|RS27_SULSO	-	monolink	monolink	AO-B112.08832.08832.3_AO-B112.08829.08829.3	20	n/a	-	AO-B112_matched		2616.25	873.092	3	-2.5	2.5	3	8.62	1.14	1.14	0.14	0.34	0.27	0.27	0	0.06	172	0	11.2	0.15	28.58	0
1	VAVINYDFCKPDKCNLECINFCPVDR-K13-155	tr|Q980K5|Q980K5_SULSO	-	monolink	monolink	AO-B108.08516.08516.3_AO-B108.08486.08486.3	15	n/a	-	AO-B108_matched		3400.56	1134.53	3	-2.6	2.6	2	8.25	2.01	2.01	0.14	0.2	0.31	0.31	0	0.06	385	0	1.7	0.13	28.52	0
1	EGDKVIIGECRPLSK-K4-155	sp|Q9UX98|RS17_SULSO	-	monolink	monolink	AO-B112.07170.07170.3_AO-B112.07139.07139.3	92	n/a	-	AO-B112_matched		1854.98	619.336	3	-3	3	2	6.98	2.06	2.06	0.09	0.31	0.41	0.41	0	0.14	294	0	16.7	0.15	27.67	0
1	VKCPNCGNEQTIFSHATFPVR-K2-156	sp|Q97Z80|RS27_SULSO	-	monolink	monolink	AO-B112.09271.09271.3_AO-B112.09273.09273.3	20	n/a	-	AO-B112_matched		2617.24	873.421	3	-1.4	1.4	8	8.65	0.76	0.76	0.14	0.39	0.16	0.16	0	0.04	74	0	12.9	0	27.51	0
1	GKPVIYEETCIGCGICVK-K2-156	tr|Q980K5|Q980K5_SULSO	-	monolink	monolink	AO-B109.08252.08252.3_AO-B109.08215.08215.3	43	n/a	-	AO-B109_matched		2238.07	747.031	3	-1.9	1.9	10	6.58	1.45	1.45	0.12	0.21	0.24	0.24	0	0.07	477	0	6.9	0	27.25	0
1	KVESVISDHTIK-K1-156	sp|P95986|RS13_SULSO	-	monolink	monolink	AO-B112.07064.07064.3_AO-B112.07050.07050.3	62	n/a	-	AO-B112_matched		1510.82	504.615	3	-2.4	2.4	2	7.68	1.49	1.49	0.09	0.28	0.47	0.47	0	0.2	173	0	23.3	0.57	26.95	0
1	NNTILGVLGKNGVGK-K10-156	tr|Q980K5|Q980K5_SULSO	-	monolink	monolink	AO-B113.10671.10671.3_AO-B113.10647.10647.3	107	n/a	-	AO-B113_matched		1638.93	547.317	3	-1.9	1.9	1	9.17	1.54	1.54	0.13	0.23	0.23	0.23	0	0.08	142	0	8.2	0.42	26.88	0
1	LLKMGLLKK-K3-156	sp|P95987|RS4_SULSO	-	monolink	monolink	AO-B113.09183.09183.3_AO-B113.09131.09131.3	79	n/a	-	AO-B113_matched		1198.77	400.598	3	-2.1	2.1	1	6.82	1.7	1.7	0.07	0.4	0.15	0.15	0	0.08	137	0	13.6	0.43	25.69	0
1	DPGIPNITIPEKVCEDEDCPYHGSLR-K12-156	sp|Q9UX98|RS17_SULSO	-	monolink	monolink	AO-B110.10061.10061.3_AO-B110.10036.10036.3	21	n/a	-	AO-B110_matched		3166.45	1056.49	3	-2.7	2.7	5	7.88	0.44	0.44	0.06	0.29	0.51	0.51	0	0.1	145	0	2.4	0	25.63	0
1	EVSDLDLSKDLK-K9-155	tr|Q980K5|Q980K5_SULSO	-	monolink	monolink	AO-B112.08689.08689.3_AO-B112.08630.08630.3	338	n/a	-	AO-B112_matched		1515.8	506.275	3	-1.5	1.5	3	8.45	1.24	1.24	0.16	0.16	0.27	0.27	0	0.11	197	0	16	0.41	25.38	0
1	EIGIIIVSTSKGVMSHK-K11-155	sp|Q9UX92|RS8_SULSO	-	monolink	monolink	AO-B112.10007.10007.3_AO-B112.09989.09989.3	111	n/a	-	AO-B112_matched		1953.09	652.039	3	-2.7	2.7	3	8.01	0.31	0.31	0.17	0.16	0.68	0.68	0	0.2	166	0	8	0	25.09	0
1	EAKHIIFDGK-K3-156	sp|Q9UX94|RS4E_SULSO	-	monolink	monolink	AO-B113.08034.08034.3_AO-B113.07975.07975.3	57	n/a	-	AO-B113_matched		1312.7	438.575	3	-0.2	0.2	2	7.21	2.06	2.06	0.07	0.25	0.27	0.27	0	0.13	192	0	15.5	0	24.98	0
1	ASGGMVVKADREK-K8-156	sp|P95988|RS11_SULSO	-	monolink	monolink	AO-B112.05768.05768.3_AO-B112.05722.05722.3	44	n/a	-	AO-B112_matched		1502.77	501.932	3	-2.8	2.8	1	6.78	0.41	0.41	0.08	0.28	0.54	0.54	0	0.21	144	0	6.5	0	24.9	0
1	KVEHGEPGLK-K1-156	tr|D0KTC1|D0KTC1_SULS9	-	monolink	monolink	AO-B113.04896.04896.3_AO-B113.04852.04852.3	119	n/a	-	AO-B113_matched		1248.67	417.231	3	-1.2	1.2	2	6.4	1.58	1.58	0.04	0.27	0.63	0.63	0	0.32	114	0	6.5	0	24.51	0
1	YDPQDIIVVASRPYAYRPVQKFAEVVGSR-K21-155	sp|P95993|RS2_SULSO	-	monolink	monolink	AO-B110.10515.10515.4_AO-B110.10516.10516.4	112	n/a	-	AO-B110_matched		3477.84	870.467	4	-2.2	2.2	2	8.25	0.64	0.64	0.13	0.13	0.33	0.33	0	0.06	74	0	3.5	0.61	21.35	0.009
1	KAVTFIIDHDLSIHDYIADR-K1-155	tr|Q980K5|Q980K5_SULSO	-	monolink	monolink	AO-B109.08543.08543.4_AO-B109.08574.08574.4	510	n/a	-	AO-B109_matched		2496.3	625.083	4	-1.5	1.5	1	6.19	1.73	1.73	0.12	0.17	0.18	0.18	0	0.05	221	0	2.2	0.55	20.64	0.009
1	ESPSVPQEVSVTNVTFIEESSQKSEEK-K27-156	sp|Q9UXA0|RS3_SULSO	-	monolink	monolink	AO-B111.12250.12250.3_AO-B111.11740.11740.3	223	n/a	-	AO-B111_matched		3149.51	1050.85	3	-0.6	0.6	1	5.69	0.95	0.95	0.14	0.07	0.32	0.32	0	0.06	277	0	1.8	0	18.87	0.009
1	YTTTANVLDPATNTAKK-K17-156	sp|Q980W3|RS8E_SULSO	-	monolink	monolink	AO-B113.08059.08059.3_AO-B113.08006.08006.3	75	n/a	-	AO-B113_matched		1964.01	655.677	3	-1.7	1.7	1	3.91	1.2	1.2	0.12	0.15	0.2	0.2	0	0.06	366	0	4.3	0.38	18.47	0.008
1	VGKDEVLKR-K8-155	tr|Q980K5|Q980K5_SULSO	-	monolink	monolink	AO-B113.04853.04853.3_AO-B113.05562.05562.3	141	n/a	-	AO-B113_matched		1197.71	400.243	3	-3	3	1	3.94	0.74	0.74	0.12	0.25	0.22	0.22	0	0.12	134	0	2.5	0	17.37	0.025
1	LYVNSIIGIEKTR-K11-155	tr|Q980F7|Q980F7_SULSO	-	monolink	monolink	AO-B112.06778.06778.4_AO-B112.06762.06762.4	78	n/a	-	AO-B112_matched		1659.95	415.996	4	-2.6	2.6	1	4.98	0.71	0.71	0.04	0.17	0.13	0.13	0	0.05	111	0	2.4	0.68	16.2	0.025
1	YLLDRDAGTKQK-K10-156	sp|Q97ZY6|RS24_SULSO	-	monolink	monolink	AO-B113.05253.05253.4_AO-B113.05584.05584.4	106	n/a	-	AO-B113_matched		1562.83	391.716	4	2	2	2	5.03	0.38	0.38	0.14	0.19	0.04	0.04	0	0.02	12	0	2.8	0	14.69	0.024
1	VAVINYDFCKPDK-K10-156	tr|Q980K5|Q980K5_SULSO	-	monolink	monolink	AO-B113.13692.13692.3_AO-B113.13706.13706.3	12	n/a	-	AO-B113_matched		1723.85	575.623	3	-1.5	1.5	1	3.42	1.14	1.14	0.05	0.17	0.07	0.07	0	0.03	150	0	3.6	0	13.61	0.039
1	ISTSYGAGISNVKLHIYK-K18-155	sp|Q97ZY6|RS24_SULSO	-	monolink	monolink	AO-B110.08733.08733.3_AO-B110.08711.08711.3	85	n/a	-	AO-B110_matched		2105.15	702.725	3	-0.6	0.6	1	4.65	0.33	0.33	0.1	0.07	0.22	0.22	0	0.06	84	0	6	0.53	13.26	0.055
1	GHFKVDVDNSVPDNEVWISK-K4-155	sp|Q980A6|RS6E_SULSO	-	monolink	monolink	AO-B113.04700.04700.5_AO-B113.04652.04652.5	80	n/a	-	AO-B113_matched		2439.21	488.85	5	-0.2	0.2	1	3.66	0.56	0.56	-0.01	0.21	0.03	0.03	0	0.01	71	0	1.5	0	12.97	0.069
1	VLLVSDPRTDTQAIKEAAK-K15-156	sp|P95993|RS2_SULSO	-	monolink	monolink	AO-B113.03868.03868.4_AO-B113.03855.03855.4	158	n/a	-	AO-B113_matched		2210.21	553.561	4	-1	1	1	4.06	0.58	0.58	0.02	0.16	0.05	0.05	0	0.01	66	0	2.8	0.72	12.9	0.069
1	FMLKEVSDLDLSK-K4-156	tr|Q980K5|Q980K5_SULSO	-	monolink	monolink	AO-B112.10795.10795.3_AO-B112.10790.10790.3	329	n/a	-	AO-B112_matched		1679.87	560.964	3	-0.5	0.5	1	3.46	0.69	0.69	0.17	0.09	0.21	0.21	0	0.08	88	0	3.6	0	11.78	0.089
1	EKETSPAEEKEEISEEI-K10-156	sp|Q980K7|RS17E_SULSO	-	monolink	monolink	AO-B111.07953.07953.3_AO-B111.07922.07922.3	72	n/a	-	AO-B111_matched		2131.99	711.67	3	-1.6	1.6	3	3.16	0.64	0.64	0.09	0.01	0.18	0.18	0	0.05	243	0	5.2	0	11.77	0.089
1	YLLDRDAGTKQK-K12-156	sp|Q97ZY6|RS24_SULSO	-	monolink	monolink	AO-B111.04973.04973.4_AO-B111.05232.05232.4	108	n/a	-	AO-B111_matched		1562.83	391.716	4	1.1	1.1	1	3.85	0.58	0.58	0.04	0.13	0.05	0.05	0	0.02	32	0	2.8	0	11.34	0.088
1	AEGLYVLDVRKIDER-K11-156	sp|P95993|RS2_SULSO	-	monolink	monolink	AO-B110.02279.02279.4_AO-B110.02261.02261.4	77	n/a	-	AO-B110_matched		1931.03	483.766	4	-1.6	1.6	2	3.47	0.23	0.23	0.01	0.19	0.02	0.02	0	0.01	8	0	2.4	0.95	11.25	0.088
1	KCPRCGSIMAHHLKPNER-K1-156	sp|Q97ZY7|RS27A_SULSO	-	monolink	monolink	AO-B113.02438.02438.3_AO-B113.02396.02396.3	40	n/a	-	AO-B113_matched		2346.15	783.058	3	-0.3	0.3	1	3.07	0.19	0.19	0	0.15	0.02	0.02	0	0.01	10	0	2.9	0	9.44	0.111
1	INSIFDVTTKDGYVVR-K10-155	sp|Q9UXD4|RS3A_SULSO	-	monolink	monolink	AO-B109.05901.05901.4_AO-B109.05884.05884.4	111	n/a	-	AO-B109_matched		1981.05	496.271	4	0	0	1	2.49	0.2	0.2	0.08	0.16	0.02	0.02	0	0.01	9	0	0.8	0	8.84	0.124
1	RLAIYLKENVK-K7-155	tr|Q980F7|Q980F7_SULSO	-	monolink	monolink	AO-B110.04931.04931.4_AO-B110.04891.04891.4	25	n/a	-	AO-B110_matched		1500.91	376.235	4	2.2	2.2	2	3	0.44	0.44	0.03	0.1	0.02	0.02	0	0.01	25	0	1.7	0	8.67	0.137
1	VFGKWDTKVEIR-K4-156	sp|P35026|RS7_SULSO	-	monolink	monolink	AO-B112.02748.02748.3_AO-B112.02716.02716.3	15	n/a	-	AO-B112_matched		1632.89	545.305	3	2.4	2.4	1	1.9	0.3	0.3	0.06	0.19	0.04	0.04	0	0.01	29	0	1.4	0.22	8.63	0.137
1	VLVIMGNMDGYVSIGTGKAK-K18-155	sp|Q9UX87|RS5_SULSO	-	monolink	monolink	AO-B109.08503.08503.3_AO-B109.08756.08756.3	95	n/a	-	AO-B109_matched		2207.17	736.73	3	-1.6	1.6	1	2.19	0.24	0.24	0.05	0.07	0.06	0.06	0	0.02	44	0	1.1	0.86	6.93	0.152
1	TAKKGLEEIESK-K4-156	sp|Q980A8|RS15_SULSO	-	monolink	monolink	AO-B113.05615.05615.3_AO-B113.05577.05577.3	111	n/a	-	AO-B113_matched		1487.81	496.943	3	-1.6	1.6	2	2.04	0.26	0.26	0.08	0.08	0.04	0.04	0	0.02	25	0	3.8	0	6.61	0.151
1	KASELSFDDFTQEVVFGR-K1-156	sp|Q9UXD4|RS3A_SULSO	-	monolink	monolink	AO-B111.04965.04965.4_AO-B111.04932.04932.4	147	n/a	-	AO-B111_matched		2230.09	558.529	4	2.7	2.7	2	1.4	0.18	0.18	0.03	0.15	0.05	0.05	0	0.01	17	0	0.6	0	6.59	0.149
1	AVTIDEETKK-K10-156	sp|Q97ZZ6|RS25_SULSO	-	monolink	monolink	AO-B113.09281.09281.3_AO-B113.09345.09345.3	53	n/a	-	AO-B113_matched		1288.68	430.567	3	1.6	1.6	1	1.55	0.09	0.09	0	0.11	0	0	0	0	1	0	0.5	0	5.46	0.167
1	EKETSPAEEKEEISEEI-K2-156	sp|Q980K7|RS17E_SULSO	-	monolink	monolink	AO-B113.08353.08353.3_AO-B113.07383.07383.3	64	n/a	-	AO-B113_matched		2131.99	711.67	3	-1.7	1.7	2	1.18	0.09	0.09	0.1	0.1	0.08	0.08	0	0.02	17	0	0.9	0	5.4	0.167
1	MPSHGSLTKAGKVR-K12-156	tr|Q97ZH4|Q97ZH4_SULSO	-	monolink	monolink	AO-B112.02626.02626.3_AO-B112.02585.02585.3	12	n/a	-	AO-B112_matched		1623.88	542.302	3	2.7	2.7	1	0.92	0.12	0.12	0.05	0.14	0.01	0.01	0	0.01	16	0	0.8	0	5.19	0.171
1	CLSCGTELVYSMGGKAK-K15-156	sp|Q97Z80|RS27_SULSO	-	monolink	monolink	AO-B112.09698.09698.3_AO-B112.09693.09693.3	54	n/a	-	AO-B112_matched		2015.93	672.985	3	-1.8	1.8	1	1.09	0.09	0.09	0.03	0.06	0.02	0.02	0	0.01	10	0	0.7	0	3.67	0.181

## Sheet: Exp2_PRCwithAMPPNP
Rank	Id	Protein1	Protein2	Type	XLType	Spectrum	AbsPos1	AbsPos2	deltaAA	Annotation	Smallest_dist[euklid]	Mr	Mz	z	Error_rel[ppm]	Error_abs[ppm]	nseen	MatchOdds	wmatchoddssum	wmatchoddsmean	Xcorrx	Xcorrb	TIC	TicA	TicB	WTIC	intsum	lApS	seriesscore	deltaS	ld-Score	fdr
1	SGQQLEKMIDR-YVDVKSK-a7-b5	sp|Q9UXA0|RS3_SULSO	sp|Q980K7|RS17E_SULSO	xlink	inter-protein xl	AO-B118.07051.07051.3_AO-B118.07032.07032.3	161	42	119	AO-B118_matched		2279.18	760.734	3	-2.5	2.5	8	11.13	2.33	4.66	0.4	0.44	0.54	0.39	0.15	0.09	478	-0.00011	35.5	0.24	42.11	0
1	GIVEKTGIEMR-SEEKSEGEKE-a5-b4	sp|P35027|RS10_SULSO	sp|Q9UXA0|RS3_SULSO	xlink	inter-protein xl	AO-B116.06505.06505.4_AO-B116.06469.06469.4	30	223	193	AO-B116_matched		2520.22	631.063	4	-1.6	1.6	4	9.31	3.5	7	0.16	0.4	0.47	0.33	0.14	0.08	700	-7e-05	20.2	0.62	40.84	0
1	KAAQPQSQQSSSQQQK-KVEHGEPGLKATR-a1-b10	sp|P95986|RS13_SULSO	tr|D0KTC1|D0KTC1_SULS9	xlink	inter-protein xl	AO-B114.03053.03053.5_AO-B114.03023.03023.5	148	128	20	AO-B114_matched		3316.71	664.349	5	-1.4	1.4	1	8.65	2.75	5.5	0.14	0.27	0.39	0.37	0.02	0.07	890	-0.00011	10.1	0.35	40.1	0
1	GIVEKTGIEMR-SEGEKE-a5-b5	sp|P35027|RS10_SULSO	sp|Q9UXA0|RS3_SULSO	xlink	inter-protein xl	AO-B119.07574.07574.3_AO-B119.07557.07557.3	30	228	198	AO-B119_matched		2047.01	683.344	3	-2.2	2.2	2	9.12	2.59	5.18	0.32	0.35	0.4	0.27	0.13	0.07	588	-7e-05	23	0.6	37.65	0
1	KAAQPQSQQSSSQQQK-SSLFLAMKG-a1-b8	sp|P95986|RS13_SULSO	tr|D0KTC1|D0KTC1_SULS9	xlink	inter-protein xl	AO-B116.08297.08297.3_AO-B116.08260.08260.3	148	139	9	AO-B116_matched		2848.43	950.485	3	-3	3	4	7.51	1.91	3.83	0.19	0.31	0.42	0.24	0.18	0.08	616	-0.00011	16.2	0.23	33.91	0.167
1	KGGSKGGQGAK-VGKDEVLKR-a5-b3	sp|Q97ZY6|RS24_SULSO	tr|Q980K5|Q980K5_SULSO	xlink	inter-protein xl	AO-B116.03927.03927.5_AO-B116.03906.03906.5	113	136	23	AO-B116_matched		2154.21	431.849	5	-2.5	2.5	1	9.71	1.74	3.47	0.16	0.41	0.46	0.1	0.36	0.09	220	-0.00044	13.7	0.79	33.41	0.143
1	KWEKWEMR-MGDPKK-a1-b5	sp|P35027|RS10_SULSO	sp|P95987|RS4_SULSO	xlink	inter-protein xl	AO-B118.04826.04826.4_AO-B118.04805.04805.4	61	5	56	AO-B118_matched		2004	502.008	4	1.4	1.4	4	9.34	1.78	3.55	0.25	0.42	0.23	0.08	0.14	0.04	214	-6e-05	16.1	0.5	32.45	0.1
1	HIIFDGKVLVDGK-LHIYKSR-a7-b5	sp|Q9UX94|RS4E_SULSO	sp|Q97ZY6|RS24_SULSO	xlink	inter-protein xl	AO-B116.08274.08274.4_AO-B116.08250.08250.4	64	85	21	AO-B116_matched		2493.41	624.359	4	-2.3	2.3	1	10.46	1.84	3.67	0.12	0.3	0.52	0.26	0.26	0.1	203	-0.00019	35.2	0.56	32.4	0.1
1	EIYNYFKELYSNELK-KGGSKGGQGAK-a7-b5	tr|Q980K5|Q980K5_SULSO	sp|Q97ZY6|RS24_SULSO	xlink	inter-protein xl	AO-B117.09492.09492.4_AO-B117.09490.09490.4	153	113	40	AO-B117_matched		3063.56	766.897	4	0.4	0.4	1	9.5	2.3	4.59	0.23	0.2	0.29	0.21	0.08	0.05	437	-0.00044	5.7	0.86	32.02	0.091
1	GGSKGGQGAK-VGKDEVLK-a4-b3	sp|Q97ZY6|RS24_SULSO	tr|Q980K5|Q980K5_SULSO	xlink	inter-protein xl	AO-B119.04855.04855.4_AO-B119.04825.04825.4	113	136	23	AO-B119_matched		1870.02	468.512	4	0.4	0.4	2	9.08	1.77	3.53	0.22	0.4	0.33	0.24	0.09	0.06	230	-0.00044	18.6	0.64	31.75	0.083
1	KVEHGEPGLK-NDIEREKK-a1-b7	tr|D0KTC1|D0KTC1_SULS9	sp|P95986|RS13_SULSO	xlink	inter-protein xl	AO-B117.03692.03692.5_AO-B117.03668.03668.5	119	111	8	AO-B117_matched		2261.2	453.248	5	-0.9	0.9	4	9.18	2.29	4.59	0.18	0.18	0.38	0.16	0.22	0.07	436	-0.00011	11.6	0.66	31.15	0.143
1	KAAQPQSQQSSSQQQK-KPISTMEK-a1-b1	sp|P95986|RS13_SULSO	sp|Q97ZZ6|RS25_SULSO	xlink	inter-protein xl	AO-B119.04089.04089.4_AO-B119.04073.04073.4	148	7	141	AO-B119_matched		2828.43	708.114	4	-2.9	2.9	2	7.55	1.47	2.95	0.16	0.3	0.49	0.45	0.03	0.07	457	-0.00013	6.2	0.94	30.86	0.133
1	AAQPQSQQSSSQQQKSS-KVEHGEPGLKATR-a15-b10	sp|P95986|RS13_SULSO	tr|D0KTC1|D0KTC1_SULS9	xlink	inter-protein xl	AO-B116.03824.03824.5_AO-B116.03808.03808.5	163	128	35	AO-B116_matched		3362.67	673.542	5	-3	3	2	6.26	2.36	4.71	0.18	0.17	0.25	0.23	0.02	0.04	734	-0.00011	3.9	0.7	30.2	0.125
1	GTVNEILTKIDER-GGQGAKG-a9-b6	tr|Q980K5|Q980K5_SULSO	sp|Q97ZY6|RS24_SULSO	xlink	inter-protein xl	AO-B119.09872.09872.3_AO-B119.09854.09854.3	186	119	67	AO-B119_matched		2198.15	733.724	3	-2.3	2.3	1	7.1	2.15	4.3	0.25	0.21	0.24	0.19	0.04	0.04	509	-0.00044	7.3	0.3	28.67	0.19
1	MNMAKAIR-ELLKNK-a5-b4	tr|Q980K5|Q980K5_SULSO	tr|Q980K5|Q980K5_SULSO	xlink	intra-protein xl	AO-B118.06992.06992.3_AO-B118.06972.06972.3	253	260	7	AO-B118_matched		1815.01	606.01	3	-2.7	2.7	2	10.25	2.38	4.77	0.45	0.49	0.51	0.38	0.13	0.09	447	-2.41608	33.2	0.8	40.99	0
1	CGSIMAHHLKPNER-CGYTEFIGASKK-a10-b11	sp|Q97ZY7|RS27A_SULSO	sp|Q97ZY7|RS27A_SULSO	xlink	intra-protein xl	AO-B114.06221.06221.5_AO-B114.06199.06199.5	53	73	20	AO-B114_matched		3146.51	630.309	5	-1.8	1.8	4	9.59	3.2	6.39	0.19	0.27	0.32	0.11	0.21	0.06	808	-3.77298	11.5	0.66	40.49	0
1	KWYSVITPK-GGAIKDK-a1-b5	sp|Q9UXD4|RS3A_SULSO	sp|Q9UXD4|RS3A_SULSO	xlink	intra-protein xl	AO-B119.07811.07811.4_AO-B119.07808.07808.4	16	9	7	AO-B119_matched		1946.09	487.53	4	-0.2	0.2	2	10.56	3.12	6.23	0.23	0.34	0.49	0.33	0.16	0.09	599	-3.27741	31.8	0.8	40.42	0
1	GKEIYNYFK-VSKSYAAR-a2-b3	tr|Q980K5|Q980K5_SULSO	tr|Q980K5|Q980K5_SULSO	xlink	intra-protein xl	AO-B116.07663.07663.4_AO-B116.07641.07641.4	146	296	150	AO-B116_matched		2179.13	545.79	4	-1.8	1.8	4	11.2	2.52	5.04	0.29	0.47	0.54	0.44	0.09	0.09	353	-2.41608	31.1	0.69	40.3	0
1	VNKIGSYLDR-ELLKNK-a3-b4	tr|Q980K5|Q980K5_SULSO	tr|Q980K5|Q980K5_SULSO	xlink	intra-protein xl	AO-B116.07755.07755.4_AO-B116.07728.07728.4	577	260	317	AO-B116_matched		2045.15	512.294	4	-2.9	2.9	8	8.49	3.3	6.61	0.11	0.55	0.31	0.17	0.14	0.06	594	-2.41608	25	0.51	40.2	0
1	IGYEQELLGKYGLR-LQTIVYKK-a10-b7	sp|P95987|RS4_SULSO	sp|P95987|RS4_SULSO	xlink	intra-protein xl	AO-B117.09756.09756.3_AO-B117.09739.09739.3	32	112	80	AO-B117_matched		2767.55	923.524	3	-1.2	1.2	6	9.58	2.58	5.15	0.23	0.28	0.44	0.28	0.15	0.08	690	-3.46652	17	0.79	38.81	0
1	SRPPVMSQQEGGEIGVKQA-KGLSNTIYQAR-a17-b1	sp|P95987|RS4_SULSO	sp|P95987|RS4_SULSO	xlink	intra-protein xl	AO-B116.07458.07458.4_AO-B116.07489.07489.4	179	113	66	AO-B116_matched		3384.74	847.192	4	-2.3	2.3	3	9.84	2.71	5.43	0.17	0.31	0.56	0.42	0.14	0.1	609	-3.46652	15.7	0.22	38.69	0
1	IRPDEIKFMLK-YIVAKAIK-a7-b5	tr|Q980K5|Q980K5_SULSO	tr|Q980K5|Q980K5_SULSO	xlink	intra-protein xl	AO-B116.09639.09639.5_AO-B116.09608.09608.5	325	500	175	AO-B116_matched		2431.43	487.293	5	-0.9	0.9	7	11.01	2.5	5	0.2	0.43	0.5	0.26	0.24	0.09	325	-2.41608	28.3	0.63	38.45	0
1	EILEKVEPK-LHIYKSR-a5-b5	sp|Q97ZY6|RS24_SULSO	sp|Q97ZY6|RS24_SULSO	xlink	intra-protein xl	AO-B118.07414.07414.4_AO-B118.07387.07387.4	92	85	7	AO-B118_matched		2137.22	535.312	4	0.2	0.2	12	9.16	2.76	5.53	0.2	0.45	0.46	0.42	0.04	0.08	488	-3.5659	29.8	0.51	37.89	0
1	EIYNYFKELYSNELK-VGKDEVLK-a7-b3	tr|Q980K5|Q980K5_SULSO	tr|Q980K5|Q980K5_SULSO	xlink	intra-protein xl	AO-B114.09323.09323.4_AO-B114.09356.09356.4	153	136	17	AO-B114_matched		2976.53	745.141	4	-1	1	3	8.61	2.44	4.88	0.18	0.29	0.34	0.31	0.03	0.05	752	-2.41608	9	0.42	37.72	0
1	IIVFKGEPEK-WTKIIK-a5-b3	tr|Q980K5|Q980K5_SULSO	tr|Q980K5|Q980K5_SULSO	xlink	intra-protein xl	AO-B116.08736.08736.4_AO-B116.08712.08712.4	534	348	186	AO-B116_matched		2084.23	522.064	4	-1	1	6	11.29	1.61	3.22	0.34	0.46	0.69	0.66	0.03	0.1	165	-2.41608	26.6	0.91	37.29	0
1	SRPPVMSQQEGGEIGVKQA-IGYEQELLGKYGLR-a17-b10	sp|P95987|RS4_SULSO	sp|P95987|RS4_SULSO	xlink	intra-protein xl	AO-B116.09869.09869.4_AO-B116.09851.09851.4	179	32	147	AO-B116_matched		3772.95	944.244	4	0.1	0.1	1	8.42	2.04	4.09	0.18	0.35	0.36	0.29	0.06	0.06	648	-3.46652	7.5	0.78	36.91	0
1	GEPEKAGLATSPVTLK-KLGDFQLVVDNGEAK-a5-b1	tr|Q980K5|Q980K5_SULSO	tr|Q980K5|Q980K5_SULSO	xlink	intra-protein xl	AO-B115.08415.08415.4_AO-B115.08397.08397.4	539	352	187	AO-B115_matched		3366.79	842.705	4	-1	1	5	9.35	2.25	4.49	0.15	0.27	0.46	0.25	0.22	0.08	606	-2.41608	10.1	0.28	36.66	0
1	KLGDFQLVVDNGEAK-WTKIIK-a1-b3	tr|Q980K5|Q980K5_SULSO	tr|Q980K5|Q980K5_SULSO	xlink	intra-protein xl	AO-B115.08457.08457.4_AO-B115.08437.08437.4	352	348	4	AO-B115_matched		2557.41	640.362	4	-0.3	0.3	4	9.5	1.56	3.11	0.21	0.38	0.61	0.61	0.01	0.08	427	-2.41608	10.6	0.53	36.15	0
1	EKETSPAEEK-IVKEIYDR-a2-b3	sp|Q980K7|RS17E_SULSO	sp|Q980K7|RS17E_SULSO	xlink	intra-protein xl	AO-B117.05344.05344.4_AO-B117.05302.05302.4	64	14	50	AO-B117_matched		2319.18	580.803	4	-0.9	0.9	11	9.22	2.96	5.92	0.14	0.32	0.28	0.08	0.19	0.05	517	-3.87947	22.2	0.57	35.35	0
1	FRGKEIYNYFK-VSKSYAAR-a4-b3	tr|Q980K5|Q980K5_SULSO	tr|Q980K5|Q980K5_SULSO	xlink	intra-protein xl	AO-B117.07426.07426.5_AO-B117.07404.07404.5	146	296	150	AO-B117_matched		2482.3	497.468	5	0.2	0.2	3	8	2.35	4.7	0.11	0.37	0.38	0.26	0.12	0.07	530	-2.41608	12.2	0.68	34.4	0
1	EKETSPAEEKEEISEEI-IVKEIYDR-a2-b3	sp|Q980K7|RS17E_SULSO	sp|Q980K7|RS17E_SULSO	xlink	intra-protein xl	AO-B116.07714.07714.3_AO-B116.07702.07702.3	64	14	50	AO-B116_matched		3148.55	1050.52	3	-2.4	2.4	2	7.8	2.55	5.09	0.25	0.26	0.28	0.21	0.07	0.05	670	-3.87947	11.7	0.19	34.27	0
1	LFGLPTPKNNTILGVLGK-VSKSYAAR-a8-b3	tr|Q980K5|Q980K5_SULSO	tr|Q980K5|Q980K5_SULSO	xlink	intra-protein xl	AO-B118.10873.10873.4_AO-B118.10860.10860.4	97	296	199	AO-B118_matched		2899.65	725.92	4	-2	2	8	10.07	1.43	2.86	0.22	0.37	0.57	0.47	0.1	0.09	231	-2.41608	19.8	0.41	33.61	0
1	EKETSPAEEKEEISEEI-RIVKEIYDR-a2-b4	sp|Q980K7|RS17E_SULSO	sp|Q980K7|RS17E_SULSO	xlink	intra-protein xl	AO-B117.07111.07111.4_AO-B117.07087.07087.4	64	14	50	AO-B117_matched		3304.65	827.17	4	-1.7	1.7	2	9.2	1.73	3.46	0.27	0.23	0.47	0.45	0.02	0.07	503	-3.87947	8.8	0.54	33.6	0
1	EIYNYFKELYSNELK-VGKDEVLKR-a7-b8	tr|Q980K5|Q980K5_SULSO	tr|Q980K5|Q980K5_SULSO	xlink	intra-protein xl	AO-B114.09053.09053.4_AO-B114.09047.09047.4	153	141	12	AO-B114_matched		3132.63	784.165	4	-2.5	2.5	7	7.89	2.08	4.16	0.26	0.29	0.41	0.39	0.02	0.06	565	-2.41608	14.6	0.46	33.38	0
1	LKKEAEK-QQKAEEK-a3-b3	sp|Q97ZZ6|RS25_SULSO	sp|Q97ZZ6|RS25_SULSO	xlink	intra-protein xl	AO-B118.02676.02676.4_AO-B118.02641.02641.4	18	25	7	AO-B118_matched		1842.01	461.509	4	-2	2	1	8.68	2.87	5.75	0.21	0.53	0.23	0.09	0.14	0.04	208	-3.44336	21.4	0.93	33.13	0
1	VNKIGSYLDR-YIVAKAIK-a3-b5	tr|Q980K5|Q980K5_SULSO	tr|Q980K5|Q980K5_SULSO	xlink	intra-protein xl	AO-B117.08219.08219.4_AO-B117.08190.08190.4	577	500	77	AO-B117_matched		2206.27	552.575	4	-2.6	2.6	3	9.55	2.06	4.13	0.14	0.34	0.51	0.27	0.25	0.09	299	-2.41608	26.8	0.34	33	0
1	KVEHGEPGLKATR-SSLFLAMKG-a10-b8	tr|D0KTC1|D0KTC1_SULS9	tr|D0KTC1|D0KTC1_SULS9	xlink	intra-protein xl	AO-B117.08212.08212.4_AO-B117.08184.08184.4	128	139	11	AO-B117_matched		2511.35	628.845	4	-1.4	1.4	4	8.9	2.48	4.96	0.12	0.3	0.43	0.06	0.37	0.09	414	-3.59263	18.2	0.53	32.9	0
1	TTVLKILAGEIIPNFGDPNSK-YKVNGFK-a5-b2	tr|Q980K5|Q980K5_SULSO	tr|Q980K5|Q980K5_SULSO	xlink	intra-protein xl	AO-B117.10850.10850.4_AO-B117.10877.10877.4	117	84	33	AO-B117_matched		3218.76	805.697	4	-0.8	0.8	3	9.35	1.6	3.2	0.19	0.29	0.51	0.47	0.04	0.07	367	-2.41608	12.6	0.52	32.63	0
1	SLLDKLALEIFK-SLSPKGR-a5-b5	tr|Q980F7|Q980F7_SULSO	tr|Q980F7|Q980F7_SULSO	xlink	intra-protein xl	AO-B116.11387.11387.4_AO-B116.11391.11391.4	137	130	7	AO-B116_matched		2270.32	568.589	4	-0.2	0.2	2	8.55	1.6	3.2	0.1	0.5	0.42	0.25	0.17	0.08	210	-3.44336	11.8	0.61	32.54	0
1	YKDEIKDDYNTNK-EKETSPAEEK-a2-b2	sp|Q980K7|RS17E_SULSO	sp|Q980K7|RS17E_SULSO	xlink	intra-protein xl	AO-B116.04662.04662.4_AO-B116.04687.04687.4	21	64	43	AO-B116_matched		2929.37	733.35	4	-1.2	1.2	7	6.77	2.62	5.23	0.05	0.38	0.33	0.08	0.25	0.06	540	-3.87947	23.6	0	32.11	0
1	IIVFKGEPEK-MKWTKIIK-a5-b2	tr|Q980K5|Q980K5_SULSO	tr|Q980K5|Q980K5_SULSO	xlink	intra-protein xl	AO-B117.08500.08500.5_AO-B117.08480.08480.5	534	345	189	AO-B117_matched		2343.36	469.68	5	-1.8	1.8	1	9.15	2.82	5.64	0.2	0.28	0.33	0.23	0.1	0.06	369	-2.41608	12.9	0.88	32.01	0
1	KVESVISDHTIK-KLGMDPNAR-a1-b1	sp|P95986|RS13_SULSO	sp|P95986|RS13_SULSO	xlink	intra-protein xl	AO-B117.06463.06463.5_AO-B117.06425.06425.5	62	43	19	AO-B117_matched		2493.32	499.672	5	-1.9	1.9	4	7.85	2.07	4.13	0.11	0.45	0.32	0.06	0.25	0.06	324	-3.59263	19.4	0.32	31.88	0
1	AGLATSPVTLKTGMNEFLR-VNKIGSYLDR-a11-b3	tr|Q980K5|Q980K5_SULSO	tr|Q980K5|Q980K5_SULSO	xlink	intra-protein xl	AO-B114.09330.09330.4_AO-B114.09345.09345.4	550	577	27	AO-B114_matched		3306.76	827.698	4	-1.6	1.6	1	8.96	1.49	2.99	0.15	0.24	0.56	0.45	0.1	0.09	413	-2.41608	8.5	0.41	31.82	0
1	GTVNEILTKIDER-GKKDEVK-a9-b3	tr|Q980K5|Q980K5_SULSO	tr|Q980K5|Q980K5_SULSO	xlink	intra-protein xl	AO-B118.08700.08700.4_AO-B118.08678.08678.4	186	193	7	AO-B118_matched		2427.32	607.837	4	-1.9	1.9	1	8.05	2.09	4.18	0.2	0.26	0.37	0.35	0.02	0.05	513	-2.41608	18.2	0.49	31.81	0
1	CGSKDSVIQK-YGKGVQSCQR-a4-b3	sp|Q97ZQ5|RS14Z_SULSO	sp|Q97ZQ5|RS14Z_SULSO	xlink	intra-protein xl	AO-B119.05122.05122.4_AO-B119.05081.05081.4	25	14	11	AO-B119_matched		2440.18	611.052	4	-2.5	2.5	2	7.56	2.52	5.04	0.21	0.35	0.29	0.14	0.15	0.05	441	-4.31067	15.2	0	31.59	0
1	LAIALEKGYHFR-SEGEKE-a7-b5	sp|Q9UXA0|RS3_SULSO	sp|Q9UXA0|RS3_SULSO	xlink	intra-protein xl	AO-B116.08047.08047.4_AO-B116.08021.08021.4	106	228	122	AO-B116_matched		2232.14	559.043	4	-0.1	0.1	2	9.11	2.22	4.44	0.14	0.28	0.38	0.15	0.23	0.08	346	-3.27741	18.4	0.44	31.57	0
1	QYYNAEYAGVEVLKTPIGTR-YFLEKSIVK-a14-b5	sp|Q9UXA0|RS3_SULSO	sp|Q9UXA0|RS3_SULSO	xlink	intra-protein xl	AO-B114.09179.09179.4_AO-B114.09175.09175.4	38	11	27	AO-B114_matched		3534.86	884.723	4	-1.5	1.5	1	8.04	1.51	3.03	0.14	0.27	0.46	0.44	0.01	0.06	492	-3.27741	11.7	0.41	31.53	0
1	IINETVSKK-KIYPLRK-a8-b1	sp|Q9UXD4|RS3A_SULSO	sp|Q9UXD4|RS3A_SULSO	xlink	intra-protein xl	AO-B117.05695.05695.5_AO-B117.05677.05677.5	146	175	29	AO-B117_matched		2085.25	418.058	5	-1.5	1.5	1	8.2	2.45	4.9	0.15	0.28	0.34	0.3	0.04	0.06	441	-3.27741	20.1	0.71	31.15	0
1	SSPYAAMLAANKAASDALEK-ASGGMVVKADR-a12-b8	sp|P95988|RS11_SULSO	sp|P95988|RS11_SULSO	xlink	intra-protein xl	AO-B119.09648.09648.3_AO-B119.09626.09626.3	61	44	17	AO-B119_matched		3235.62	1079.55	3	-0.4	0.4	7	7.38	1.78	3.56	0.29	0.11	0.49	0.4	0.09	0.08	681	-4.25075	8.2	0.4	31	0
1	IIVFKGEPEK-MKWTKIIK-a5-b5	tr|Q980K5|Q980K5_SULSO	tr|Q980K5|Q980K5_SULSO	xlink	intra-protein xl	AO-B117.08497.08497.4_AO-B117.08476.08476.4	534	348	186	AO-B117_matched		2343.36	586.848	4	-1.2	1.2	1	9.55	1.33	2.67	0.23	0.31	0.64	0.6	0.03	0.11	173	-2.41608	12.4	0.91	30.54	0
1	TLQISVDQNKATNLVGLK-DGKAVPQAK-a10-b3	sp|Q980A6|RS6E_SULSO	sp|Q980A6|RS6E_SULSO	xlink	intra-protein xl	AO-B115.07711.07711.4_AO-B115.07660.07660.4	125	39	86	AO-B115_matched		2991.65	748.921	4	-2.2	2.2	1	7.72	2.26	4.52	0.19	0.24	0.21	0.15	0.07	0.04	508	-3.18779	7.3	0.46	30.46	0
1	IGYEQELLGKYGLR-MGLLKK-a10-b5	sp|P95987|RS4_SULSO	sp|P95987|RS4_SULSO	xlink	intra-protein xl	AO-B115.08915.08915.4_AO-B115.08901.08901.4	32	84	52	AO-B115_matched		2464.38	617.103	4	1.5	1.5	1	8.86	1.51	3.02	0.22	0.24	0.58	0.48	0.1	0.09	316	-3.46652	21.5	0.35	30.1	0
1	GKEIYNYFK-VGKDEVLKR-a2-b8	tr|Q980K5|Q980K5_SULSO	tr|Q980K5|Q980K5_SULSO	xlink	intra-protein xl	AO-B119.08003.08003.3_AO-B119.07986.07986.3	146	141	5	AO-B119_matched		2341.26	781.43	3	-1.2	1.2	7	8.42	2.2	4.4	0.26	0.15	0.42	0.11	0.31	0.08	478	-2.41608	10.2	0.69	30.04	0
1	IVISDPQSVEPKR-VNEKTK-a12-b4	sp|Q980A6|RS6E_SULSO	sp|Q980A6|RS6E_SULSO	xlink	intra-protein xl	AO-B117.05604.05604.4_AO-B117.05600.05600.4	17	49	32	AO-B117_matched		2322.28	581.577	4	-0.9	0.9	5	8.93	1.45	2.89	0.21	0.3	0.56	0.38	0.18	0.1	226	-3.18779	22.4	0.46	30.01	0
1	EIYNYFKELYSNELK-VGKDEVLKR-a7-b3	tr|Q980K5|Q980K5_SULSO	tr|Q980K5|Q980K5_SULSO	xlink	intra-protein xl	AO-B118.10437.10437.5_AO-B118.10475.10475.5	153	136	17	AO-B118_matched		3132.63	627.534	5	-1.6	1.6	1	7.45	2	4.01	0.11	0.34	0.36	0.35	0.02	0.05	371	-2.41608	15.8	0.47	29.65	0
1	IGYEQELLGKYGLR-RLQTIVYKK-a10-b8	sp|P95987|RS4_SULSO	sp|P95987|RS4_SULSO	xlink	intra-protein xl	AO-B118.09743.09743.4_AO-B118.09721.09721.4	32	112	80	AO-B118_matched		2923.65	731.92	4	-2.3	2.3	3	6.88	2.03	4.07	0.16	0.27	0.52	0.51	0.01	0.08	445	-3.46652	21.5	0.43	28.79	0
1	LAIALEKGYHFR-SEEKSEGEKE-a7-b4	sp|Q9UXA0|RS3_SULSO	sp|Q9UXA0|RS3_SULSO	xlink	intra-protein xl	AO-B116.07316.07316.4_AO-B116.07293.07293.4	106	223	117	AO-B116_matched		2705.35	677.344	4	-3	3	3	7.5	1.99	3.99	0.09	0.28	0.28	0.08	0.2	0.05	383	-3.27741	6.6	0	28.48	0
1	KYGKGVQSCQR-CGSKDSVIQK-a4-b4	sp|Q97ZQ5|RS14Z_SULSO	sp|Q97ZQ5|RS14Z_SULSO	xlink	intra-protein xl	AO-B119.04607.04607.4_AO-B119.04588.04588.4	14	25	11	AO-B119_matched		2568.28	643.078	4	0.1	0.1	1	7.18	2.49	4.98	0.08	0.26	0.17	0.07	0.1	0.03	425	-4.31067	11.7	0	28.04	0
1	AGLATSPVTLKTGMNEFLR-EVSDLDLSKDLK-a11-b9	tr|Q980K5|Q980K5_SULSO	tr|Q980K5|Q980K5_SULSO	xlink	intra-protein xl	AO-B114.09398.09398.4_AO-B114.09435.09435.4	550	338	212	AO-B114_matched		3503.85	876.969	4	0.9	0.9	3	6.92	1.74	3.48	0.1	0.16	0.32	0.18	0.14	0.06	543	-2.41608	5.2	0.39	27.91	0
1	IINETVSKK-KIYPLR-a8-b1	sp|Q9UXD4|RS3A_SULSO	sp|Q9UXD4|RS3A_SULSO	xlink	intra-protein xl	AO-B118.06928.06928.4_AO-B118.06892.06892.4	146	175	29	AO-B118_matched		1957.16	490.298	4	-1.2	1.2	3	8.55	1.12	2.24	0.22	0.3	0.69	0.63	0.06	0.11	148	-3.27741	24.3	0.67	27.79	0
1	GKEIYNYFK-DEVLKR-a2-b5	tr|Q980K5|Q980K5_SULSO	tr|Q980K5|Q980K5_SULSO	xlink	intra-protein xl	AO-B119.08761.08761.4_AO-B119.08733.08733.4	146	141	5	AO-B119_matched		2057.08	515.278	4	-1.5	1.5	1	7.66	1.95	3.91	0.19	0.27	0.3	0.15	0.15	0.06	297	-2.41608	13.9	0	27.4	0
1	ELYSNELKIVHK-VGKDEVLKR-a8-b3	tr|Q980K5|Q980K5_SULSO	tr|Q980K5|Q980K5_SULSO	xlink	intra-protein xl	AO-B119.07369.07369.5_AO-B119.07354.07354.5	161	136	25	AO-B119_matched		2652.49	531.506	5	1.4	1.4	2	6.93	1.58	3.17	0.18	0.25	0.24	0.19	0.06	0.04	409	-2.41608	8.6	0.66	27.39	0
1	EKETSPAEEK-RIVKEIYDR-a2-b4	sp|Q980K7|RS17E_SULSO	sp|Q980K7|RS17E_SULSO	xlink	intra-protein xl	AO-B117.05026.05026.3_AO-B117.05001.05001.3	64	14	50	AO-B117_matched		2475.28	826.101	3	-2.5	2.5	3	7.51	2.09	4.18	0.19	0.23	0.23	0.21	0.02	0.04	365	-3.87947	13.3	0.65	27.25	0
1	GKKDEVK-ELLKNK-a2-b4	tr|Q980K5|Q980K5_SULSO	tr|Q980K5|Q980K5_SULSO	xlink	intra-protein xl	AO-B116.04252.04252.3_AO-B116.04232.04232.3	192	260	68	AO-B116_matched		1683.97	562.333	3	-1.2	1.2	1	6.9	2.54	5.08	0.24	0.33	0.16	0.08	0.09	0.03	307	-2.41608	21	0.63	27.19	0
1	KVEHGEPGLKATR-SSLFLAMKG-a1-b8	tr|D0KTC1|D0KTC1_SULS9	tr|D0KTC1|D0KTC1_SULS9	xlink	intra-protein xl	AO-B116.08443.08443.5_AO-B116.08407.08407.5	119	139	20	AO-B116_matched		2511.34	503.277	5	-2.8	2.8	1	6.74	1.81	3.62	0.14	0.17	0.56	0.23	0.33	0.11	425	-3.59263	8	0.64	26.35	0.019
1	IIVFKGEPEK-VNKIGSYLDR-a5-b3	tr|Q980K5|Q980K5_SULSO	tr|Q980K5|Q980K5_SULSO	xlink	intra-protein xl	AO-B116.08979.08979.3_AO-B116.08976.08976.3	534	577	43	AO-B116_matched		2460.36	821.127	3	-2.6	2.6	2	7.33	1.58	3.17	0.24	0.23	0.38	0.15	0.22	0.07	302	-2.41608	10.5	0.45	26.35	0.019
1	SSPYAAMLAANKAASDALEK-ASGGMVVKADREK-a12-b8	sp|P95988|RS11_SULSO	sp|P95988|RS11_SULSO	xlink	intra-protein xl	AO-B117.08494.08494.5_AO-B117.08474.08474.5	61	44	17	AO-B117_matched		3492.75	699.559	5	-1.5	1.5	3	7.32	0.9	1.8	0.15	0.25	0.44	0.42	0.02	0.07	277	-4.25075	6.2	0.39	25.94	0.019
1	NRKEYEK-RVVKAR-a3-b4	tr|Q97ZH4|Q97ZH4_SULSO	tr|Q97ZH4|Q97ZH4_SULSO	xlink	intra-protein xl	AO-B116.02888.02888.4_AO-B116.02883.02883.4	36	44	8	AO-B116_matched		1831.04	458.768	4	-2.1	2.1	2	8.63	1.15	2.31	0.17	0.21	0.36	0.31	0.05	0.06	170	-4.19469	16.4	0.79	25.85	0.018
1	EKETSPAEEKEEISEEI-YKDEIKDDYNTNK-a10-b6	sp|Q980K7|RS17E_SULSO	sp|Q980K7|RS17E_SULSO	xlink	intra-protein xl	AO-B117.06648.06648.5_AO-B117.06682.06682.5	72	25	47	AO-B117_matched		3758.74	752.755	5	-1.8	1.8	2	8.51	1.38	2.77	0.22	0.11	0.44	0.3	0.14	0.08	286	-3.87947	4.5	0.76	25.8	0.018
1	SRPPVMSQQEGGEIGVKQA-QLITHGHIAVNGKR-a17-b13	sp|P95987|RS4_SULSO	sp|P95987|RS4_SULSO	xlink	intra-protein xl	AO-B114.05718.05718.5_AO-B114.05697.05697.5	179	136	43	AO-B114_matched		3677.93	736.595	5	-2.4	2.4	1	6.49	1.48	2.96	0.1	0.21	0.19	0.15	0.04	0.03	428	-3.46652	2.4	0.89	25.66	0.017
1	ILAGEIIPNFGDPNSKVGK-YKVNGFK-a16-b2	tr|Q980K5|Q980K5_SULSO	tr|Q980K5|Q980K5_SULSO	xlink	intra-protein xl	AO-B114.08819.08819.4_AO-B114.08820.08820.4	133	84	49	AO-B114_matched		2960.6	741.158	4	-0.6	0.6	1	6.59	1.25	2.51	0.15	0.22	0.43	0.42	0.01	0.06	378	-2.41608	5.4	0.48	25.49	0.017
1	IIVFKGEPEK-WTKIIKK-a5-b3	tr|Q980K5|Q980K5_SULSO	tr|Q980K5|Q980K5_SULSO	xlink	intra-protein xl	AO-B118.07820.07820.4_AO-B118.07824.07824.4	534	348	186	AO-B118_matched		2212.32	554.088	4	-1.1	1.1	2	7.76	0.86	1.71	0.13	0.25	0.55	0.54	0.01	0.08	153	-2.41608	9.8	0.87	24.9	0.034
1	ILAGEIIPNFGDPNSKVGK-DEVLKR-a16-b5	tr|Q980K5|Q980K5_SULSO	tr|Q980K5|Q980K5_SULSO	xlink	intra-protein xl	AO-B117.09571.09571.4_AO-B117.09817.09817.4	133	141	8	AO-B117_matched		2864.56	717.149	4	-0.6	0.6	3	6.8	1.09	2.19	0.19	0.22	0.3	0.3	0	0.04	291	-2.41608	7.8	0.64	24.36	0.033
1	KPISTMEKR-LKKEAEK-a8-b3	sp|Q97ZZ6|RS25_SULSO	sp|Q97ZZ6|RS25_SULSO	xlink	intra-protein xl	AO-B116.03997.03997.4_AO-B116.03964.03964.4	14	18	4	AO-B116_matched		2071.17	518.799	4	-2.1	2.1	1	6.94	1.95	3.9	0.24	0.11	0.31	0.22	0.09	0.06	379	-3.44336	12.2	0.68	24.08	0.032
1	EKETSPAEEKEEISEEI-IVKEIYDR-a10-b3	sp|Q980K7|RS17E_SULSO	sp|Q980K7|RS17E_SULSO	xlink	intra-protein xl	AO-B118.07938.07938.4_AO-B118.07941.07941.4	72	14	58	AO-B118_matched		3148.55	788.145	4	-2.6	2.6	1	6.3	0.88	1.77	0.16	0.28	0.44	0.4	0.04	0.06	245	-3.87947	9	0.36	24.07	0.032
1	SRPPVMSQQEGGEIGVKQA-RLQTIVYKK-a17-b8	sp|P95987|RS4_SULSO	sp|P95987|RS4_SULSO	xlink	intra-protein xl	AO-B116.07078.07078.4_AO-B116.07055.07055.4	179	112	67	AO-B116_matched		3282.78	821.704	4	2.2	2.2	1	6.32	1.44	2.87	0.13	0.29	0.28	0.24	0.04	0.04	236	-3.46652	10.3	0.37	23.73	0.031
1	LANEIFEAAKK-GGAIKDKWK-a10-b7	sp|Q9UXD4|RS3A_SULSO	sp|Q9UXD4|RS3A_SULSO	xlink	intra-protein xl	AO-B116.06133.06133.4_AO-B116.06109.06109.4	174	11	163	AO-B116_matched		2372.31	594.085	4	-1.1	1.1	1	8.6	1.03	2.06	0.23	0.21	0.08	0.03	0.05	0.01	59	-3.27741	8.7	0.88	23.36	0.03
1	AVTIDEETKKK-VLDEIKK-a9-b6	sp|Q97ZZ6|RS25_SULSO	sp|Q97ZZ6|RS25_SULSO	xlink	intra-protein xl	AO-B115.05136.05136.5_AO-B115.05120.05120.5	52	60	8	AO-B115_matched		2242.26	449.46	5	-2.4	2.4	3	7.81	0.73	1.47	0.19	0.19	0.35	0.32	0.03	0.05	125	-3.44336	18.9	0.89	22.79	0.029
1	GYLPAENMKIRPDEIK-SGGKAIELSEIVK-a9-b4	tr|Q980K5|Q980K5_SULSO	tr|Q980K5|Q980K5_SULSO	xlink	intra-protein xl	AO-B114.08587.08587.5_AO-B114.08566.08566.5	318	32	286	AO-B114_matched		3340.79	669.167	5	-0.5	0.5	1	6.23	0.6	1.19	0.05	0.29	0.47	0.39	0.08	0.08	159	-2.41608	3.8	0.74	22.42	0.029
1	EKETSPAEEKEEISEEI-YKDEIKDDYNTNK-a2-b6	sp|Q980K7|RS17E_SULSO	sp|Q980K7|RS17E_SULSO	xlink	intra-protein xl	AO-B115.05982.05982.5_AO-B115.05951.05951.5	64	25	39	AO-B115_matched		3758.74	752.755	5	-1	1	1	6.56	1.25	2.5	0.21	0.11	0.42	0.31	0.12	0.07	291	-3.87947	4	0.65	21.95	0.029
1	ETSPAEEKEEISEEI-YKDEIKDDYNTNK-a8-b6	sp|Q980K7|RS17E_SULSO	sp|Q980K7|RS17E_SULSO	xlink	intra-protein xl	AO-B116.08621.08621.4_AO-B116.08722.08722.4	72	25	47	AO-B116_matched		3501.6	876.407	4	-2.3	2.3	1	5.3	1.93	3.87	0.19	0.05	0.22	0.18	0.03	0.04	477	-3.87947	8.5	0	21.03	0.042
1	ETSPAEEKEEISEEI-YKDEIKDDYNTNK-a8-b2	sp|Q980K7|RS17E_SULSO	sp|Q980K7|RS17E_SULSO	xlink	intra-protein xl	AO-B117.08427.08427.4_AO-B117.08397.08397.4	72	21	51	AO-B117_matched		3501.59	876.407	4	-2.8	2.8	1	4.84	1.73	3.45	0.22	0.1	0.17	0.12	0.05	0.03	443	-3.87947	4.9	0	20.6	0.056
1	YKDEIKDDYNTNK-RIVKEIYDR-a2-b4	sp|Q980K7|RS17E_SULSO	sp|Q980K7|RS17E_SULSO	xlink	intra-protein xl	AO-B116.05945.05945.5_AO-B116.05933.05933.5	21	14	7	AO-B116_matched		2973.5	595.708	5	-2.9	2.9	2	5.36	1.24	2.48	0.12	0.29	0.18	0.06	0.12	0.04	164	-3.87947	10	0.64	20.37	0.055
1	MGDPKK-MGDPKK-a5-b5	sp|P95987|RS4_SULSO	sp|P95987|RS4_SULSO	xlink	intra-protein xl	AO-B118.03138.03138.3_AO-B118.03209.03209.3	5	5	0	AO-B118_matched		1486.75	496.591	3	-1.3	1.3	1	6.49	1.67	3.33	0.02	0.29	0.02	0.01	0.01	0	43	-3.46652	6.9	0	19.79	0.081
1	EKETSPAEEKEEISEEI-YKDEIK-a2-b2	sp|Q980K7|RS17E_SULSO	sp|Q980K7|RS17E_SULSO	xlink	intra-protein xl	AO-B116.07086.07086.4_AO-B116.07080.07080.4	64	21	43	AO-B116_matched		2908.39	728.106	4	-0.7	0.7	1	5.35	0.91	1.83	0.18	0.09	0.36	0.31	0.04	0.05	297	-3.87947	5.2	0.49	18.99	0.053
1	VNKIGSYLDR-MNMAKAIR-a3-b5	tr|Q980K5|Q980K5_SULSO	tr|Q980K5|Q980K5_SULSO	xlink	intra-protein xl	AO-B118.08386.08386.3_AO-B118.08351.08351.3	577	253	324	AO-B118_matched		2235.18	746.069	3	-0.9	0.9	1	5.18	1.41	2.81	0.19	0.13	0.15	0.11	0.03	0.03	195	-2.41608	7.5	0.74	17.26	0.039
1	SRPPVMSQQEGGEIGVKQA-LQTIVYKK-a17-b7	sp|P95987|RS4_SULSO	sp|P95987|RS4_SULSO	xlink	intra-protein xl	AO-B116.07528.07528.4_AO-B116.07483.07483.4	179	112	67	AO-B116_matched		3126.67	782.675	4	-1.6	1.6	1	4.41	1.21	2.41	0.11	0.08	0.1	0.08	0.03	0.02	270	-3.46652	3.8	0.55	15.85	0.087
1	HLLEKVRK-HLLEKVRK-a5-b5	tr|D0KTC1|D0KTC1_SULS9	tr|D0KTC1|D0KTC1_SULS9	xlink	intra-protein xl	AO-B117.03604.03604.5_AO-B117.03566.03566.5	56	56	0	AO-B117_matched		2181.34	437.276	5	-1.9	1.9	1	5.32	0.77	1.54	0.07	0.21	0.01	0.01	0.01	0	15	-3.59263	4.7	0.93	15.46	0.085
1	VDVDNSVPDNEVWISKTMAEK-QEGDKK-a16-b5	sp|Q980A6|RS6E_SULSO	sp|Q980A6|RS6E_SULSO	xlink	intra-protein xl	AO-B117.05861.05861.6_AO-B117.05830.05830.6	96	71	25	AO-B117_matched		3216.55	537.1	6	1.2	1.2	1	3.86	0.78	1.56	0.07	0.15	0.11	0.09	0.02	0.02	101	-3.18779	2	0.81	13.03	0.165
1	YKDEIKDDYNTNK-EKETSPAEEK-a6-b2	sp|Q980K7|RS17E_SULSO	sp|Q980K7|RS17E_SULSO	xlink	intra-protein xl	AO-B114.04190.04190.4_AO-B114.04176.04176.4	25	64	39	AO-B114_matched		2929.37	733.35	4	-1.5	1.5	1	3.61	0.91	1.82	0.13	0.14	0.09	0.05	0.05	0.02	114	-3.87947	2.4	0.84	12.76	0.163
1	KWETPGHPWIKER-MGDPKK-a11-b5	sp|P95987|RS4_SULSO	sp|P95987|RS4_SULSO	xlink	intra-protein xl	AO-B119.05336.05336.5_AO-B119.05318.05318.5	20	5	15	AO-B119_matched		2475.28	496.064	5	2.7	2.7	1	3.3	0.54	1.08	0.04	0.19	0.06	0.04	0.02	0.01	54	-3.46652	2.1	0.9	11.73	0.161
1	CLSCGTELVYSMGGKAK-VLIPEPKSR-a15-b7	sp|Q97Z80|RS27_SULSO	sp|Q97Z80|RS27_SULSO	xlink	intra-protein xl	AO-B116.08988.08988.4_AO-B116.09403.09403.4	54	13	41	AO-B116_matched		3035.55	759.894	4	-1.2	1.2	3	3.48	0.27	0.54	0.02	0.19	0.03	0.01	0.02	0.01	5	-4.37504	1.8	0.79	11.21	0.125
1	LAIALEKGYHFR-SEEKSEGEKE-a7-b9	sp|Q9UXA0|RS3_SULSO	sp|Q9UXA0|RS3_SULSO	xlink	intra-protein xl	AO-B116.07316.07316.4_AO-B116.06921.06921.4	106	228	122	AO-B116_matched		2705.35	677.344	4	-3	3	1	3.47	0.62	1.23	0.08	0.11	0.08	0.04	0.04	0.02	75	-3.27741	2.3	0.68	10.85	0.146
1	AVTIDEETKKK-AVTIDEETKKK-a9-b9	sp|Q97ZZ6|RS25_SULSO	sp|Q97ZZ6|RS25_SULSO	xlink	intra-protein xl	AO-B116.09191.09191.4_AO-B116.09169.09169.4	52	52	0	AO-B116_matched		2659.45	665.869	4	-2.5	2.5	1	2.99	0.51	1.01	0.05	0.13	0.03	0.01	0.01	0.01	31	-3.44336	1.7	0.9	9.33	0.165
1	LGMDPNARLGELSDAEVKK-KVESVISDHTIK-a18-b1	sp|P95986|RS13_SULSO	sp|P95986|RS13_SULSO	xlink	intra-protein xl	AO-B117.10088.10088.3_AO-B117.10066.10066.3	61	62	1	AO-B117_matched		3534.86	1179.3	3	0.1	0.1	1	2.48	0.26	0.51	0.04	0.17	0.04	0.03	0.01	0.01	23	-3.59263	1.3	0.73	9.22	0.151
1	YKERDIR-YKERDIR-a2-b2	tr|Q7LXR0|Q7LXR0_SULSO	tr|Q7LXR0|Q7LXR0_SULSO	xlink	intra-protein xl	AO-B117.06308.06308.5_AO-B117.07175.07175.5	173	173	0	AO-B117_matched		2095.11	420.031	5	-1.7	1.7	1	3.24	0.38	0.75	0.04	0.09	0.03	0.01	0.01	0.01	12	-3.20499	4.1	0	8.69	0.16
1	SSLFLAMKG-REGKFNK-a8-b4	tr|D0KTC1|D0KTC1_SULS9	tr|D0KTC1|D0KTC1_SULS9	xlink	intra-protein xl	AO-B118.09535.09535.4_AO-B118.09541.09541.4	139	65	74	AO-B118_matched		1968.05	493.02	4	-1	1	1	2.81	0.34	0.69	0.12	0.09	0.02	0.02	0	0	21	-3.59263	1.7	0.82	8.08	0.158
1	FSKISADEAR-FSKISADEAR-a3-b3	sp|Q9UX94|RS4E_SULSO	sp|Q9UX94|RS4E_SULSO	xlink	intra-protein xl	AO-B119.08201.08201.3_AO-B119.08147.08147.3	108	108	0	AO-B119_matched		2383.21	795.411	3	3	3	1	2.61	0.29	0.59	0.09	-0.01	0.03	0.01	0.01	0.01	27	-3.17092	2.5	0.82	5.65	0.165
1	IGYEQELLGKYGLR-K10-156	sp|P95987|RS4_SULSO	-	monolink	monolink	AO-B118.10940.10940.3_AO-B118.10927.10927.3	32	n/a	-	AO-B118_matched		1793.95	598.992	3	-1.8	1.8	2	11.48	5.19	5.19	0.23	0.47	0.59	0.59	0	0.21	787	0	30.1	0.14	50.18	0
1	NIKQLAQIFEK-K3-156	sp|Q9UXA0|RS3_SULSO	-	monolink	monolink	AO-B118.11230.11230.3_AO-B118.11217.11217.3	64	n/a	-	AO-B118_matched		1486.84	496.62	3	-1.5	1.5	6	11.51	5.21	5.21	0.36	0.44	0.74	0.74	0	0.34	527	0	50	0	46.69	0
1	ILVGEITADEGSVTPEKQILSYKPQR-K17-156	tr|Q980K5|Q980K5_SULSO	-	monolink	monolink	AO-B117.11627.11627.3_AO-B117.12398.12398.3	403	n/a	-	AO-B117_matched		3026.62	1009.88	3	0	0	51	11.43	3.66	3.66	0.23	0.21	0.57	0.57	0	0.11	868	0	6.7	0.15	44.65	0
1	QYYNAEYAGVEVLKTPIGTR-K14-155	sp|Q9UXA0|RS3_SULSO	-	monolink	monolink	AO-B117.09929.09929.3_AO-B117.09913.09913.3	38	n/a	-	AO-B117_matched		2426.24	809.756	3	-2	2	6	11.13	2.63	2.63	0.16	0.36	0.33	0.33	0	0.08	705	0	18.9	0.3	43.86	0
1	KETATVDDILSLTEQDLLER-K1-155	sp|P95987|RS4_SULSO	-	monolink	monolink	AO-B117.11098.11098.3_AO-B117.11125.11125.3	85	n/a	-	AO-B117_matched		2443.27	815.43	3	-1.8	1.8	2	11.47	3.24	3.24	0.28	0.25	0.52	0.52	0	0.13	739	0	19.6	0.28	43.58	0
1	LAIALEKGYHFR-K7-156	sp|Q9UXA0|RS3_SULSO	-	monolink	monolink	AO-B117.09271.09271.3_AO-B117.09229.09229.3	106	n/a	-	AO-B117_matched		1572.87	525.296	3	-0.6	0.6	136	11.51	1.78	1.78	0.19	0.51	0.88	0.88	0	0.37	248	0	41.7	0	43.12	0
1	AGLATSPVTLKTGMNEFLR-K11-155	tr|Q980K5|Q980K5_SULSO	-	monolink	monolink	AO-B114.09611.09611.3_AO-B114.09598.09598.3	550	n/a	-	AO-B114_matched		2160.16	721.063	3	0.7	0.7	7	11.15	2.82	2.82	0.16	0.37	0.48	0.48	0	0.13	613	0	17.7	0.34	42.99	0
1	LAIALEKGYHFR-K7-155	sp|Q9UXA0|RS3_SULSO	-	monolink	monolink	AO-B118.08983.08983.3_AO-B118.08962.08962.3	106	n/a	-	AO-B118_matched		1571.88	524.969	3	-1.3	1.3	22	11.5	2.39	2.39	0.3	0.5	0.85	0.85	0	0.35	241	0	39.2	0	42.98	0
1	NLPITEPEIVDVLLPKLK-K16-156	sp|Q9UX87|RS5_SULSO	-	monolink	monolink	AO-B119.12089.12089.3_AO-B119.12087.12087.3	53	n/a	-	AO-B119_matched		2186.28	729.768	3	-0.5	0.5	6	11.51	1.95	1.95	0.31	0.46	0.63	0.63	0	0.18	407	0	20.1	0.44	42.84	0
1	IRPDEIKFMLK-K7-156	tr|Q980K5|Q980K5_SULSO	-	monolink	monolink	AO-B118.10539.10539.3_AO-B118.10516.10516.3	325	n/a	-	AO-B118_matched		1544.87	515.963	3	1.1	1.1	2	11.13	3.15	3.15	0.24	0.4	0.54	0.54	0	0.25	461	0	21.1	0.43	42.64	0
1	AGLATSPVTLKTGMNEFLR-K11-156	tr|Q980K5|Q980K5_SULSO	-	monolink	monolink	AO-B119.13169.13169.3_AO-B119.13745.13745.3	550	n/a	-	AO-B119_matched		2161.15	721.39	3	0.7	0.7	19	10.62	4.13	4.13	0.22	0.27	0.33	0.33	0	0.09	782	0	18.6	0.21	42.41	0
1	GIVEKTGIEMR-K5-156	sp|P35027|RS10_SULSO	-	monolink	monolink	AO-B119.09167.09167.3_AO-B119.09130.09130.3	30	n/a	-	AO-B119_matched		1387.73	463.586	3	-2.1	2.1	2	11.43	4.24	4.24	0.2	0.38	0.44	0.44	0	0.2	474	0	41.7	0	42.32	0
1	ILVGEITADEGSVTPEKQILSYKPQR-K17-155	tr|Q980K5|Q980K5_SULSO	-	monolink	monolink	AO-B114.08733.08733.3_AO-B114.08721.08721.3	403	n/a	-	AO-B114_matched		3025.63	1009.55	3	-2.3	2.3	19	11.51	1.89	1.89	0.28	0.42	0.69	0.69	0	0.13	460	0	11.2	0.26	42.3	0
1	KCPYEAISIVNLPDELEGEVIHR-K1-155	tr|Q980K5|Q980K5_SULSO	-	monolink	monolink	AO-B114.09745.09745.3_AO-B114.09743.09743.3	60	n/a	-	AO-B114_matched		2835.44	946.155	3	-2.3	2.3	11	11.51	2.54	2.54	0.28	0.49	0.43	0.43	0	0.09	393	0	17.4	0.14	42.18	0
1	QLITHGHIAVNGKR-K13-155	sp|P95987|RS4_SULSO	-	monolink	monolink	AO-B114.04671.04671.3_AO-B114.04646.04646.3	136	n/a	-	AO-B114_matched		1697.97	566.997	3	-2.7	2.7	5	11.51	3.03	3.03	0.3	0.26	0.46	0.46	0	0.17	607	0	27	0.35	42.09	0
1	EVSDLDLSKDLK-K9-156	tr|Q980K5|Q980K5_SULSO	-	monolink	monolink	AO-B119.09551.09551.3_AO-B119.09513.09513.3	338	n/a	-	AO-B119_matched		1516.79	506.603	3	-1.1	1.1	2	11.33	3.9	3.9	0.22	0.41	0.36	0.36	0	0.15	467	0	23.6	0.17	42.08	0
1	ELENQNVVKLYSK-K9-156	sp|Q97ZZ6|RS25_SULSO	-	monolink	monolink	AO-B118.08657.08657.3_AO-B118.08611.08611.3	95	n/a	-	AO-B118_matched		1718.91	573.977	3	-0.8	0.8	2	11.5	4.64	4.64	0.19	0.23	0.4	0.4	0	0.15	649	0	21.9	0.25	41.72	0
1	QAIIMPASKLVINVLR-K9-155	sp|Q9UX92|RS8_SULSO	-	monolink	monolink	AO-B118.11633.11633.3_AO-B118.11631.11631.3	32	n/a	-	AO-B118_matched		1920.16	641.06	3	-2.2	2.2	2	11.51	3.3	3.3	0.25	0.31	0.54	0.54	0	0.17	526	0	23.8	0.38	41.65	0
1	VNGFKLFGLPTPK-K5-155	tr|Q980K5|Q980K5_SULSO	-	monolink	monolink	AO-B118.11139.11139.3_AO-B118.11132.11132.3	89	n/a	-	AO-B118_matched		1571.91	524.977	3	-0.5	0.5	3	11.44	2.62	2.62	0.2	0.46	0.62	0.62	0	0.24	297	0	48.8	0	41.32	0
1	GKPVIYEETCIGCGICVKK-K18-156	tr|Q980K5|Q980K5_SULSO	-	monolink	monolink	AO-B119.08886.08886.3_AO-B119.08860.08860.3	59	n/a	-	AO-B119_matched		2366.16	789.729	3	-1.8	1.8	3	11.26	3.39	3.39	0.3	0.17	0.56	0.56	0	0.15	708	0	19.1	0.21	41.31	0
1	KAAQPQSQQSSSQQQK-K1-156	sp|P95986|RS13_SULSO	-	monolink	monolink	AO-B119.03463.03463.3_AO-B119.03424.03424.3	148	n/a	-	AO-B119_matched		1913.94	638.988	3	-2	2	5	11.34	3.4	3.4	0.27	0.17	0.52	0.52	0	0.16	697	0	23.6	0.09	41.2	0
1	KLGDFQLVVDNGEAK-K1-155	tr|Q980K5|Q980K5_SULSO	-	monolink	monolink	AO-B119.09908.09908.3_AO-B119.09887.09887.3	352	n/a	-	AO-B119_matched		1786.95	596.656	3	-1.4	1.4	3	11.43	2.4	2.4	0.24	0.27	0.72	0.72	0	0.24	501	0	32.2	0	41.03	0
1	GIVEKTGIEMR-K5-155	sp|P35027|RS10_SULSO	-	monolink	monolink	AO-B119.08260.08260.3_AO-B119.08253.08253.3	30	n/a	-	AO-B119_matched		1386.75	463.259	3	-2.1	2.1	2	11.13	3.97	3.97	0.22	0.32	0.4	0.4	0	0.18	499	0	37.2	0	40.7	0
1	KVEHGEPGLKATR-K10-156	tr|D0KTC1|D0KTC1_SULS9	-	monolink	monolink	AO-B118.04995.04995.3_AO-B118.04954.04954.3	128	n/a	-	AO-B118_matched		1576.85	526.626	3	-2	2	4	11.5	2.61	2.61	0.28	0.43	0.57	0.57	0	0.22	288	0	34.6	0	40.58	0
1	VGKDEVLKR-K3-155	tr|Q980K5|Q980K5_SULSO	-	monolink	monolink	AO-B119.05624.05624.3_AO-B119.05587.05587.3	136	n/a	-	AO-B119_matched		1197.71	400.243	3	-3	3	5	11.28	3.52	3.52	0.27	0.38	0.44	0.44	0	0.24	349	0	38.3	0	40.38	0
1	VAVINYDFCKPDKCNLECINFCPVDR-K13-156	tr|Q980K5|Q980K5_SULSO	-	monolink	monolink	AO-B118.10584.10584.3_AO-B118.10565.10565.3	15	n/a	-	AO-B118_matched		3401.55	1134.86	3	-2.9	2.9	3	10.4	2.34	2.34	0.13	0.29	0.42	0.42	0	0.08	680	0	4.4	0.16	40.34	0
1	TTVLKILAGEIIPNFGDPNSK-K5-156	tr|Q980K5|Q980K5_SULSO	-	monolink	monolink	AO-B116.11842.11842.3_AO-B116.11841.11841.3	117	n/a	-	AO-B116_matched		2382.3	795.108	3	-1.7	1.7	6	11.51	2.57	2.57	0.31	0.38	0.69	0.69	0	0.16	362	0	13.4	0.27	40.21	0
1	KVEHGEPGLKATR-K10-155	tr|D0KTC1|D0KTC1_SULS9	-	monolink	monolink	AO-B119.04195.04195.3_AO-B119.04157.04157.3	128	n/a	-	AO-B119_matched		1575.87	526.298	3	-2.1	2.1	3	11.14	2.92	2.92	0.22	0.41	0.55	0.55	0	0.21	339	0	23.1	0	40.04	0
1	LFGLPTPKNNTILGVLGK-K8-156	tr|Q980K5|Q980K5_SULSO	-	monolink	monolink	AO-B114.10180.10180.3_AO-B114.10159.10159.3	97	n/a	-	AO-B114_matched		2037.18	680.069	3	-1.6	1.6	6	10.7	2.18	2.18	0.16	0.47	0.44	0.44	0	0.12	383	0	19.8	0.26	40.01	0
1	KLGDFQLVVDNGEAK-K1-156	tr|Q980K5|Q980K5_SULSO	-	monolink	monolink	AO-B118.10434.10434.3_AO-B118.10411.10411.3	352	n/a	-	AO-B118_matched		1787.93	596.985	3	0.4	0.4	4	11.44	2.07	2.07	0.19	0.25	0.67	0.67	0	0.22	460	0	17.8	0.3	39.53	0
1	GPIPLPTSKLEVPIMR-K9-155	sp|P35027|RS10_SULSO	-	monolink	monolink	AO-B118.11107.11107.3_AO-B118.11090.11090.3	45	n/a	-	AO-B118_matched		1902.1	635.041	3	-1.5	1.5	1	10.39	2.22	2.22	0.21	0.35	0.53	0.53	0	0.17	470	0	10.7	0.41	39.1	0
1	TTVLKILAGEIIPNFGDPNSK-K5-155	tr|Q980K5|Q980K5_SULSO	-	monolink	monolink	AO-B119.12022.12022.3_AO-B119.12032.12032.3	117	n/a	-	AO-B119_matched		2381.32	794.781	3	-1.2	1.2	5	11.51	2.06	2.06	0.28	0.32	0.66	0.66	0	0.16	377	0	21.4	0.3	39.04	0
1	IRPDEIKFMLK-K7-155	tr|Q980K5|Q980K5_SULSO	-	monolink	monolink	AO-B116.09832.09832.3_AO-B116.09813.09813.3	325	n/a	-	AO-B116_matched		1543.88	515.634	3	-1	1	2	9.66	2.93	2.93	0.11	0.46	0.48	0.48	0	0.22	385	0	22.3	0.43	38.93	0
1	VGKDEVLKR-K3-156	tr|Q980K5|Q980K5_SULSO	-	monolink	monolink	AO-B119.06586.06586.3_AO-B119.06523.06523.3	136	n/a	-	AO-B119_matched		1198.69	400.571	3	-1.9	1.9	7	10.62	3.16	3.16	0.21	0.38	0.53	0.53	0	0.29	283	0	33.3	0	38.39	0
1	KCPYEAISIVNLPDELEGEVIHR-K1-156	tr|Q980K5|Q980K5_SULSO	-	monolink	monolink	AO-B117.10788.10788.3_AO-B117.10875.10875.3	60	n/a	-	AO-B117_matched		2836.43	946.484	3	-1.2	1.2	19	11.51	1.81	1.81	0.29	0.48	0.33	0.33	0	0.07	212	0	19.1	0.19	38.39	0
1	ILAGEIIPNFGDPNSKVGKDEVLK-K16-156	tr|Q980K5|Q980K5_SULSO	-	monolink	monolink	AO-B116.10455.10455.4_AO-B116.10437.10437.4	133	n/a	-	AO-B116_matched		2708.46	678.124	4	0	0	4	11.31	1.31	1.31	0.13	0.42	0.49	0.49	0	0.1	278	0	4.3	0.37	37.93	0
1	RYFLEKSIVK-K6-156	sp|Q9UXA0|RS3_SULSO	-	monolink	monolink	AO-B119.09224.09224.3_AO-B119.09178.09178.3	11	n/a	-	AO-B119_matched		1437.82	480.282	3	-1.3	1.3	2	10.77	3.02	3.02	0.19	0.39	0.38	0.38	0	0.19	291	0	19.5	0.17	37.6	0
1	GTVNEILTKIDER-K9-156	tr|Q980K5|Q980K5_SULSO	-	monolink	monolink	AO-B119.10971.10971.3_AO-B119.10956.10956.3	186	n/a	-	AO-B119_matched		1642.88	548.633	3	-1.1	1.1	2	11.42	2.72	2.72	0.24	0.25	0.51	0.51	0	0.2	361	0	34.9	0	37.43	0
1	VKCPNCGNEQTIFSHATFPVR-K2-155	sp|Q97Z80|RS27_SULSO	-	monolink	monolink	AO-B119.08955.08955.3_AO-B119.08963.08963.3	20	n/a	-	AO-B119_matched		2616.26	873.093	3	-1.8	1.8	4	11.15	1.66	1.66	0.19	0.51	0.27	0.27	0	0.06	181	0	17.7	0	37.41	0
1	ILVGEITADEGSVTPEKQILSYKPQR-K23-156	tr|Q980K5|Q980K5_SULSO	-	monolink	monolink	AO-B115.08928.08928.4_AO-B115.08836.08836.4	409	n/a	-	AO-B115_matched		3026.61	757.661	4	-1.4	1.4	18	11.42	1.47	1.47	0.14	0.35	0.43	0.43	0	0.08	322	0	3.9	0.22	37.12	0
1	ILVGEITADEGSVTPEKQILSYKPQR-K23-155	tr|Q980K5|Q980K5_SULSO	-	monolink	monolink	AO-B118.10055.10055.4_AO-B118.10042.10042.4	409	n/a	-	AO-B118_matched		3025.63	757.416	4	-1.3	1.3	8	11.51	1.95	1.95	0.22	0.29	0.51	0.51	0	0.1	344	0	12.1	0.29	36.9	0
1	IIVFKGEPEK-K5-156	tr|Q980K5|Q980K5_SULSO	-	monolink	monolink	AO-B119.09308.09308.3_AO-B119.09246.09246.3	534	n/a	-	AO-B119_matched		1314.74	439.255	3	-1.1	1.1	1	9.95	3.56	3.56	0.14	0.3	0.41	0.41	0	0.21	437	0	29.5	0	36.82	0
1	GTVNEILTKIDER-K9-155	tr|Q980K5|Q980K5_SULSO	-	monolink	monolink	AO-B118.10604.10604.3_AO-B118.10583.10583.3	186	n/a	-	AO-B118_matched		1641.89	548.305	3	-1.7	1.7	2	11.12	2.38	2.38	0.18	0.25	0.37	0.37	0	0.14	401	0	17.2	0.28	36.71	0
1	TLLTYAGIKDAWSTTK-K9-155	sp|Q9UX87|RS5_SULSO	-	monolink	monolink	AO-B119.10939.10939.3_AO-B119.10926.10926.3	174	n/a	-	AO-B119_matched		1923.03	642.019	3	-1.9	1.9	2	10.31	2.15	2.15	0.17	0.32	0.48	0.48	0	0.15	384	0	16.8	0.26	36.46	0
1	IIPGTFTNPYLSTYIEPKVLLVSDPR-K18-155	sp|P95993|RS2_SULSO	-	monolink	monolink	AO-B114.10143.10143.4_AO-B114.10163.10163.4	143	n/a	-	AO-B114_matched		3087.68	772.929	4	-2.4	2.4	3	10.53	2.72	2.72	0.14	0.19	0.42	0.42	0	0.08	546	0	4.3	0.33	36.07	0
1	VGKDEVLKR-K8-156	tr|Q980K5|Q980K5_SULSO	-	monolink	monolink	AO-B119.05831.05831.3_AO-B119.05771.05771.3	141	n/a	-	AO-B119_matched		1198.69	400.572	3	-0.2	0.2	5	9.66	2.74	2.74	0.21	0.28	0.35	0.35	0	0.2	421	0	17.9	0	35.66	0
1	LFGLPTPKNNTILGVLGK-K8-155	tr|Q980K5|Q980K5_SULSO	-	monolink	monolink	AO-B114.10036.10036.3_AO-B114.10035.10035.3	97	n/a	-	AO-B114_matched		2036.2	679.742	3	-2	2	5	10.7	1.72	1.72	0.17	0.34	0.5	0.5	0	0.14	281	0	13.4	0.52	35.66	0
1	VAVINYDFCKPDKCNLECINFCPVDR-K10-155	tr|Q980K5|Q980K5_SULSO	-	monolink	monolink	AO-B117.09831.09831.4_AO-B117.09826.09826.4	12	n/a	-	AO-B117_matched		3400.57	851.15	4	-0.9	0.9	1	11.51	2.68	2.68	0.19	0.21	0.34	0.34	0	0.07	339	0	4.9	0	34.58	0
1	QLITHGHIAVNGKR-K13-156	sp|P95987|RS4_SULSO	-	monolink	monolink	AO-B118.05582.05582.4_AO-B118.05561.05561.4	136	n/a	-	AO-B118_matched		1698.95	425.746	4	0	0	20	10.41	2.16	2.16	0.2	0.31	0.3	0.3	0	0.11	275	0	8.2	0.4	33.94	0
1	EISLKVYHMGSGTPSR-K5-155	sp|Q97ZY6|RS24_SULSO	-	monolink	monolink	AO-B118.08171.08171.3_AO-B118.08133.08133.3	34	n/a	-	AO-B118_matched		1915.98	639.668	3	-2.7	2.7	2	8.26	1.84	1.84	0.13	0.26	0.47	0.47	0	0.15	523	0	12.5	0	33.43	0
1	KETATVDDILSLTEQDLLER-K1-156	sp|P95987|RS4_SULSO	-	monolink	monolink	AO-B117.11203.11203.3_AO-B117.11226.11226.3	85	n/a	-	AO-B117_matched		2444.25	815.759	3	-0.4	0.4	2	10.14	1.99	1.99	0.18	0.26	0.44	0.44	0	0.11	334	0	13.5	0.21	33.37	0
1	VRAPGGYGSKTPGPGAQPAIR-K10-156	sp|P95988|RS11_SULSO	-	monolink	monolink	AO-B118.06686.06686.3_AO-B118.06639.06639.3	87	n/a	-	AO-B118_matched		2192.17	731.73	3	-1.9	1.9	2	8.24	2.21	2.21	0.14	0.3	0.42	0.42	0	0.1	496	0	10.7	0.2	33.25	0
1	EGEIIGILGPNGIGKTTFAR-K15-156	tr|Q980K5|Q980K5_SULSO	-	monolink	monolink	AO-B119.11118.11118.3_AO-B119.11114.11114.3	381	n/a	-	AO-B119_matched		2198.2	733.74	3	0.6	0.6	1	9.78	1.55	1.55	0.18	0.34	0.37	0.37	0	0.09	266	0	9.5	0.28	32.85	0
1	VAVINYDFCKPDK-K10-155	tr|Q980K5|Q980K5_SULSO	-	monolink	monolink	AO-B119.09005.09005.3_AO-B119.08969.08969.3	12	n/a	-	AO-B119_matched		1722.86	575.295	3	-2.9	2.9	1	9.07	2.84	2.84	0.14	0.25	0.3	0.3	0	0.12	436	0	16	0	32.85	0
1	ESPSVPQEVSVTNVTFIEESSQKSEEK-K23-155	sp|Q9UXA0|RS3_SULSO	-	monolink	monolink	AO-B117.09517.09517.3_AO-B117.09500.09500.3	219	n/a	-	AO-B117_matched		3148.53	1050.52	3	-1.4	1.4	4	10.78	2.11	2.11	0.32	0.12	0.49	0.49	0	0.09	382	0	10.6	0.12	32.63	0
1	SRPPVMSQQEGGEIGVKQA-K17-156	sp|P95987|RS4_SULSO	-	monolink	monolink	AO-B118.07831.07831.3_AO-B118.07859.07859.3	179	n/a	-	AO-B118_matched		2153.07	718.7	3	-1.5	1.5	7	9.32	1.96	1.96	0.17	0.27	0.47	0.47	0	0.12	354	0	12.3	0	32.59	0
1	ILAGEIIPNFGDPNSKVGKDEVLK-K16-155	tr|Q980K5|Q980K5_SULSO	-	monolink	monolink	AO-B119.10537.10537.3_AO-B119.10524.10524.3	133	n/a	-	AO-B119_matched		2707.48	903.501	3	-0.9	0.9	5	10.69	0.45	0.45	0.17	0.27	0.65	0.65	0	0.14	190	0	5.6	0.42	32.45	0
1	YIVAKAIKR-K5-156	tr|Q980K5|Q980K5_SULSO	-	monolink	monolink	AO-B119.07198.07198.3_AO-B119.07161.07161.3	500	n/a	-	AO-B119_matched		1216.75	406.592	3	-1.3	1.3	2	8.71	1.18	1.18	0.1	0.36	0.7	0.7	0	0.39	126	0	16.7	0	32.3	0
1	VAVINYDFCKPDKCNLECINFCPVDR-K13-155	tr|Q980K5|Q980K5_SULSO	-	monolink	monolink	AO-B117.09825.09825.3_AO-B117.09851.09851.3	15	n/a	-	AO-B117_matched		3400.57	1134.53	3	-1.5	1.5	4	7.85	1.69	1.69	0.15	0.18	0.32	0.32	0	0.06	642	0	3.8	0.14	32.13	0
1	IIPGTFTNPYLSTYIEPKVLLVSDPR-K18-156	sp|P95993|RS2_SULSO	-	monolink	monolink	AO-B114.10191.10191.3_AO-B114.10255.10255.3	143	n/a	-	AO-B114_matched		3088.67	1030.57	3	0	0	5	8.71	2.19	2.19	0.23	0.22	0.3	0.3	0	0.06	465	0	2.6	0.33	31.6	0
1	GYLPAENMKIRPDEIK-K9-156	tr|Q980K5|Q980K5_SULSO	-	monolink	monolink	AO-B116.09153.09153.3_AO-B116.09076.09076.3	318	n/a	-	AO-B116_matched		2029.06	677.361	3	2.1	2.1	1	9.17	0.7	0.7	0.12	0.29	0.79	0.79	0	0.25	196	0	4.5	0.53	31.31	0
1	EISLKVYHMGSGTPSRK-K5-156	sp|Q97ZY6|RS24_SULSO	-	monolink	monolink	AO-B119.08136.08136.3_AO-B119.08087.08087.3	34	n/a	-	AO-B119_matched		2045.06	682.694	3	-1.2	1.2	2	8.29	1.99	1.99	0.12	0.28	0.22	0.22	0	0.07	414	0	8.7	0.49	30.8	0
1	CGYTEFIGASKK-K12-156	sp|Q97ZY7|RS27A_SULSO	-	monolink	monolink	AO-B118.08895.08895.3_AO-B118.08854.08854.3	74	n/a	-	AO-B118_matched		1515.73	506.251	3	1.4	1.4	1	9	2.82	2.82	0.11	0.11	0.39	0.39	0	0.16	443	0	21.2	0.18	30.45	0
1	NVGIHGIVKNINLSK-K9-156	sp|Q9UX94|RS4E_SULSO	-	monolink	monolink	AO-B118.09072.09072.3_AO-B118.09048.09048.3	194	n/a	-	AO-B118_matched		1761.01	588.012	3	-1.4	1.4	1	9.81	1	1	0.15	0.27	0.52	0.52	0	0.17	157	0	11.1	0.4	30.45	0
1	GEPEKAGLATSPVTLK-K5-156	tr|Q980K5|Q980K5_SULSO	-	monolink	monolink	AO-B119.09023.09023.3_AO-B119.08981.08981.3	539	n/a	-	AO-B119_matched		1752.95	585.324	3	-1.1	1.1	2	10.33	1.54	1.54	0.14	0.24	0.27	0.27	0	0.08	190	0	17.6	0.65	30.39	0
1	ILAGEIIPNFGDPNSKVGKDEVLK-K19-155	tr|Q980K5|Q980K5_SULSO	-	monolink	monolink	AO-B117.09985.09985.3_AO-B117.09968.09968.3	136	n/a	-	AO-B117_matched		2707.47	903.499	3	-2.8	2.8	2	9.74	0.4	0.4	0.17	0.27	0.61	0.61	0	0.13	174	0	6.4	0.43	30.14	0
1	KAVTFIIDHDLSIHDYIADR-K1-155	tr|Q980K5|Q980K5_SULSO	-	monolink	monolink	AO-B116.12346.12346.4_AO-B116.11922.11922.4	510	n/a	-	AO-B116_matched		2496.3	625.082	4	-2.7	2.7	8	8.17	2.01	2.01	0.07	0.28	0.22	0.22	0	0.05	359	0	6.1	0.48	29.36	0
1	QYYNAEYAGVEVLKTPIGTR-K14-156	sp|Q9UXA0|RS3_SULSO	-	monolink	monolink	AO-B114.09331.09331.3_AO-B114.09309.09309.3	38	n/a	-	AO-B114_matched		2427.23	810.085	3	-0.5	0.5	3	7.21	2.24	2.24	0.13	0.15	0.23	0.23	0	0.06	575	0	4.4	0.23	28.9	0
1	LKYTTTANVLDPATNTAK-K2-155	sp|Q980W3|RS8E_SULSO	-	monolink	monolink	AO-B119.08394.08394.3_AO-B119.08374.08374.3	58	n/a	-	AO-B119_matched		2076.11	693.045	3	-0.9	0.9	2	7.72	1.2	1.2	0.16	0.21	0.42	0.42	0	0.12	330	0	9.7	0.17	27.61	0
1	GLSNTIYQARQLITHGHIAVNGKR-K23-155	sp|P95987|RS4_SULSO	-	monolink	monolink	AO-B116.09095.09095.4_AO-B116.09077.09077.4	136	n/a	-	AO-B116_matched		2801.53	701.392	4	-2.8	2.8	1	8.37	1.71	1.71	0.17	0.18	0.46	0.46	0	0.1	309	0	4.8	0.44	27.49	0
1	KAVTFIIDHDLSIHDYIADR-K1-156	tr|Q980K5|Q980K5_SULSO	-	monolink	monolink	AO-B116.10464.10464.4_AO-B116.10452.10452.4	510	n/a	-	AO-B116_matched		2497.28	625.329	4	-0.7	0.7	6	8.11	1.28	1.28	0.11	0.37	0.2	0.2	0	0.05	147	0	4.5	0.42	27.41	0
1	ILAGEIIPNFGDPNSKVGKDEVLK-K19-156	tr|Q980K5|Q980K5_SULSO	-	monolink	monolink	AO-B116.14144.14144.3_AO-B116.14156.14156.3	136	n/a	-	AO-B116_matched		2708.46	903.828	3	-1.1	1.1	2	7.48	0.83	0.83	0.19	0.16	0.65	0.65	0	0.14	348	0	4.7	0.5	26.64	0
1	ELYSNELKIVHK-K8-156	tr|Q980K5|Q980K5_SULSO	-	monolink	monolink	AO-B119.08485.08485.3_AO-B119.08457.08457.3	161	n/a	-	AO-B119_matched		1627.88	543.635	3	-1.2	1.2	2	7.12	0.71	0.71	0.14	0.2	0.58	0.58	0	0.24	260	0	9.7	0.81	26.35	0
1	ISTSYGAGISNVKLHIYK-K13-156	sp|Q97ZY6|RS24_SULSO	-	monolink	monolink	AO-B116.09556.09556.3_AO-B116.09516.09516.3	80	n/a	-	AO-B116_matched		2106.13	703.051	3	-2.5	2.5	1	8.97	0.54	0.54	0.17	0.15	0.36	0.36	0	0.1	111	0	11.3	0.46	24.55	0
1	YKDEIKDDYNTNK-K2-156	sp|Q980K7|RS17E_SULSO	-	monolink	monolink	AO-B119.06118.06118.3_AO-B119.06273.06273.3	21	n/a	-	AO-B119_matched		1800.84	601.288	3	-1	1	1	7.47	1.54	1.54	0.16	0.19	0.25	0.25	0	0.1	189	0	7.4	0	23.94	0
1	YDPQDIIVVASRPYAYRPVQKFAEVVGSR-K21-156	sp|P95993|RS2_SULSO	-	monolink	monolink	AO-B117.10557.10557.4_AO-B117.10560.10560.4	112	n/a	-	AO-B117_matched		3478.82	870.712	4	-2.5	2.5	3	9.3	0.58	0.58	0.08	0.13	0.31	0.31	0	0.05	70	0	1.8	0.38	23.36	0
1	VKCPNCGNEQTIFSHATFPVR-K2-156	sp|Q97Z80|RS27_SULSO	-	monolink	monolink	AO-B115.08003.08003.3_AO-B115.07982.07982.3	20	n/a	-	AO-B115_matched		2617.24	873.423	3	1.3	1.3	4	6.68	0.81	0.81	0.12	0.34	0.15	0.15	0	0.03	86	0	10	0	22.79	0
1	KAAQPQSQQSSSQQQK-K1-155	sp|P95986|RS13_SULSO	-	monolink	monolink	AO-B118.02508.02508.3_AO-B118.02489.02489.3	148	n/a	-	AO-B118_matched		1912.96	638.661	3	-0.7	0.7	1	6.06	1.47	1.47	0.16	0.15	0.24	0.24	0	0.08	314	0	3.7	0.51	22.06	0
1	LLKMGLLKK-K3-156	sp|P95987|RS4_SULSO	-	monolink	monolink	AO-B118.09184.09184.3_AO-B118.09145.09145.3	79	n/a	-	AO-B118_matched		1198.77	400.598	3	-2.5	2.5	1	6.64	0.9	0.9	0.09	0.23	0.24	0.24	0	0.13	83	0	16	0.78	21.4	0
1	ESPSVPQEVSVTNVTFIEESSQKSEEK-K23-156	sp|Q9UXA0|RS3_SULSO	-	monolink	monolink	AO-B119.12755.12755.3_AO-B119.12754.12754.3	219	n/a	-	AO-B119_matched		3149.52	1050.85	3	2.2	2.2	29	5.6	1.05	1.05	0.21	0.08	0.29	0.29	0	0.05	377	0	2.7	0.07	20.72	0
1	KISTSYGAGISNVKLHIYK-K14-155	sp|Q97ZY6|RS24_SULSO	-	monolink	monolink	AO-B119.08467.08467.3_AO-B119.08448.08448.3	80	n/a	-	AO-B119_matched		2233.24	745.422	3	-2.4	2.4	2	6.25	1.22	1.22	0.13	0.18	0.18	0.18	0	0.05	176	0	3.9	0.37	20.35	0
1	KVEHGEPGLK-K1-156	tr|D0KTC1|D0KTC1_SULS9	-	monolink	monolink	AO-B118.04850.04850.3_AO-B118.04812.04812.3	119	n/a	-	AO-B118_matched		1248.67	417.231	3	-2.2	2.2	1	6.29	0.51	0.51	0.1	0.24	0.18	0.18	0	0.09	16	0	5.5	0	19.13	0
1	ASGGMVVKADREK-K8-156	sp|P95988|RS11_SULSO	-	monolink	monolink	AO-B118.05821.05821.3_AO-B118.05758.05758.3	44	n/a	-	AO-B118_matched		1502.77	501.932	3	-2.2	2.2	2	5.78	0.55	0.55	0.05	0.13	0.4	0.4	0	0.15	137	0	6.2	0	18.75	0
1	EAKHIIFDGK-K3-156	sp|Q9UX94|RS4E_SULSO	-	monolink	monolink	AO-B118.08056.08056.3_AO-B118.07989.07989.3	57	n/a	-	AO-B118_matched		1312.7	438.575	3	-0.5	0.5	2	5.95	1.4	1.4	0.03	0.19	0.15	0.15	0	0.07	98	0	9	0	18.66	0
1	YDPQDIIVVASRPYAYRPVQKFAEVVGSR-K21-155	sp|P95993|RS2_SULSO	-	monolink	monolink	AO-B117.10430.10430.3_AO-B117.10419.10419.3	112	n/a	-	AO-B117_matched		3477.84	1160.29	3	-1.7	1.7	1	6.02	0.24	0.24	0.12	0.12	0.7	0.7	0	0.12	124	0	0.8	0.56	18.49	0
1	KPISTMEKRLK-K8-155	sp|Q97ZZ6|RS25_SULSO	-	monolink	monolink	AO-B118.06827.06827.3_AO-B118.06806.06806.3	14	n/a	-	AO-B118_matched		1484.88	495.967	3	1.6	1.6	2	5.92	0.51	0.51	0.05	0.23	0.04	0.04	0	0.02	25	0	4.5	0	17.35	0.019
1	GKPVIYEETCIGCGICVK-K2-156	tr|Q980K5|Q980K5_SULSO	-	monolink	monolink	AO-B119.12696.12696.3_AO-B119.12543.12543.3	43	n/a	-	AO-B119_matched		2238.07	747.033	3	0.6	0.6	3	4.37	0.83	0.83	0.08	0.19	0.11	0.11	0	0.03	202	0	4.5	0.31	17	0.028
1	IRPDEIKFMLKEVSDLDLSK-K7-156	tr|Q980K5|Q980K5_SULSO	-	monolink	monolink	AO-B116.09962.09962.4_AO-B116.09939.09939.4	325	n/a	-	AO-B116_matched		2531.36	633.847	4	-0.1	0.1	1	5.17	0.68	0.68	0.05	0.21	0.08	0.08	0	0.02	95	0	1.9	0.6	16.74	0.027
1	KETATVDDILSLTEQDLLERR-K1-156	sp|P95987|RS4_SULSO	-	monolink	monolink	AO-B114.09943.09943.3_AO-B114.09935.09935.3	85	n/a	-	AO-B114_matched		2600.35	867.791	3	-2.3	2.3	1	4.29	0.28	0.28	0.07	0.32	0.08	0.08	0	0.02	42	0	2.9	0.25	16.47	0.036
1	AAQPQSQQSSSQQQKSS-K15-155	sp|P95986|RS13_SULSO	-	monolink	monolink	AO-B114.02750.02750.3_AO-B114.02731.02731.3	163	n/a	-	AO-B114_matched		1958.93	653.983	3	-2.5	2.5	1	5.31	1.19	1.19	0.07	0.14	0.05	0.05	0	0.02	130	0	1.9	0	16.27	0.036
1	KISTSYGAGISNVK-K14-156	sp|Q97ZY6|RS24_SULSO	-	monolink	monolink	AO-B119.05040.05040.4_AO-B119.05691.05691.4	80	n/a	-	AO-B119_matched		1579.85	395.97	4	0.9	0.9	1	4.57	0.55	0.55	0.07	0.23	0.05	0.05	0	0.02	39	0	2.3	0.65	14.93	0.035
1	VFGKWDTKVEIR-K4-156	sp|P35026|RS7_SULSO	-	monolink	monolink	AO-B119.02774.02774.4_AO-B119.02733.02733.4	15	n/a	-	AO-B119_matched		1632.89	409.231	4	2.9	2.9	2	3.22	0.48	0.48	0.07	0.27	0.09	0.09	0	0.04	73	0	2.4	0.45	14.16	0.051
1	RLAIYLKENVK-K7-155	tr|Q980F7|Q980F7_SULSO	-	monolink	monolink	AO-B116.05042.05042.4_AO-B116.05028.05028.4	25	n/a	-	AO-B116_matched		1500.91	376.235	4	2.6	2.6	1	4.45	0.74	0.74	0.11	0.16	0.03	0.03	0	0.02	38	0	2.9	0	13.27	0.065
1	SGGKAIELSEIVK-K4-155	tr|Q980K5|Q980K5_SULSO	-	monolink	monolink	AO-B118.09689.09689.3_AO-B118.09682.09682.3	32	n/a	-	AO-B118_matched		1484.84	495.955	3	-3	3	1	3.54	0.55	0.55	0.04	0.09	0.11	0.11	0	0.04	53	0	1.5	0.91	10.6	0.111
1	TAKKGLEEIESK-K12-156	sp|Q980A8|RS15_SULSO	-	monolink	monolink	AO-B118.08154.08154.3_AO-B118.07087.07087.3	119	n/a	-	AO-B118_matched		1487.81	496.944	3	1	1	1	2.94	0.1	0.1	0.02	0.2	0.02	0.02	0	0.01	1	0	1.4	0.49	10.3	0.117
1	MSLEIPPEWKNFKYR-K10-155	tr|D0KTC1|D0KTC1_SULS9	-	monolink	monolink	AO-B118.06729.06729.4_AO-B118.07478.07478.4	10	n/a	-	AO-B118_matched		2092.08	524.029	4	0.4	0.4	1	2.42	0.38	0.38	0.05	0.22	0.03	0.03	0	0.01	20	0	2.4	0.95	10.13	0.123
1	ILAGEIIPNFGDPNSKVGK-K19-156	tr|Q980K5|Q980K5_SULSO	-	monolink	monolink	AO-B118.10902.10902.3_AO-B118.11848.11848.3	136	n/a	-	AO-B118_matched		2124.15	709.057	3	0.2	0.2	1	2.69	0.36	0.36	0.04	0.13	0.1	0.1	0	0.03	77	0	1.5	0	9.92	0.129
1	CLSCGTELVYSMGGKAK-K15-156	sp|Q97Z80|RS27_SULSO	-	monolink	monolink	AO-B119.07749.07749.3_AO-B119.07717.07717.3	54	n/a	-	AO-B119_matched		2015.93	672.985	3	-2.5	2.5	2	2.12	0.57	0.57	0.07	0.11	0.05	0.05	0	0.02	127	0	2.2	0	9.23	0.133
1	ESPSVPQEVSVTNVTFIEESSQKSEEK-K27-156	sp|Q9UXA0|RS3_SULSO	-	monolink	monolink	AO-B117.11820.11820.3_AO-B117.12106.12106.3	223	n/a	-	AO-B117_matched		3149.51	1050.84	3	-1.7	1.7	2	1.49	0.39	0.39	0.12	0.08	0.11	0.11	0	0.02	224	0	0.5	0.23	9.17	0.133
1	GGELTEAEKEELRK-K9-156	sp|P95993|RS2_SULSO	-	monolink	monolink	AO-B119.06800.06800.3_AO-B119.06237.06237.3	21	n/a	-	AO-B119_matched		1743.89	582.304	3	-0.5	0.5	1	2.83	0.32	0.32	0.06	0.11	0.05	0.05	0	0.02	19	0	2	0.81	8.72	0.152
1	EVAYELGFRKYW-K10-156	sp|Q97ZQ5|RS14Z_SULSO	-	monolink	monolink	AO-B118.07606.07606.3_AO-B118.08682.08682.3	52	n/a	-	AO-B118_matched		1715.85	572.959	3	-1.7	1.7	1	1.36	0.08	0.08	0.04	0.17	0.01	0.01	0	0.01	7	0	1.7	0	6.63	0.193
1	MPSHGSLTKAGKVR-K9-156	tr|Q97ZH4|Q97ZH4_SULSO	-	monolink	monolink	AO-B118.02603.02603.3_AO-B118.02565.02565.3	9	n/a	-	AO-B118_matched		1623.88	542.301	3	1.9	1.9	1	1.66	0.21	0.21	0.06	0.13	0.02	0.02	0	0.01	18	0	1.5	0	6.6	0.193

## Sheet: Exp2_PRCwithADP
Rank	Id	Protein1	Protein2	Type	XLType	Spectrum	AbsPos1	AbsPos2	deltaAA	Annotation	Smallest_dist[euklid]	Mr	Mz	z	Error_rel[ppm]	Error_abs[ppm]	nseen	MatchOdds	wmatchoddssum	wmatchoddsmean	Xcorrx	Xcorrb	TIC	TicA	TicB	WTIC	intsum	lApS	seriesscore	deltaS	ld-Score	fdr
1	SGQQLEKMIDR-YVDVKSK-a7-b5	sp|Q9UXA0|RS3_SULSO	sp|Q980K7|RS17E_SULSO	xlink	inter-protein xl	AO-B125.06975.06975.4_AO-B125.06954.06954.4	161	42	119	AO-B125_matched		2279.18	570.804	4	0.4	0.4	6	11.06	2.44	4.89	0.26	0.52	0.46	0.25	0.21	0.09	346	-0.00011	26.6	0.41	40.93	0
1	GIVEKTGIEMR-SEEKSEGEKE-a5-b4	sp|P35027|RS10_SULSO	sp|Q9UXA0|RS3_SULSO	xlink	inter-protein xl	AO-B122.06654.06654.3_AO-B122.06622.06622.3	30	223	193	AO-B122_matched		2520.22	841.081	3	-3	3	3	9.59	2.78	5.57	0.28	0.31	0.47	0.39	0.08	0.08	712	-7e-05	25.5	0.52	40.08	0
1	KAAQPQSQQSSSQQQK-SSLFLAMKG-a1-b8	sp|P95986|RS13_SULSO	tr|D0KTC1|D0KTC1_SULS9	xlink	inter-protein xl	AO-B122.08414.08414.3_AO-B122.08397.08397.3	148	139	9	AO-B122_matched		2848.43	950.486	3	-2	2	2	9.03	1.92	3.84	0.3	0.25	0.45	0.22	0.23	0.09	613	-0.00011	23.4	0.25	36.01	0
1	HIIFDGKVLVDGK-LHIYKSR-a7-b5	sp|Q9UX94|RS4E_SULSO	sp|Q97ZY6|RS24_SULSO	xlink	inter-protein xl	AO-B122.08389.08389.4_AO-B122.08369.08369.4	64	85	21	AO-B122_matched		2493.41	624.359	4	-1.8	1.8	3	10.82	1.92	3.83	0.2	0.28	0.55	0.28	0.27	0.11	213	-0.00019	21.4	0.58	32.97	0.167
1	IIPGTFTNPYLSTYIEPKVLLVSDPR-EGKISSIK-a18-b3	sp|P95993|RS2_SULSO	sp|Q9UX87|RS5_SULSO	xlink	inter-protein xl	AO-B122.11076.11076.4_AO-B122.11068.11068.4	143	27	116	AO-B122_matched		3931.16	983.798	4	-0.2	0.2	27	7.75	1.07	2.14	0.21	0.21	0.36	0.35	0.01	0.04	392	-0.00018	5.2	0.55	27.95	0.125
1	KAAQPQSQQSSSQQQK-KVEHGEPGLK-a1-b1	sp|P95986|RS13_SULSO	tr|D0KTC1|D0KTC1_SULS9	xlink	inter-protein xl	AO-B122.03329.03329.5_AO-B122.03330.03330.5	148	119	29	AO-B122_matched		2988.52	598.712	5	-1.1	1.1	6	6.65	2.05	4.1	0.2	0.18	0.45	0.44	0.01	0.07	527	-0.00011	10.1	0.41	27.77	0.118
1	KWEKWEMR-MGDPKK-a1-b5	sp|P35027|RS10_SULSO	sp|P95987|RS4_SULSO	xlink	inter-protein xl	AO-B125.04756.04756.4_AO-B125.04735.04735.4	61	5	56	AO-B125_matched		2004	502.008	4	1.3	1.3	7	8	1.6	3.19	0.18	0.35	0.19	0.07	0.12	0.04	200	-6e-05	18.7	0	27.73	0.118
1	KVTQILEER-MLELNKR-a1-b6	sp|Q980A8|RS15_SULSO	sp|Q97ZY7|RS27A_SULSO	xlink	inter-protein xl	AO-B122.08624.08624.5_AO-B122.08587.08587.5	68	6	62	AO-B122_matched		2155.2	432.048	5	-0.3	0.3	1	8.52	1.16	2.31	0.14	0.3	0.39	0.31	0.09	0.07	181	-9e-05	12.4	0.92	27.63	0.111
1	KKAAQPQSQQSSSQQQK-VGKDEVLK-a2-b3	sp|P95986|RS13_SULSO	tr|Q980K5|Q980K5_SULSO	xlink	inter-protein xl	AO-B125.02435.02435.5_AO-B125.02395.02395.5	148	136	12	AO-B125_matched		2910.54	583.116	5	0.7	0.7	2	6.72	2.07	4.13	0.19	0.14	0.26	0.25	0.01	0.04	565	-0.00043	4.3	0.69	27.4	0.167
1	QEEKLIIK-WTKIIKK-a4-b3	tr|Q7LXR0|Q7LXR0_SULSO	tr|Q980K5|Q980K5_SULSO	xlink	inter-protein xl	AO-B125.04156.04156.4_AO-B125.04137.04137.4	15	348	333	AO-B125_matched		2053.25	514.321	4	-2	2	4	8.2	1.82	3.65	0.21	0.28	0.27	0.16	0.1	0.05	220	-0.00067	10.3	0.83	27.24	0.1
1	AKIVGEVVR-KIYPLR-a2-b1	sp|Q97Z80|RS27_SULSO	sp|Q9UXD4|RS3A_SULSO	xlink	inter-protein xl	AO-B122.07773.07773.4_AO-B122.07756.07756.4	56	175	119	AO-B122_matched		1896.15	475.045	4	-2.9	2.9	1	6.91	1.8	3.6	0.09	0.34	0.26	0.21	0.05	0.04	297	-6e-05	18.3	0.55	26.99	0.095
1	EKHKEVPR-IINKTTIK-a4-b4	tr|Q97ZH4|Q97ZH4_SULSO	sp|Q9UX94|RS4E_SULSO	xlink	inter-protein xl	AO-B125.05009.05009.5_AO-B125.04987.04987.5	27	124	97	AO-B125_matched		2089.22	418.852	5	-2	2	3	7.7	1.16	2.32	0.25	0.28	0.45	0.01	0.44	0.08	190	-9e-05	8.2	0.51	26.2	0.091
1	DKTAKK-ELLKNK-a2-b4	sp|Q980A8|RS15_SULSO	tr|Q980K5|Q980K5_SULSO	xlink	inter-protein xl	AO-B124.07180.07180.4_AO-B124.07345.07345.4	107	260	153	AO-B124_matched		1570.93	393.74	4	0.2	0.2	5	7.71	1.09	2.19	0.18	0.34	0.48	0.01	0.46	0.09	117	-0.00043	6.9	0.78	26.01	0.08
1	QKARLR-VKAIVR-a2-b2	tr|Q97ZR1|Q97ZR1_SULSO	sp|Q97ZY7|RS27A_SULSO	xlink	inter-protein xl	AO-B125.06767.06767.3_AO-B125.06733.06733.3	91	20	71	AO-B125_matched		1593.02	532.015	3	0.4	0.4	1	6.93	1.25	2.5	0.19	0.46	0.36	0.03	0.32	0.06	71	-5e-05	22.9	0	26	0.08
1	HLLEKVR-YKPPAER-a5-b2	tr|D0KTC1|D0KTC1_SULS9	sp|Q97ZQ5|RS14Z_SULSO	xlink	inter-protein xl	AO-B125.05368.05368.4_AO-B125.05345.05345.4	56	5	51	AO-B125_matched		1891.06	473.774	4	-2.3	2.3	4	7.15	1.46	2.92	0.18	0.34	0.34	0.01	0.32	0.06	175	-5e-05	17.3	0.84	25.72	0.08
1	KVLDEIK-VKISDK-a1-b2	sp|Q97ZZ6|RS25_SULSO	sp|Q97ZY6|RS24_SULSO	xlink	inter-protein xl	AO-B123.09284.09284.3_AO-B123.09247.09247.3	54	8	46	AO-B123_matched		1669.99	557.671	3	1.7	1.7	1	7.32	1.02	2.03	0.28	0.28	0.75	0.37	0.37	0.14	144	-0.00014	13.6	0.89	25.52	0.077
1	AIRDAKMNIIPVR-MPSHGSLTKAGK-a6-b9	sp|Q9UX87|RS5_SULSO	tr|Q97ZH4|Q97ZH4_SULSO	xlink	inter-protein xl	AO-B122.10512.10512.3_AO-B122.10503.10503.3	111	9	102	AO-B122_matched		2846.56	949.86	3	-2.4	2.4	9	7.51	0.75	1.5	0.22	0.28	0.53	0.28	0.25	0.1	154	-8e-05	6.7	0.71	25.34	0.138
1	MPTKARIR-TKMKWTK-a4-b2	sp|P35027|RS10_SULSO	tr|Q980K5|Q980K5_SULSO	xlink	inter-protein xl	AO-B125.02030.02030.5_AO-B125.01987.01987.5	4	343	339	AO-B125_matched		2031.15	407.238	5	2.3	2.3	1	7.48	0.88	1.76	0.07	0.34	0.36	0.02	0.34	0.07	119	-0.00019	6.3	0.82	25.22	0.129
1	AEEKKK-KAEIEK-a4-b1	sp|Q97ZZ6|RS25_SULSO	sp|Q9UXD4|RS3A_SULSO	xlink	inter-protein xl	AO-B124.02430.02430.4_AO-B124.02388.02388.4	29	181	152	AO-B124_matched		1585.89	397.481	4	-0.7	0.7	1	5.85	1.18	2.36	0.14	0.39	0.28	0.28	0	0.05	165	-0.00019	9.7	0.9	23.91	0.195
1	SRPPVMSQQEGGEIGVKQA-IGYEQELLGKYGLR-a17-b10	sp|P95987|RS4_SULSO	sp|P95987|RS4_SULSO	xlink	intra-protein xl	AO-B122.09989.09989.4_AO-B122.09971.09971.4	179	32	147	AO-B122_matched		3772.94	944.244	4	-0.7	0.7	3	10.03	3.07	6.13	0.21	0.39	0.46	0.39	0.07	0.08	827	-3.46652	14.7	0.17	44.44	0
1	KWYSVITPK-GGAIKDK-a1-b5	sp|Q9UXD4|RS3A_SULSO	sp|Q9UXD4|RS3A_SULSO	xlink	intra-protein xl	AO-B125.07700.07700.4_AO-B125.07686.07686.4	16	9	7	AO-B125_matched		1946.08	487.529	4	-2.5	2.5	2	11.4	3.02	6.04	0.29	0.42	0.51	0.32	0.18	0.09	527	-3.27741	31.7	0.56	42.7	0
1	CGSIMAHHLKPNER-CGYTEFIGASKK-a10-b11	sp|Q97ZY7|RS27A_SULSO	sp|Q97ZY7|RS27A_SULSO	xlink	intra-protein xl	AO-B123.07059.07059.5_AO-B123.07065.07065.5	53	73	20	AO-B123_matched		3146.51	630.309	5	-1.6	1.6	6	10.47	3.28	6.55	0.21	0.33	0.36	0.15	0.2	0.07	708	-3.77298	9.2	0.66	41.88	0
1	VNKIGSYLDR-ELLKNK-a3-b4	tr|Q980K5|Q980K5_SULSO	tr|Q980K5|Q980K5_SULSO	xlink	intra-protein xl	AO-B125.07901.07901.4_AO-B125.07870.07870.4	577	260	317	AO-B125_matched		2045.15	512.295	4	-1.2	1.2	8	9.15	3.39	6.77	0.19	0.54	0.36	0.2	0.16	0.07	580	-2.41608	30.6	0.4	41.39	0
1	FRGKEIYNYFK-VSKSYAAR-a4-b3	tr|Q980K5|Q980K5_SULSO	tr|Q980K5|Q980K5_SULSO	xlink	intra-protein xl	AO-B125.07761.07761.5_AO-B125.07729.07729.5	146	296	150	AO-B125_matched		2482.3	497.467	5	-1.4	1.4	11	9.81	3.17	6.34	0.17	0.42	0.45	0.3	0.15	0.08	576	-2.41608	19.1	0.42	40.06	0
1	EKETSPAEEKEEISEEI-IVKEIYDR-a2-b3	sp|Q980K7|RS17E_SULSO	sp|Q980K7|RS17E_SULSO	xlink	intra-protein xl	AO-B122.07850.07850.3_AO-B122.07831.07831.3	64	14	50	AO-B122_matched		3148.55	1050.52	3	-2.5	2.5	3	8.2	2.95	5.89	0.32	0.28	0.35	0.26	0.09	0.06	892	-3.87947	12.2	0.22	39.72	0
1	DYLKLAGTIR-FSKISADEAR-a4-b3	sp|Q9UX94|RS4E_SULSO	sp|Q9UX94|RS4E_SULSO	xlink	intra-protein xl	AO-B122.08822.08822.3_AO-B122.08794.08794.3	48	108	60	AO-B122_matched		2409.29	804.103	3	-1.9	1.9	2	10.17	3.07	6.13	0.34	0.33	0.41	0.21	0.2	0.07	570	-3.17092	34	0.67	39.07	0
1	GKEIYNYFK-VSKSYAAR-a2-b3	tr|Q980K5|Q980K5_SULSO	tr|Q980K5|Q980K5_SULSO	xlink	intra-protein xl	AO-B122.07803.07803.3_AO-B122.07787.07787.3	146	296	150	AO-B122_matched		2179.13	727.384	3	-1	1	7	9.66	3.11	6.21	0.23	0.32	0.44	0.24	0.2	0.08	638	-2.41608	31.7	0	39	0
1	LLKMGLLK-EKQLVGK-a3-b2	sp|P95987|RS4_SULSO	sp|P95987|RS4_SULSO	xlink	intra-protein xl	AO-B123.08742.08742.4_AO-B123.08725.08725.4	79	71	8	AO-B123_matched		1853.14	464.292	4	-2.1	2.1	1	10.8	3.23	6.46	0.27	0.37	0.4	0.28	0.12	0.07	386	-3.46652	34.4	0.8	37.74	0
1	IIVFKGEPEK-WTKIIK-a5-b3	tr|Q980K5|Q980K5_SULSO	tr|Q980K5|Q980K5_SULSO	xlink	intra-protein xl	AO-B123.08814.08814.4_AO-B123.08801.08801.4	534	348	186	AO-B123_matched		2084.22	522.064	4	-2.1	2.1	3	11.04	1.54	3.08	0.27	0.5	0.71	0.68	0.03	0.11	167	-2.41608	21.9	0.84	37.41	0
1	SRPPVMSQQEGGEIGVKQA-KGLSNTIYQAR-a17-b1	sp|P95987|RS4_SULSO	sp|P95987|RS4_SULSO	xlink	intra-protein xl	AO-B123.07535.07535.4_AO-B123.07547.07547.4	179	113	66	AO-B123_matched		3384.74	847.194	4	-0.3	0.3	3	9.21	2.36	4.72	0.17	0.31	0.43	0.31	0.12	0.07	610	-3.46652	22.7	0.15	37.19	0
1	IGYEQELLGKYGLR-LQTIVYKK-a10-b7	sp|P95987|RS4_SULSO	sp|P95987|RS4_SULSO	xlink	intra-protein xl	AO-B122.10132.10132.3_AO-B122.10111.10111.3	32	112	80	AO-B122_matched		2767.55	923.524	3	-1.6	1.6	4	9.33	2.3	4.61	0.28	0.24	0.44	0.29	0.15	0.08	642	-3.46652	22.3	0.91	36.82	0
1	KLGDFQLVVDNGEAK-WTKIIK-a1-b3	tr|Q980K5|Q980K5_SULSO	tr|Q980K5|Q980K5_SULSO	xlink	intra-protein xl	AO-B124.09745.09745.4_AO-B124.09725.09725.4	352	348	4	AO-B124_matched		2557.41	640.361	4	-1.1	1.1	4	9.1	1.7	3.39	0.29	0.37	0.67	0.66	0.01	0.09	474	-2.41608	20.5	0.53	36.12	0
1	SSPYAAMLAANKAASDALEK-ASGGMVVKADR-a12-b8	sp|P95988|RS11_SULSO	sp|P95988|RS11_SULSO	xlink	intra-protein xl	AO-B125.09519.09519.3_AO-B125.09510.09510.3	61	44	17	AO-B125_matched		3235.61	1079.55	3	-3	3	2	8.72	1.67	3.34	0.27	0.26	0.53	0.4	0.13	0.09	582	-4.25075	13.3	0.41	35.11	0
1	GEPEKAGLATSPVTLK-KLGDFQLVVDNGEAK-a5-b1	tr|Q980K5|Q980K5_SULSO	tr|Q980K5|Q980K5_SULSO	xlink	intra-protein xl	AO-B122.09754.09754.4_AO-B122.09725.09725.4	539	352	187	AO-B122_matched		3366.78	842.704	4	-2.4	2.4	4	7.71	2.01	4.02	0.19	0.33	0.45	0.23	0.22	0.08	632	-2.41608	13.3	0.28	35.07	0
1	EILEKVEPK-LHIYKSR-a5-b5	sp|Q97ZY6|RS24_SULSO	sp|Q97ZY6|RS24_SULSO	xlink	intra-protein xl	AO-B124.07267.07267.4_AO-B124.07246.07246.4	92	85	7	AO-B124_matched		2137.21	535.311	4	-1.3	1.3	9	8.31	2.46	4.92	0.22	0.47	0.41	0.38	0.02	0.07	394	-3.5659	29.3	0.67	34.95	0
1	LKKEAEK-QQKAEEK-a3-b3	sp|Q97ZZ6|RS25_SULSO	sp|Q97ZZ6|RS25_SULSO	xlink	intra-protein xl	AO-B124.02570.02570.4_AO-B124.02551.02551.4	18	25	7	AO-B124_matched		1842.01	461.51	4	-1.1	1.1	5	10.69	3.2	6.39	0.26	0.38	0.26	0.1	0.16	0.05	248	-3.44336	35.7	0.88	34.89	0
1	EKETSPAEEK-IVKEIYDR-a2-b3	sp|Q980K7|RS17E_SULSO	sp|Q980K7|RS17E_SULSO	xlink	intra-protein xl	AO-B124.05566.05566.4_AO-B124.05513.05513.4	64	14	50	AO-B124_matched		2319.18	580.803	4	-1.7	1.7	10	8.8	2.86	5.71	0.19	0.36	0.27	0.09	0.18	0.05	448	-3.87947	21.9	0.58	34.29	0
1	LFGLPTPKNNTILGVLGK-VSKSYAAR-a8-b3	tr|Q980K5|Q980K5_SULSO	tr|Q980K5|Q980K5_SULSO	xlink	intra-protein xl	AO-B120.09308.09308.3_AO-B120.09303.09303.3	97	296	199	AO-B120_matched		2899.65	967.558	3	-1.5	1.5	9	10.5	1.23	2.46	0.38	0.32	0.52	0.48	0.04	0.07	267	-2.41608	18.7	0.45	34.17	0
1	GKKDEVK-ELLKNK-a2-b4	tr|Q980K5|Q980K5_SULSO	tr|Q980K5|Q980K5_SULSO	xlink	intra-protein xl	AO-B122.04348.04348.3_AO-B122.04322.04322.3	192	260	68	AO-B122_matched		1683.97	562.332	3	-1.9	1.9	1	9.46	3.13	6.26	0.29	0.43	0.23	0.12	0.11	0.04	279	-2.41608	31.9	0.52	34.05	0
1	LAIALEKGYHFR-SEEKSEGEKE-a7-b4	sp|Q9UXA0|RS3_SULSO	sp|Q9UXA0|RS3_SULSO	xlink	intra-protein xl	AO-B122.07435.07435.5_AO-B122.07423.07423.5	106	223	117	AO-B122_matched		2705.35	542.077	5	-2.7	2.7	5	9.26	2.7	5.4	0.13	0.36	0.39	0.24	0.15	0.07	378	-3.27741	16.9	0.59	33.89	0
1	EIYNYFKELYSNELK-VGKDEVLKR-a7-b8	tr|Q980K5|Q980K5_SULSO	tr|Q980K5|Q980K5_SULSO	xlink	intra-protein xl	AO-B123.10272.10272.4_AO-B123.10251.10251.4	153	141	12	AO-B123_matched		3132.63	784.166	4	-1.4	1.4	2	7.46	2.02	4.04	0.18	0.32	0.4	0.39	0.01	0.06	559	-2.41608	14.1	0.59	32.91	0
1	GKEIYNYFK-VGKDEVLKR-a2-b8	tr|Q980K5|Q980K5_SULSO	tr|Q980K5|Q980K5_SULSO	xlink	intra-protein xl	AO-B122.07856.07856.4_AO-B122.07842.07842.4	146	141	5	AO-B122_matched		2341.26	586.324	4	-1.5	1.5	8	8.79	1.67	3.33	0.14	0.42	0.42	0.4	0.01	0.08	282	-2.41608	11.1	0.77	32.74	0
1	IRPDEIKFMLK-YIVAKAIK-a7-b5	tr|Q980K5|Q980K5_SULSO	tr|Q980K5|Q980K5_SULSO	xlink	intra-protein xl	AO-B122.09783.09783.5_AO-B122.09723.09723.5	325	500	175	AO-B122_matched		2431.43	487.293	5	-0.5	0.5	3	9.22	2.02	4.04	0.14	0.38	0.46	0.22	0.24	0.09	263	-2.41608	15.3	0.8	32.53	0
1	NRKEYEK-IQPKEK-a3-b4	tr|Q97ZH4|Q97ZH4_SULSO	tr|Q97ZH4|Q97ZH4_SULSO	xlink	intra-protein xl	AO-B125.03312.03312.3_AO-B125.03289.03289.3	36	23	13	AO-B125_matched		1845	616.006	3	-2.2	2.2	2	10.78	1.12	2.24	0.45	0.38	0.42	0.1	0.32	0.08	52	-4.19469	22.7	0.58	32.53	0
1	LAIALEKGYHFR-SEGEKE-a7-b5	sp|Q9UXA0|RS3_SULSO	sp|Q9UXA0|RS3_SULSO	xlink	intra-protein xl	AO-B125.08196.08196.4_AO-B125.08175.08175.4	106	228	122	AO-B125_matched		2232.14	559.043	4	-1.1	1.1	3	9.77	1.89	3.79	0.16	0.26	0.4	0.18	0.22	0.09	340	-3.27741	20.7	0.65	32.33	0
1	IGYEQELLGKYGLR-RLQTIVYKK-a10-b8	sp|P95987|RS4_SULSO	sp|P95987|RS4_SULSO	xlink	intra-protein xl	AO-B123.09566.09566.3_AO-B123.09590.09590.3	32	112	80	AO-B123_matched		2923.65	975.558	3	-0.9	0.9	4	8.38	1.99	3.97	0.26	0.22	0.42	0.38	0.04	0.07	537	-3.46652	17.5	0.31	32.31	0
1	KPISTMEKR-LKKEAEK-a8-b3	sp|Q97ZZ6|RS25_SULSO	sp|Q97ZZ6|RS25_SULSO	xlink	intra-protein xl	AO-B123.04031.04031.4_AO-B123.04007.04007.4	14	18	4	AO-B123_matched		2071.17	518.799	4	-2.5	2.5	4	10.02	2.41	4.81	0.31	0.18	0.4	0.28	0.12	0.07	379	-3.44336	20.6	0.71	32.16	0
1	TGKEIISR-KKGPSK-a3-b2	sp|Q97ZZ6|RS25_SULSO	sp|Q97ZZ6|RS25_SULSO	xlink	intra-protein xl	AO-B125.04066.04066.4_AO-B125.04045.04045.4	38	31	7	AO-B125_matched		1683.99	422.004	4	-1.1	1.1	1	8.87	2.97	5.94	0.19	0.26	0.44	0.4	0.04	0.07	415	-3.44336	23	0.55	32	0
1	ELYSNELKIVHK-VGKDEVLKR-a8-b3	tr|Q980K5|Q980K5_SULSO	tr|Q980K5|Q980K5_SULSO	xlink	intra-protein xl	AO-B122.07242.07242.5_AO-B122.07217.07217.5	161	136	25	AO-B122_matched		2652.48	531.504	5	-2.1	2.1	1	8.12	2.02	4.04	0.15	0.27	0.27	0.2	0.07	0.05	492	-2.41608	6.7	0.64	31.6	0
1	ILAGEIIPNFGDPNSKVGK-DEVLKR-a16-b5	tr|Q980K5|Q980K5_SULSO	tr|Q980K5|Q980K5_SULSO	xlink	intra-protein xl	AO-B123.10154.10154.4_AO-B123.10135.10135.4	133	141	8	AO-B123_matched		2864.56	717.148	4	-2	2	3	7.48	1.62	3.23	0.28	0.24	0.49	0.48	0.01	0.06	536	-2.41608	10.6	0.43	31.05	0
1	TLQISVDQNKATNLVGLK-DGKAVPQAK-a10-b3	sp|Q980A6|RS6E_SULSO	sp|Q980A6|RS6E_SULSO	xlink	intra-protein xl	AO-B121.07425.07425.4_AO-B121.07398.07398.4	125	39	86	AO-B121_matched		2991.66	748.922	4	-1.2	1.2	1	7.29	2.19	4.38	0.17	0.24	0.31	0.23	0.08	0.05	553	-3.18779	7.5	0.5	30.57	0
1	YKDEIKDDYNTNK-EKETSPAEEK-a2-b2	sp|Q980K7|RS17E_SULSO	sp|Q980K7|RS17E_SULSO	xlink	intra-protein xl	AO-B122.04777.04777.4_AO-B122.04743.04743.4	21	64	43	AO-B122_matched		2929.36	733.349	4	-2.4	2.4	8	6.57	2.49	4.98	0.07	0.38	0.3	0.1	0.2	0.06	469	-3.87947	22.6	0	30.4	0
1	TLLTYAGIKDAWSTTK-LKYEVVDIK-a9-b2	sp|Q9UX87|RS5_SULSO	sp|Q9UX87|RS5_SULSO	xlink	intra-protein xl	AO-B123.10469.10469.4_AO-B123.10488.10488.4	174	55	119	AO-B123_matched		3011.64	753.919	4	-0.9	0.9	1	9.5	1.34	2.69	0.21	0.21	0.62	0.58	0.05	0.09	300	-3.25873	10.5	0.57	30.37	0
1	VNKIGSYLDR-YIVAKAIK-a3-b5	tr|Q980K5|Q980K5_SULSO	tr|Q980K5|Q980K5_SULSO	xlink	intra-protein xl	AO-B125.08613.08613.4_AO-B125.08594.08594.4	577	500	77	AO-B125_matched		2206.27	552.575	4	-1.1	1.1	3	8.21	1.86	3.72	0.12	0.36	0.52	0.25	0.27	0.1	272	-2.41608	16.1	0.51	30.24	0
1	IVISDPQSVEPKR-VNEKTK-a12-b4	sp|Q980A6|RS6E_SULSO	sp|Q980A6|RS6E_SULSO	xlink	intra-protein xl	AO-B125.05928.05928.4_AO-B125.05892.05892.4	17	49	32	AO-B125_matched		2322.28	581.576	4	-2.1	2.1	3	8.39	1.77	3.54	0.35	0.28	0.62	0.44	0.19	0.11	258	-3.18779	17.9	0.5	29.55	0
1	IINETVSKK-KIYPLRK-a8-b1	sp|Q9UXD4|RS3A_SULSO	sp|Q9UXD4|RS3A_SULSO	xlink	intra-protein xl	AO-B122.06026.06026.5_AO-B122.06010.06010.5	146	175	29	AO-B122_matched		2085.26	418.059	5	-0.4	0.4	2	7.13	2.34	4.67	0.16	0.3	0.4	0.34	0.06	0.07	411	-3.27741	19.8	0.92	29.14	0
1	KVEHGEPGLKATR-SSLFLAMKG-a10-b8	tr|D0KTC1|D0KTC1_SULS9	tr|D0KTC1|D0KTC1_SULS9	xlink	intra-protein xl	AO-B120.07364.07364.4_AO-B120.07376.07376.4	128	139	11	AO-B120_matched		2511.35	628.845	4	-1.2	1.2	4	7.9	2.28	4.56	0.16	0.26	0.42	0.06	0.35	0.09	341	-3.59263	9.2	0.61	28.89	0
1	EKETSPAEEKEEISEEI-YKDEIKDDYNTNK-a2-b2	sp|Q980K7|RS17E_SULSO	sp|Q980K7|RS17E_SULSO	xlink	intra-protein xl	AO-B123.06942.06942.4_AO-B123.06949.06949.4	64	21	43	AO-B123_matched		3758.73	940.691	4	-2.7	2.7	4	8.66	1.63	3.26	0.15	0.19	0.23	0.13	0.09	0.04	365	-3.87947	4.9	0.51	28.64	0
1	SSPYAAMLAANKAASDALEK-ASGGMVVKADREK-a12-b8	sp|P95988|RS11_SULSO	sp|P95988|RS11_SULSO	xlink	intra-protein xl	AO-B123.08779.08779.5_AO-B123.08751.08751.5	61	44	17	AO-B123_matched		3492.76	699.559	5	-1	1	3	8.65	1.16	2.32	0.19	0.23	0.47	0.46	0.01	0.07	286	-4.25075	11.2	0.6	28.55	0
1	GTVNEILTKIDER-GKKDEVK-a9-b3	tr|Q980K5|Q980K5_SULSO	tr|Q980K5|Q980K5_SULSO	xlink	intra-protein xl	AO-B124.08556.08556.4_AO-B124.08565.08565.4	186	193	7	AO-B124_matched		2427.32	607.837	4	-2.2	2.2	3	8.77	2.03	4.06	0.24	0.24	0.22	0.18	0.04	0.04	264	-2.41608	16.4	0.58	28.17	0
1	EKETSPAEEKEEISEEI-IVKEIYDR-a10-b3	sp|Q980K7|RS17E_SULSO	sp|Q980K7|RS17E_SULSO	xlink	intra-protein xl	AO-B125.07869.07869.4_AO-B125.07865.07865.4	72	14	58	AO-B125_matched		3148.55	788.145	4	-1.6	1.6	1	7.49	1.07	2.14	0.21	0.28	0.6	0.58	0.02	0.08	323	-3.87947	10	0.93	28.11	0
1	NLVILPELIGLKMAVYNGK-FNKTIK-a12-b3	tr|D0KTC1|D0KTC1_SULS9	tr|D0KTC1|D0KTC1_SULS9	xlink	intra-protein xl	AO-B123.11436.11436.4_AO-B123.11460.11460.4	87	68	19	AO-B123_matched		2971.71	743.936	4	-2.1	2.1	1	6.31	0.95	1.9	0.11	0.34	0.65	0.65	0	0.08	364	-3.59263	4.9	0.82	27.55	0
1	VGINNFLKGYLPAENMK-IRPDEIKFMLK-a8-b7	tr|Q980K5|Q980K5_SULSO	tr|Q980K5|Q980K5_SULSO	xlink	intra-protein xl	AO-B123.10755.10755.5_AO-B123.10759.10759.5	309	325	16	AO-B123_matched		3433.85	687.777	5	-1	1	2	7.92	1.08	2.16	0.08	0.25	0.5	0.47	0.03	0.08	286	-2.41608	5.9	0.9	27.34	0.021
1	IINETVSKK-KIYPLR-a8-b1	sp|Q9UXD4|RS3A_SULSO	sp|Q9UXD4|RS3A_SULSO	xlink	intra-protein xl	AO-B125.06856.06856.4_AO-B125.06851.06851.4	146	175	29	AO-B125_matched		1957.16	490.298	4	-0.3	0.3	2	8.3	1.33	2.67	0.22	0.27	0.64	0.57	0.07	0.1	171	-3.27741	26.9	0.79	27.15	0.021
1	TTVLKILAGEIIPNFGDPNSK-YKVNGFK-a5-b2	tr|Q980K5|Q980K5_SULSO	tr|Q980K5|Q980K5_SULSO	xlink	intra-protein xl	AO-B123.11222.11222.3_AO-B123.11211.11211.3	117	84	33	AO-B123_matched		3218.76	1073.93	3	-1.1	1.1	2	6.66	1.18	2.36	0.12	0.32	0.29	0.24	0.05	0.05	293	-2.41608	8	0.26	26.13	0.02
1	EKETSPAEEK-RIVKEIYDR-a2-b4	sp|Q980K7|RS17E_SULSO	sp|Q980K7|RS17E_SULSO	xlink	intra-protein xl	AO-B122.05332.05332.3_AO-B122.05313.05313.3	64	14	50	AO-B122_matched		2475.28	826.101	3	-2.1	2.1	4	7.18	1.55	3.11	0.23	0.21	0.24	0.22	0.02	0.04	352	-3.87947	8.8	0.73	25.96	0.02
1	TGKEIISR-KKGPSK-a3-b1	sp|Q97ZZ6|RS25_SULSO	sp|Q97ZZ6|RS25_SULSO	xlink	intra-protein xl	AO-B124.03936.03936.4_AO-B124.03977.03977.4	38	30	8	AO-B124_matched		1683.99	422.005	4	-0.6	0.6	2	6.91	2.81	5.62	0.21	0.22	0.24	0.2	0.04	0.04	361	-3.44336	18.1	0.89	25.83	0.019
1	AGLATSPVTLKTGMNEFLR-VNKIGSYLDR-a11-b3	tr|Q980K5|Q980K5_SULSO	tr|Q980K5|Q980K5_SULSO	xlink	intra-protein xl	AO-B121.08912.08912.4_AO-B121.08917.08917.4	550	577	27	AO-B121_matched		3306.76	827.698	4	-1.6	1.6	1	7.08	1.21	2.43	0.15	0.24	0.38	0.29	0.09	0.06	304	-2.41608	9.8	0.42	25.78	0.019
1	KVESVISDHTIK-KLGMDPNAR-a1-b1	sp|P95986|RS13_SULSO	sp|P95986|RS13_SULSO	xlink	intra-protein xl	AO-B123.06749.06749.4_AO-B123.06707.06707.4	62	43	19	AO-B123_matched		2493.32	624.338	4	-2.3	2.3	6	7.17	1.65	3.3	0.12	0.29	0.28	0.09	0.18	0.05	246	-3.59263	17	0.43	25.74	0.019
1	VAVINYDFCKPDKCNLECINFCPVDR-VSKSYAAR-a10-b3	tr|Q980K5|Q980K5_SULSO	tr|Q980K5|Q980K5_SULSO	xlink	intra-protein xl	AO-B120.08040.08040.5_AO-B120.08045.08045.5	12	296	284	AO-B120_matched		4264.02	853.811	5	-0.9	0.9	1	5.64	1.89	3.78	0.1	0.16	0.26	0.19	0.06	0.05	563	-2.41608	6.8	0	25.59	0.019
1	ESIITPYALATKSGISISVAR-VLDEIKK-a12-b6	sp|Q97ZZ6|RS25_SULSO	sp|Q97ZZ6|RS25_SULSO	xlink	intra-protein xl	AO-B122.10575.10575.4_AO-B122.10558.10558.4	73	60	13	AO-B122_matched		3157.78	790.453	4	-1.3	1.3	1	7.34	0.72	1.43	0.15	0.22	0.54	0.52	0.01	0.07	274	-3.44336	8.5	0.9	25.42	0.018
1	SLLDKLALEIFK-SLSPKGR-a5-b5	tr|Q980F7|Q980F7_SULSO	tr|Q980F7|Q980F7_SULSO	xlink	intra-protein xl	AO-B123.11482.11482.4_AO-B123.11464.11464.4	137	130	7	AO-B123_matched		2270.32	568.589	4	0	0	1	7.24	1.74	3.48	0.12	0.25	0.27	0.17	0.1	0.05	260	-3.44336	16.5	0.89	25.15	0.018
1	TYYVIEGNKVK-VKLKNK-a9-b2	sp|Q97ZY7|RS27A_SULSO	sp|Q97ZY7|RS27A_SULSO	xlink	intra-protein xl	AO-B123.06033.06033.4_AO-B123.06037.06037.4	33	35	2	AO-B123_matched		2179.26	545.822	4	-1.9	1.9	1	7.66	0.61	1.23	0.22	0.19	0.58	0.56	0.01	0.08	123	-3.77298	7.5	0.84	23.03	0.017
1	IGYEQELLGKYGLR-MGLLKK-a10-b5	sp|P95987|RS4_SULSO	sp|P95987|RS4_SULSO	xlink	intra-protein xl	AO-B125.10424.10424.3_AO-B125.10431.10431.3	32	84	52	AO-B125_matched		2464.37	822.466	3	-0.8	0.8	1	6.91	0.94	1.88	0.19	0.2	0.44	0.43	0.01	0.06	214	-3.46652	7.2	0.38	22.95	0.017
1	VAVINYDFCKPDK-VNKIGSYLDR-a10-b3	tr|Q980K5|Q980K5_SULSO	tr|Q980K5|Q980K5_SULSO	xlink	intra-protein xl	AO-B124.09439.09439.4_AO-B124.09420.09420.4	12	577	565	AO-B124_matched		2869.46	718.374	4	-1.4	1.4	1	5.6	1.77	3.53	0.15	0.12	0.21	0.13	0.09	0.04	458	-2.41608	4.3	0.28	22.62	0.017
1	EKETSPAEEKEEISEEI-YKDEIKDDYNTNK-a10-b6	sp|Q980K7|RS17E_SULSO	sp|Q980K7|RS17E_SULSO	xlink	intra-protein xl	AO-B123.06933.06933.5_AO-B123.06971.06971.5	72	25	47	AO-B123_matched		3758.74	752.756	5	-0.9	0.9	1	6.43	0.99	1.99	0.15	0.14	0.45	0.27	0.17	0.08	304	-3.87947	4.5	0	22.53	0.016
1	KIINETVSKK-KIYPLR-a1-b1	sp|Q9UXD4|RS3A_SULSO	sp|Q9UXD4|RS3A_SULSO	xlink	intra-protein xl	AO-B123.06408.06408.4_AO-B123.06398.06398.4	138	175	37	AO-B123_matched		2085.25	522.321	4	-1.2	1.2	3	5.59	2.01	4.03	0.12	0.22	0.24	0.04	0.2	0.06	312	-3.27741	18.9	0.8	22.42	0.016
1	DDYNTNKQIVIR-RIVKEIYDR-a7-b4	sp|Q980K7|RS17E_SULSO	sp|Q980K7|RS17E_SULSO	xlink	intra-protein xl	AO-B120.04291.04291.6_AO-B120.04282.04282.6	32	14	18	AO-B120_matched		2806.49	468.757	6	-1.8	1.8	1	5.8	1.33	2.66	0.16	0.19	0.32	0.06	0.26	0.06	300	-3.87947	3.5	0.75	21.99	0
1	AVTIDEETKKK-VLDEIKK-a9-b6	sp|Q97ZZ6|RS25_SULSO	sp|Q97ZZ6|RS25_SULSO	xlink	intra-protein xl	AO-B122.06024.06024.5_AO-B122.06004.06004.5	52	60	8	AO-B122_matched		2242.26	449.461	5	-0.9	0.9	2	6.83	0.62	1.25	0.18	0.25	0.34	0.32	0.02	0.05	118	-3.44336	8.6	0.76	21.94	0
1	NRKEYEK-RVVKAR-a3-b4	tr|Q97ZH4|Q97ZH4_SULSO	tr|Q97ZH4|Q97ZH4_SULSO	xlink	intra-protein xl	AO-B122.02960.02960.4_AO-B122.02924.02924.4	36	44	8	AO-B122_matched		1831.04	458.768	4	-1.7	1.7	1	6.26	1.35	2.69	0.18	0.18	0.48	0.36	0.12	0.08	225	-4.19469	24.4	0.91	21.7	0
1	EKETSPAEEKEEISEEI-RIVKEIYDR-a2-b4	sp|Q980K7|RS17E_SULSO	sp|Q980K7|RS17E_SULSO	xlink	intra-protein xl	AO-B121.06114.06114.4_AO-B121.06101.06101.4	64	14	50	AO-B121_matched		3304.65	827.169	4	-3	3	3	5.77	1.3	2.61	0.23	0.11	0.48	0.47	0.01	0.07	365	-3.87947	9.2	0.43	21.66	0
1	VNKIGSYLDR-GKKDEVK-a3-b3	tr|Q980K5|Q980K5_SULSO	tr|Q980K5|Q980K5_SULSO	xlink	intra-protein xl	AO-B123.06190.06190.5_AO-B123.06147.06147.5	577	193	384	AO-B123_matched		2104.15	421.839	5	0.6	0.6	1	6	1.82	3.64	0.13	0.14	0.17	0.15	0.01	0.03	337	-2.41608	7.5	0.87	21.64	0
1	ELENQNVVKLYSK-VLDEIKK-a9-b6	sp|Q97ZZ6|RS25_SULSO	sp|Q97ZZ6|RS25_SULSO	xlink	intra-protein xl	AO-B122.07906.07906.4_AO-B122.07943.07943.4	95	60	35	AO-B122_matched		2544.4	637.108	4	-1.2	1.2	1	5.1	1.28	2.56	0.11	0.25	0.22	0.17	0.05	0.04	296	-3.44336	7.1	0.92	21.44	0
1	EKETSPAEEK-YKDEIK-a2-b2	sp|Q980K7|RS17E_SULSO	sp|Q980K7|RS17E_SULSO	xlink	intra-protein xl	AO-B125.04471.04471.4_AO-B125.04457.04457.4	64	21	43	AO-B125_matched		2079.02	520.763	4	-2.1	2.1	1	5.87	1.62	3.24	0.08	0.28	0.14	0.13	0.02	0.02	189	-3.87947	7	0.88	21.4	0
1	VGIPIVAFADTDAKIDYIDLIIPANNK-TDTQAIKEAAK-a14-b7	sp|P95993|RS2_SULSO	sp|P95993|RS2_SULSO	xlink	intra-protein xl	AO-B121.09498.09498.4_AO-B121.09556.09556.4	176	158	18	AO-B121_matched		4211.26	1053.82	4	-0.1	0.1	3	5.15	0.68	1.36	0.06	0.2	0.36	0.35	0.01	0.05	328	-3.49032	2	0.45	21.13	0
1	GKHRDK-GKHRDK-a2-b2	sp|Q980W3|RS8E_SULSO	sp|Q980W3|RS8E_SULSO	xlink	intra-protein xl	AO-B124.05831.05831.4_AO-B124.05303.05303.4	19	19	0	AO-B124_matched		1616.88	405.228	4	-2.6	2.6	1	7.29	0.85	1.7	0.18	0.21	0.2	0.1	0.1	0.04	48	-3.67813	12.5	0.77	20.7	0.014
1	ESIITPYALATKSGISISVAR-KVLDEIK-a12-b1	sp|Q97ZZ6|RS25_SULSO	sp|Q97ZZ6|RS25_SULSO	xlink	intra-protein xl	AO-B120.09130.09130.4_AO-B120.09154.09154.4	73	54	19	AO-B120_matched		3157.78	790.454	4	-0.1	0.1	2	5.38	0.48	0.97	0.12	0.21	0.5	0.5	0	0.06	237	-3.44336	3.2	0.49	20.44	0.014
1	HLLEKVRK-HLLEKVRK-a5-b5	tr|D0KTC1|D0KTC1_SULS9	tr|D0KTC1|D0KTC1_SULS9	xlink	intra-protein xl	AO-B123.03793.03793.5_AO-B123.03774.03774.5	56	56	0	AO-B123_matched		2181.34	437.276	5	-2.2	2.2	2	7.38	1.48	2.97	0.11	0.17	0.09	0.04	0.04	0.02	96	-3.59263	8.6	0	20.39	0.014
1	FRGKEIYNYFK-VGKDEVLKR-a4-b8	tr|Q980K5|Q980K5_SULSO	tr|Q980K5|Q980K5_SULSO	xlink	intra-protein xl	AO-B123.07838.07838.4_AO-B123.07807.07807.4	146	141	5	AO-B123_matched		2644.43	662.115	4	-2.7	2.7	1	6.52	1.08	2.15	0.14	0.1	0.25	0.08	0.18	0.05	122	-2.41608	5.3	0.79	18.18	0.013
1	YKDEIKDDYNTNK-EKETSPAEEK-a6-b2	sp|Q980K7|RS17E_SULSO	sp|Q980K7|RS17E_SULSO	xlink	intra-protein xl	AO-B122.04776.04776.5_AO-B122.04846.04846.5	25	64	39	AO-B122_matched		2929.37	586.882	5	-1.1	1.1	1	4.74	1.1	2.2	0	0.26	0.16	0.01	0.15	0.03	143	-3.87947	4.2	0	17.8	0.026
1	MGDPKKSR-MGDPKKSR-a5-b5	sp|P95987|RS4_SULSO	sp|P95987|RS4_SULSO	xlink	intra-protein xl	AO-B120.06296.06296.4_AO-B120.06261.06261.4	5	5	0	AO-B120_matched		1973.03	494.264	4	3	3	1	4.97	1.08	2.16	0.11	0.16	0.11	0.06	0.06	0.02	132	-3.46652	6.2	0.52	16.19	0.073
1	MGDPKKSR-EKQLVGK-a5-b2	sp|P95987|RS4_SULSO	sp|P95987|RS4_SULSO	xlink	intra-protein xl	AO-B125.02640.02640.4_AO-B125.02163.02163.4	5	71	66	AO-B125_matched		1856.02	465.014	4	2.8	2.8	1	5.9	1.24	2.48	0.17	0.11	0.1	0.06	0.04	0.02	61	-3.46652	3.2	0.87	15.75	0.072
1	RFGKAK-SFAIKR-a4-b5	sp|P35026|RS7_SULSO	sp|P35026|RS7_SULSO	xlink	intra-protein xl	AO-B122.04869.04869.4_AO-B122.04597.04597.4	52	180	128	AO-B122_matched		1563.93	391.99	4	2.6	2.6	1	3.94	0.88	1.76	0.08	0.3	0.04	0.03	0.01	0.01	41	-3.53997	2.8	0	15.1	0.072
1	YIVAKAIKR-VGKDEVLK-a5-b3	tr|Q980K5|Q980K5_SULSO	tr|Q980K5|Q980K5_SULSO	xlink	intra-protein xl	AO-B123.06408.06408.4_AO-B123.05938.05938.4	500	136	364	AO-B123_matched		2085.25	522.321	4	-1.2	1.2	1	4.63	0.66	1.31	0.1	0.19	0.07	0.06	0.01	0.01	46	-2.41608	3.9	0.85	14.43	0.105
1	GGAIKDKWK-KIINETVSK-a5-b1	sp|Q9UXD4|RS3A_SULSO	sp|Q9UXD4|RS3A_SULSO	xlink	intra-protein xl	AO-B122.05035.05035.4_AO-B122.05834.05834.4	9	138	129	AO-B122_matched		2170.24	543.567	4	-0.1	0.1	1	4.78	0.46	0.91	0.07	0.16	0.08	0.04	0.03	0.01	20	-3.27741	3.4	0.86	13.63	0.115
1	EKETSPAEEK-YYKIMKEK-a2-b6	sp|Q980K7|RS17E_SULSO	sp|Q980K7|RS17E_SULSO	xlink	intra-protein xl	AO-B120.03819.03819.4_AO-B120.03789.03789.4	64	62	2	AO-B120_matched		2386.2	597.557	4	-0.5	0.5	2	3.66	1.05	2.09	0.12	0.18	0.07	0.04	0.03	0.01	105	-3.87947	2.2	0.71	13.4	0.114
1	CLSCGTELVYSMGGKAK-VLIPEPKSR-a15-b7	sp|Q97Z80|RS27_SULSO	sp|Q97Z80|RS27_SULSO	xlink	intra-protein xl	AO-B122.09106.09106.4_AO-B122.09134.09134.4	54	13	41	AO-B122_matched		3035.55	759.894	4	-1	1	2	3.42	0.62	1.24	0.04	0.08	0.53	0.01	0.53	0.14	162	-4.37504	2.3	0.64	13.26	0.111
1	CPRCGSIMAHHLKPNERWSCGK-KEEAKVAK-a13-b5	sp|Q97ZY7|RS27A_SULSO	sp|Q97ZY7|RS27A_SULSO	xlink	intra-protein xl	AO-B122.08024.08024.6_AO-B122.07997.07997.6	53	12	41	AO-B122_matched		3719.83	620.979	6	0.6	0.6	1	3.48	0.96	1.92	0.06	0.09	0.09	0.06	0.02	0.02	208	-3.77298	2.7	0.87	12.86	0.132
1	EKETSPAEEKEEISEEI-YKDEIKDDYNTNK-a10-b2	sp|Q980K7|RS17E_SULSO	sp|Q980K7|RS17E_SULSO	xlink	intra-protein xl	AO-B123.08374.08374.5_AO-B123.08354.08354.5	72	21	51	AO-B123_matched		3758.73	752.754	5	-2.7	2.7	1	2.86	0.62	1.25	0.16	0.11	0.14	0.1	0.04	0.02	211	-3.87947	2	0	12.6	0.132
1	YKERDIR-YKERDIR-a2-b2	tr|Q7LXR0|Q7LXR0_SULSO	tr|Q7LXR0|Q7LXR0_SULSO	xlink	intra-protein xl	AO-B123.06550.06550.4_AO-B123.07442.07442.4	173	173	0	AO-B123_matched		2095.12	524.788	4	2.1	2.1	1	4.47	0.44	0.88	0.01	0.15	0.01	0.01	0.01	0	7	-3.20499	9.2	0.91	12.29	0.097
1	GGSKGGQGAK-DAGTKQKK-a4-b5	sp|Q97ZY6|RS24_SULSO	sp|Q97ZY6|RS24_SULSO	xlink	intra-protein xl	AO-B125.04684.04684.4_AO-B125.03937.03937.4	113	106	7	AO-B125_matched		1857.99	465.504	4	-2.9	2.9	1	3.82	0.95	1.9	0.1	0.12	0.04	0.03	0.01	0.01	93	-3.5659	3.7	0	12.16	0.096
1	EKETSPAEEKEEISEEI-YKDEIK-a10-b2	sp|Q980K7|RS17E_SULSO	sp|Q980K7|RS17E_SULSO	xlink	intra-protein xl	AO-B122.07247.07247.4_AO-B122.07220.07220.4	72	21	51	AO-B122_matched		2908.39	728.106	4	-1.4	1.4	1	4.02	0.77	1.53	0.14	0.04	0.23	0.17	0.05	0.04	120	-3.87947	4.7	0	11.82	0.094
1	ASDQVKSITGEK-QEGDKK-a6-b5	sp|Q980A6|RS6E_SULSO	sp|Q980A6|RS6E_SULSO	xlink	intra-protein xl	AO-B124.04555.04555.4_AO-B124.04531.04531.4	30	71	41	AO-B124_matched		2103.08	526.777	4	2.9	2.9	1	3.98	0.6	1.19	0.14	0.13	0.03	0.02	0.01	0.01	39	-3.18779	3.3	0.73	11.76	0.093
1	YFLEKSIVKVK-SEEKSEGEKE-a9-b9	sp|Q9UXA0|RS3_SULSO	sp|Q9UXA0|RS3_SULSO	xlink	intra-protein xl	AO-B122.12502.12502.4_AO-B122.12479.12479.4	15	228	213	AO-B122_matched		2641.37	661.349	4	-2.8	2.8	1	3.07	0.72	1.43	0.13	0.1	0.09	0.06	0.03	0.02	125	-3.27741	2.7	0.94	10.92	0.092
1	YKPPAER-YKPPAER-a2-b2	sp|Q97ZQ5|RS14Z_SULSO	sp|Q97ZQ5|RS14Z_SULSO	xlink	intra-protein xl	AO-B124.10697.10697.3_AO-B124.10673.10673.3	5	5	0	AO-B124_matched		1856.98	620	3	-0.6	0.6	2	3.08	0.31	0.61	0.06	0.1	0.01	0	0	0	4	-4.31067	3.1	0	8.43	0.1
1	MGDPKK-MGDPKK-a5-b5	sp|P95987|RS4_SULSO	sp|P95987|RS4_SULSO	xlink	intra-protein xl	AO-B124.03047.03047.3_AO-B124.03081.03081.3	5	5	0	AO-B124_matched		1486.75	496.591	3	-2.3	2.3	1	3.32	1.01	2.03	0.05	0.04	0.01	0.01	0.01	0	42	-3.46652	2.8	0	8.35	0.109
1	GGSKGGQGAKG-GGSKGGQGAK-a4-b4	sp|Q97ZY6|RS24_SULSO	sp|Q97ZY6|RS24_SULSO	xlink	intra-protein xl	AO-B125.06311.06311.4_AO-B125.06345.06345.4	113	113	0	AO-B125_matched		1885.96	472.497	4	-1.3	1.3	1	3.2	0.24	0.47	0.07	0.03	0.02	0.01	0.01	0	5	-3.5659	1.1	0	7.22	0.097
1	QAIIMPASKLVINVLR-K9-156	sp|Q9UX92|RS8_SULSO	-	monolink	monolink	AO-B122.11692.11692.3_AO-B122.11689.11689.3	32	n/a	-	AO-B122_matched		1921.14	641.388	3	-0.8	0.8	1	11.37	4.12	4.12	0.2	0.39	0.48	0.48	0	0.15	699	0	39.3	0.31	45.85	0
1	NIKQLAQIFEK-K3-156	sp|Q9UXA0|RS3_SULSO	-	monolink	monolink	AO-B122.11122.11122.3_AO-B122.11124.11124.3	64	n/a	-	AO-B122_matched		1486.84	496.62	3	-1.5	1.5	9	11.18	4.86	4.86	0.18	0.46	0.66	0.66	0	0.3	529	0	30.2	0.12	45.74	0
1	IRPDEIKFMLK-K7-156	tr|Q980K5|Q980K5_SULSO	-	monolink	monolink	AO-B122.10436.10436.3_AO-B122.10449.10449.3	325	n/a	-	AO-B122_matched		1544.86	515.962	3	-0.2	0.2	6	11.44	3.84	3.84	0.21	0.45	0.6	0.6	0	0.27	530	0	19.4	0.51	45.72	0
1	IGYEQELLGKYGLR-K10-156	sp|P95987|RS4_SULSO	-	monolink	monolink	AO-B125.10895.10895.3_AO-B125.10886.10886.3	32	n/a	-	AO-B125_matched		1793.96	598.993	3	-0.4	0.4	2	10.93	4.16	4.16	0.19	0.41	0.6	0.6	0	0.21	683	0	20.4	0.08	45.7	0
1	KETATVDDILSLTEQDLLER-K1-156	sp|P95987|RS4_SULSO	-	monolink	monolink	AO-B125.11743.11743.3_AO-B125.11726.11726.3	85	n/a	-	AO-B125_matched		2444.25	815.758	3	-1.2	1.2	5	11.51	3.18	3.18	0.24	0.28	0.56	0.56	0	0.14	806	0	34.4	0	45.58	0
1	VRAPGGYGSKTPGPGAQPAIR-K10-156	sp|P95988|RS11_SULSO	-	monolink	monolink	AO-B125.06607.06607.3_AO-B125.06565.06565.3	87	n/a	-	AO-B125_matched		2192.16	731.729	3	-2.5	2.5	1	11.22	2.57	2.57	0.19	0.48	0.53	0.53	0	0.13	581	0	14.6	0.17	44.99	0
1	QAIIMPASKLVINVLR-K9-155	sp|Q9UX92|RS8_SULSO	-	monolink	monolink	AO-B125.11577.11577.3_AO-B125.11575.11575.3	32	n/a	-	AO-B125_matched		1920.16	641.06	3	-2.5	2.5	2	11.51	3.28	3.28	0.29	0.35	0.59	0.59	0	0.19	639	0	28.9	0.22	44.85	0
1	VAVINYDFCKPDKCNLECINFCPVDR-K13-156	tr|Q980K5|Q980K5_SULSO	-	monolink	monolink	AO-B125.10537.10537.3_AO-B125.10531.10531.3	15	n/a	-	AO-B125_matched		3401.55	1134.86	3	-1.5	1.5	4	11.48	3.65	3.65	0.19	0.25	0.47	0.47	0	0.09	846	0	21.6	0.21	44.74	0
1	IIPGTFTNPYLSTYIEPKVLLVSDPR-K18-155	sp|P95993|RS2_SULSO	-	monolink	monolink	AO-B123.11510.11510.3_AO-B123.11509.11509.3	143	n/a	-	AO-B123_matched		3087.68	1030.24	3	-2	2	7	11.51	3.25	3.25	0.3	0.3	0.53	0.53	0	0.1	749	0	18	0.2	44.65	0
1	NLPITEPEIVDVLLPKLK-K16-156	sp|Q9UX87|RS5_SULSO	-	monolink	monolink	AO-B123.11850.11850.3_AO-B123.11846.11846.3	53	n/a	-	AO-B123_matched		2186.28	729.768	3	0	0	8	10.94	2.21	2.21	0.21	0.51	0.64	0.64	0	0.18	476	0	20.2	0.43	43.81	0
1	IIVFKGEPEK-K5-156	tr|Q980K5|Q980K5_SULSO	-	monolink	monolink	AO-B124.09091.09091.3_AO-B124.09041.09041.3	534	n/a	-	AO-B124_matched		1314.74	439.255	3	-1.6	1.6	2	11.33	4.76	4.76	0.21	0.36	0.44	0.44	0	0.22	572	0	49	0	43.75	0
1	GPIPLPTSKLEVPIMR-K9-155	sp|P35027|RS10_SULSO	-	monolink	monolink	AO-B125.11051.11051.3_AO-B125.11032.11032.3	45	n/a	-	AO-B125_matched		1902.1	635.042	3	-0.6	0.6	3	11.36	2.79	2.79	0.21	0.35	0.57	0.57	0	0.18	589	0	29.9	0.34	43.29	0
1	GIVEKTGIEMR-K5-155	sp|P35027|RS10_SULSO	-	monolink	monolink	AO-B124.08060.08060.3_AO-B124.08021.08021.3	30	n/a	-	AO-B124_matched		1386.75	463.259	3	-1.9	1.9	2	11.5	4.71	4.71	0.23	0.36	0.47	0.47	0	0.21	517	0	46.7	0.07	42.89	0
1	LAIALEKGYHFR-K7-156	sp|Q9UXA0|RS3_SULSO	-	monolink	monolink	AO-B123.09538.09538.3_AO-B123.09515.09515.3	106	n/a	-	AO-B123_matched		1572.87	525.297	3	0	0	112	11.51	1.6	1.6	0.31	0.49	0.82	0.82	0	0.34	248	0	20.5	0	42.67	0
1	VAVINYDFCKPDKCNLECINFCPVDR-K13-155	tr|Q980K5|Q980K5_SULSO	-	monolink	monolink	AO-B123.10165.10165.3_AO-B123.10147.10147.3	15	n/a	-	AO-B123_matched		3400.56	1134.53	3	-2.6	2.6	6	11.03	3	3	0.25	0.2	0.37	0.37	0	0.07	817	0	8.6	0.09	42.28	0
1	GKPVIYEETCIGCGICVKK-K18-156	tr|Q980K5|Q980K5_SULSO	-	monolink	monolink	AO-B122.08728.08728.3_AO-B122.08697.08697.3	59	n/a	-	AO-B122_matched		2366.16	789.729	3	-1.9	1.9	2	11.47	3.88	3.88	0.26	0.22	0.46	0.46	0	0.12	687	0	20.1	0.13	41.95	0
1	ILVGEITADEGSVTPEKQILSYKPQR-K17-155	tr|Q980K5|Q980K5_SULSO	-	monolink	monolink	AO-B125.10009.10009.3_AO-B125.10004.10004.3	403	n/a	-	AO-B125_matched		3025.63	1009.55	3	-3	3	9	11.51	2.1	2.1	0.27	0.34	0.66	0.66	0	0.13	542	0	13.5	0.28	41.92	0
1	LAIALEKGYHFR-K7-155	sp|Q9UXA0|RS3_SULSO	-	monolink	monolink	AO-B125.08928.08928.3_AO-B125.08907.08907.3	106	n/a	-	AO-B125_matched		1571.88	524.969	3	-1.1	1.1	22	11.51	2.03	2.03	0.27	0.6	0.76	0.76	0	0.32	97	0	27.4	0	41.89	0
1	KCPYEAISIVNLPDELEGEVIHR-K1-155	tr|Q980K5|Q980K5_SULSO	-	monolink	monolink	AO-B123.11054.11054.3_AO-B123.11051.11051.3	60	n/a	-	AO-B123_matched		2835.45	946.156	3	-1.3	1.3	5	11.51	2.8	2.8	0.27	0.45	0.41	0.41	0	0.09	428	0	19.2	0.11	41.83	0
1	VAVINYDFCKPDK-K10-155	tr|Q980K5|Q980K5_SULSO	-	monolink	monolink	AO-B125.08888.08888.3_AO-B125.08872.08872.3	12	n/a	-	AO-B125_matched		1722.86	575.296	3	-2.1	2.1	2	11.44	3.66	3.66	0.22	0.35	0.43	0.43	0	0.16	510	0	43.2	0	41.79	0
1	ELENQNVVKLYSK-K9-156	sp|Q97ZZ6|RS25_SULSO	-	monolink	monolink	AO-B124.08510.08510.3_AO-B124.08469.08469.3	95	n/a	-	AO-B124_matched		1718.91	573.976	3	-1.9	1.9	2	10.52	4.89	4.89	0.17	0.3	0.38	0.38	0	0.15	677	0	18.6	0.22	41.66	0
1	AGLATSPVTLKTGMNEFLR-K11-155	tr|Q980K5|Q980K5_SULSO	-	monolink	monolink	AO-B120.09509.09509.3_AO-B120.09512.09512.3	550	n/a	-	AO-B120_matched		2160.16	721.06	3	-2.4	2.4	3	10.62	2.85	2.85	0.16	0.3	0.4	0.4	0	0.1	674	0	13.7	0.27	41.27	0
1	GIVEKTGIEMR-K5-156	sp|P35027|RS10_SULSO	-	monolink	monolink	AO-B124.08952.08952.3_AO-B124.08916.08916.3	30	n/a	-	AO-B124_matched		1387.74	463.587	3	-0.7	0.7	2	11.43	4.46	4.46	0.18	0.3	0.5	0.5	0	0.23	478	0	41.7	0.18	40.81	0
1	ELLNMTNLWNKDANILSGGGLQR-K11-156	tr|Q980K5|Q980K5_SULSO	-	monolink	monolink	AO-B124.11543.11543.3_AO-B124.11531.11531.3	208	n/a	-	AO-B124_matched		2712.39	905.137	3	-1.3	1.3	6	11.03	2.2	2.2	0.2	0.39	0.48	0.48	0	0.11	486	0	17.1	0.33	40.75	0
1	LFGLPTPKNNTILGVLGK-K8-156	tr|Q980K5|Q980K5_SULSO	-	monolink	monolink	AO-B123.11531.11531.3_AO-B123.11530.11530.3	97	n/a	-	AO-B123_matched		2037.19	680.07	3	0.2	0.2	6	11.51	2.02	2.02	0.21	0.5	0.44	0.44	0	0.12	282	0	19.4	0.37	40.54	0
1	QYYNAEYAGVEVLKTPIGTR-K14-155	sp|Q9UXA0|RS3_SULSO	-	monolink	monolink	AO-B123.10253.10253.3_AO-B123.10242.10242.3	38	n/a	-	AO-B123_matched		2426.24	809.756	3	-2	2	4	9.95	2.91	2.91	0.16	0.33	0.3	0.3	0	0.08	692	0	14.1	0.41	40.52	0
1	IIPGTFTNPYLSTYIEPKVLLVSDPR-K18-156	sp|P95993|RS2_SULSO	-	monolink	monolink	AO-B120.10182.10182.3_AO-B120.10243.10243.3	143	n/a	-	AO-B120_matched		3088.67	1030.57	3	0.1	0.1	6	11.43	2.34	2.34	0.29	0.25	0.48	0.48	0	0.09	552	0	7	0.25	39.64	0
1	QLITHGHIAVNGKR-K13-156	sp|P95987|RS4_SULSO	-	monolink	monolink	AO-B123.05485.05485.3_AO-B123.05462.05462.3	136	n/a	-	AO-B123_matched		1698.95	567.325	3	-0.4	0.4	24	11.49	2.38	2.38	0.31	0.24	0.45	0.45	0	0.16	482	0	13	0.21	39.36	0
1	KLGDFQLVVDNGEAK-K1-155	tr|Q980K5|Q980K5_SULSO	-	monolink	monolink	AO-B125.09794.09794.3_AO-B125.09820.09820.3	352	n/a	-	AO-B125_matched		1786.94	596.656	3	-1.8	1.8	2	10.51	2.15	2.15	0.2	0.28	0.63	0.63	0	0.21	525	0	12.9	0.19	39.34	0
1	TTVLKILAGEIIPNFGDPNSK-K5-155	tr|Q980K5|Q980K5_SULSO	-	monolink	monolink	AO-B124.11841.11841.3_AO-B124.11840.11840.3	117	n/a	-	AO-B124_matched		2381.32	794.78	3	-1.9	1.9	6	11.51	2.13	2.13	0.29	0.34	0.66	0.66	0	0.16	368	0	15.6	0.3	39.27	0
1	KCPYEAISIVNLPDELEGEVIHR-K1-156	tr|Q980K5|Q980K5_SULSO	-	monolink	monolink	AO-B122.11244.11244.3_AO-B122.11237.11237.3	60	n/a	-	AO-B122_matched		2836.43	946.484	3	-1.3	1.3	9	11.31	1.83	1.83	0.26	0.55	0.33	0.33	0	0.07	194	0	19.2	0.13	39.06	0
1	EISLKVYHMGSGTPSR-K5-155	sp|Q97ZY6|RS24_SULSO	-	monolink	monolink	AO-B124.08014.08014.3_AO-B124.07995.07995.3	34	n/a	-	AO-B124_matched		1915.98	639.669	3	-0.2	0.2	2	9.65	2.65	2.65	0.2	0.28	0.54	0.54	0	0.17	620	0	28.9	0.2	38.77	0
1	LFGLPTPKNNTILGVLGK-K8-155	tr|Q980K5|Q980K5_SULSO	-	monolink	monolink	AO-B123.11372.11372.3_AO-B123.11366.11366.3	97	n/a	-	AO-B123_matched		2036.2	679.741	3	-2.8	2.8	3	10.7	1.69	1.69	0.16	0.4	0.59	0.59	0	0.16	353	0	13.9	0.3	38.46	0
1	KVEHGEPGLKATR-K10-156	tr|D0KTC1|D0KTC1_SULS9	-	monolink	monolink	AO-B122.05034.05034.3_AO-B122.04978.04978.3	128	n/a	-	AO-B122_matched		1576.86	526.626	3	-0.9	0.9	6	11.16	2.56	2.56	0.19	0.38	0.52	0.52	0	0.2	282	0	30.2	0.3	38.34	0
1	VKCPNCGNEQTIFSHATFPVR-K2-155	sp|Q97Z80|RS27_SULSO	-	monolink	monolink	AO-B124.08761.08761.3_AO-B124.08744.08744.3	20	n/a	-	AO-B124_matched		2616.25	873.092	3	-2.4	2.4	3	11.15	1.97	1.97	0.2	0.45	0.43	0.43	0	0.1	266	0	18.7	0	38.17	0
1	GTVNEILTKIDER-K9-156	tr|Q980K5|Q980K5_SULSO	-	monolink	monolink	AO-B125.10877.10877.3_AO-B125.10897.10897.3	186	n/a	-	AO-B125_matched		1642.88	548.633	3	-1.8	1.8	2	10.46	2.66	2.66	0.23	0.27	0.53	0.53	0	0.2	465	0	17.2	0.32	38.02	0
1	VAVINYDFCKPDKCNLECINFCPVDR-K10-156	tr|Q980K5|Q980K5_SULSO	-	monolink	monolink	AO-B120.09023.09023.4_AO-B120.09002.09002.4	12	n/a	-	AO-B120_matched		3401.56	851.397	4	0.8	0.8	2	11.51	2.59	2.59	0.12	0.27	0.47	0.47	0	0.09	454	0	8.6	0.09	38.01	0
1	ILVGEITADEGSVTPEKQILSYKPQR-K23-155	tr|Q980K5|Q980K5_SULSO	-	monolink	monolink	AO-B124.09955.09955.4_AO-B124.09956.09956.4	409	n/a	-	AO-B124_matched		3025.63	757.415	4	-1.9	1.9	1	11.51	2.21	2.21	0.28	0.35	0.56	0.56	0	0.11	322	0	13.3	0.26	37.92	0
1	RYFLEKSIVK-K6-155	sp|Q9UXA0|RS3_SULSO	-	monolink	monolink	AO-B125.08321.08321.3_AO-B125.08284.08284.3	11	n/a	-	AO-B125_matched		1436.84	479.954	3	-2.1	2.1	2	11.33	2.84	2.84	0.25	0.42	0.34	0.34	0	0.17	211	0	26	0.29	37.79	0
1	KAAQPQSQQSSSQQQK-K1-156	sp|P95986|RS13_SULSO	-	monolink	monolink	AO-B120.02879.02879.3_AO-B120.02854.02854.3	148	n/a	-	AO-B120_matched		1913.94	638.989	3	-1.1	1.1	2	8.95	3.22	3.22	0.15	0.24	0.3	0.3	0	0.09	734	0	8.6	0	37.67	0
1	VNGFKLFGLPTPK-K5-155	tr|Q980K5|Q980K5_SULSO	-	monolink	monolink	AO-B124.11007.11007.3_AO-B124.11011.11011.3	89	n/a	-	AO-B124_matched		1571.91	524.976	3	-2.5	2.5	2	9.77	2.39	2.39	0.18	0.44	0.52	0.52	0	0.2	322	0	9.8	0.28	37.53	0
1	KVEHGEPGLKATR-K10-155	tr|D0KTC1|D0KTC1_SULS9	-	monolink	monolink	AO-B125.04094.04094.3_AO-B125.04068.04068.3	128	n/a	-	AO-B125_matched		1575.87	526.299	3	-1.7	1.7	2	11.14	2.29	2.29	0.19	0.36	0.5	0.5	0	0.19	267	0	16.9	0	37.39	0
1	SRPPVMSQQEGGEIGVKQA-K17-156	sp|P95987|RS4_SULSO	-	monolink	monolink	AO-B124.07690.07690.3_AO-B124.07667.07667.3	179	n/a	-	AO-B124_matched		2153.07	718.699	3	-1.7	1.7	14	10.03	2.69	2.69	0.18	0.41	0.46	0.46	0	0.12	385	0	18	0	37.37	0
1	KLGDFQLVVDNGEAK-K1-156	tr|Q980K5|Q980K5_SULSO	-	monolink	monolink	AO-B125.10380.10380.3_AO-B125.10362.10362.3	352	n/a	-	AO-B125_matched		1787.93	596.985	3	0.8	0.8	4	9.77	2.3	2.3	0.18	0.3	0.58	0.58	0	0.19	475	0	10.4	0	37.18	0
1	VGKDEVLKR-K3-156	tr|Q980K5|Q980K5_SULSO	-	monolink	monolink	AO-B125.06473.06473.3_AO-B125.06393.06393.3	136	n/a	-	AO-B125_matched		1198.69	400.571	3	-2	2	2	10.65	3.23	3.23	0.22	0.41	0.36	0.36	0	0.2	239	0	36.4	0	37.14	0
1	YKDEIKDDYNTNK-K6-156	sp|Q980K7|RS17E_SULSO	-	monolink	monolink	AO-B125.06161.06161.3_AO-B125.06123.06123.3	25	n/a	-	AO-B125_matched		1800.84	601.288	3	-1	1	4	9.81	3.46	3.46	0.16	0.34	0.38	0.38	0	0.15	432	0	46.7	0	36.54	0
1	RYFLEKSIVK-K6-156	sp|Q9UXA0|RS3_SULSO	-	monolink	monolink	AO-B124.09023.09023.3_AO-B124.08975.08975.3	11	n/a	-	AO-B124_matched		1437.82	480.282	3	-1.4	1.4	2	10.77	3.3	3.3	0.18	0.44	0.34	0.34	0	0.17	176	0	31.5	0.33	36.48	0
1	TTVLKILAGEIIPNFGDPNSK-K5-156	tr|Q980K5|Q980K5_SULSO	-	monolink	monolink	AO-B124.11975.11975.3_AO-B124.11973.11973.3	117	n/a	-	AO-B124_matched		2382.3	795.108	3	-1.9	1.9	5	11.34	1.99	1.99	0.25	0.2	0.61	0.61	0	0.15	392	0	6	0.34	36.26	0
1	IRPDEIKFMLK-K7-155	tr|Q980K5|Q980K5_SULSO	-	monolink	monolink	AO-B123.09888.09888.3_AO-B123.09878.09878.3	325	n/a	-	AO-B123_matched		1543.88	515.634	3	-1.9	1.9	1	8.83	2.85	2.85	0.13	0.4	0.5	0.5	0	0.23	386	0	25.6	0.41	36.22	0
1	ILVGEITADEGSVTPEKQILSYKPQR-K23-156	tr|Q980K5|Q980K5_SULSO	-	monolink	monolink	AO-B125.10356.10356.3_AO-B125.10363.10363.3	409	n/a	-	AO-B125_matched		3026.61	1009.88	3	-0.8	0.8	1	10.65	1.06	1.06	0.16	0.26	0.63	0.63	0	0.12	427	0	4.7	0.28	36.21	0
1	KWETPGHPWIKER-K11-156	sp|P95987|RS4_SULSO	-	monolink	monolink	AO-B125.07802.07802.4_AO-B125.07765.07765.4	20	n/a	-	AO-B125_matched		1818.94	455.742	4	-2.3	2.3	2	11.05	2.47	2.47	0.18	0.25	0.27	0.27	0	0.1	368	0	7.1	0	35.44	0
1	QYYNAEYAGVEVLKTPIGTR-K14-156	sp|Q9UXA0|RS3_SULSO	-	monolink	monolink	AO-B123.10571.10571.3_AO-B123.10575.10575.3	38	n/a	-	AO-B123_matched		2427.23	810.085	3	0.1	0.1	4	9.28	2.52	2.52	0.11	0.27	0.27	0.27	0	0.07	570	0	12.6	0.28	35.39	0
1	ILAGEIIPNFGDPNSKVGKDEVLK-K16-156	tr|Q980K5|Q980K5_SULSO	-	monolink	monolink	AO-B122.10619.10619.4_AO-B122.10625.10625.4	133	n/a	-	AO-B122_matched		2708.47	678.124	4	0.8	0.8	5	10.55	2.4	2.4	0.13	0.18	0.51	0.51	0	0.11	493	0	4	0.47	35.29	0
1	EGEIIGILGPNGIGKTTFAR-K15-155	tr|Q980K5|Q980K5_SULSO	-	monolink	monolink	AO-B124.10858.10858.3_AO-B124.10842.10842.3	381	n/a	-	AO-B124_matched		2197.21	733.41	3	-2.4	2.4	2	10.41	2.14	2.14	0.14	0.32	0.42	0.42	0	0.11	349	0	14.6	0.36	35.29	0
1	ILVGEITADEGSVTPEKQILSYKPQR-K17-156	tr|Q980K5|Q980K5_SULSO	-	monolink	monolink	AO-B122.10302.10302.5_AO-B122.10283.10283.5	403	n/a	-	AO-B122_matched		3026.61	606.331	5	-1	1	6	11.24	2.6	2.6	0.14	0.24	0.4	0.4	0	0.08	366	0	4.8	0.39	35.28	0
1	GEPEKAGLATSPVTLK-K5-156	tr|Q980K5|Q980K5_SULSO	-	monolink	monolink	AO-B124.08824.08824.3_AO-B124.08801.08801.3	539	n/a	-	AO-B124_matched		1752.95	585.324	3	-1.3	1.3	1	11.36	1.94	1.94	0.2	0.2	0.32	0.32	0	0.1	307	0	26.4	0.23	34.03	0
1	ESPSVPQEVSVTNVTFIEESSQKSEEK-K23-156	sp|Q9UXA0|RS3_SULSO	-	monolink	monolink	AO-B122.13525.13525.3_AO-B122.13506.13506.3	219	n/a	-	AO-B122_matched		3149.52	1050.85	3	1.6	1.6	40	9.87	1.42	1.42	0.36	0.17	0.4	0.4	0	0.07	498	0	5.3	0.14	33.99	0
1	VGKDEVLKR-K8-156	tr|Q980K5|Q980K5_SULSO	-	monolink	monolink	AO-B124.05631.05631.3_AO-B124.05574.05574.3	141	n/a	-	AO-B124_matched		1198.69	400.571	3	-1.3	1.3	7	10.53	2.34	2.34	0.25	0.18	0.34	0.34	0	0.19	346	0	13.6	0	33.98	0
1	ESPSVPQEVSVTNVTFIEESSQKSEEK-K23-155	sp|Q9UXA0|RS3_SULSO	-	monolink	monolink	AO-B123.09844.09844.3_AO-B123.09864.09864.3	219	n/a	-	AO-B123_matched		3148.53	1050.52	3	-2.1	2.1	2	10.78	1.68	1.68	0.38	0.19	0.54	0.54	0	0.1	340	0	8.7	0	33.61	0
1	KETATVDDILSLTEQDLLERR-K1-156	sp|P95987|RS4_SULSO	-	monolink	monolink	AO-B122.11357.11357.4_AO-B122.11354.11354.4	85	n/a	-	AO-B122_matched		2600.35	651.096	4	-0.4	0.4	4	10.25	1.66	1.66	0.19	0.26	0.55	0.55	0	0.13	311	0	5.6	0.39	33.57	0
1	LLKMGLLKK-K3-156	sp|P95987|RS4_SULSO	-	monolink	monolink	AO-B125.09107.09107.3_AO-B125.09091.09091.3	79	n/a	-	AO-B125_matched		1198.77	400.598	3	-2.3	2.3	2	11.2	1.72	1.72	0.15	0.33	0.34	0.34	0	0.19	69	0	22.8	0.38	33.27	0
1	LKYTTTANVLDPATNTAK-K2-155	sp|Q980W3|RS8E_SULSO	-	monolink	monolink	AO-B125.08281.08281.3_AO-B125.08223.08223.3	58	n/a	-	AO-B125_matched		2076.11	693.043	3	-2.9	2.9	1	10.27	1.41	1.41	0.19	0.2	0.45	0.45	0	0.13	372	0	10.5	0.21	33.18	0
1	QLITHGHIAVNGKR-K13-155	sp|P95987|RS4_SULSO	-	monolink	monolink	AO-B122.05364.05364.4_AO-B122.05323.05323.4	136	n/a	-	AO-B122_matched		1697.97	425.5	4	-0.8	0.8	7	11.45	1.93	1.93	0.14	0.26	0.22	0.22	0	0.08	185	0	12	0.43	32.89	0
1	KPISTMEKR-K8-156	sp|Q97ZZ6|RS25_SULSO	-	monolink	monolink	AO-B124.05328.05328.3_AO-B124.05273.05273.3	14	n/a	-	AO-B124_matched		1244.68	415.9	3	-2.9	2.9	2	9.74	2.59	2.59	0.17	0.21	0.23	0.23	0	0.13	352	0	16.7	0.47	31.96	0
1	KAVTFIIDHDLSIHDYIADR-K1-155	tr|Q980K5|Q980K5_SULSO	-	monolink	monolink	AO-B122.12885.12885.4_AO-B122.12295.12295.4	510	n/a	-	AO-B122_matched		2496.3	625.083	4	-1.3	1.3	10	8.41	2.31	2.31	0.09	0.26	0.2	0.2	0	0.05	432	0	4.2	0.44	30.81	0
1	EISLKVYHMGSGTPSRK-K5-155	sp|Q97ZY6|RS24_SULSO	-	monolink	monolink	AO-B124.07250.07250.4_AO-B124.07231.07231.4	34	n/a	-	AO-B124_matched		2044.08	512.027	4	-0.9	0.9	2	8.19	1.33	1.33	0.1	0.33	0.37	0.37	0	0.11	312	0	3.5	0.49	30.53	0
1	KAVTFIIDHDLSIHDYIADR-K1-156	tr|Q980K5|Q980K5_SULSO	-	monolink	monolink	AO-B122.10624.10624.4_AO-B122.10610.10610.4	510	n/a	-	AO-B122_matched		2497.28	625.329	4	-1	1	5	9.87	2.18	2.18	0.15	0.24	0.27	0.27	0	0.07	234	0	8.6	0.41	30.14	0
1	VNKIGSYLDR-K3-155	tr|Q980K5|Q980K5_SULSO	-	monolink	monolink	AO-B124.08116.08116.3_AO-B124.08067.08067.3	577	n/a	-	AO-B124_matched		1318.72	440.582	3	-2.1	2.1	1	9.3	2.74	2.74	0.13	0.28	0.2	0.2	0	0.1	225	0	36	0	30.02	0
1	ELYSNELKIVHK-K8-156	tr|Q980K5|Q980K5_SULSO	-	monolink	monolink	AO-B125.08376.08376.3_AO-B125.08344.08344.3	161	n/a	-	AO-B125_matched		1627.88	543.634	3	-2.7	2.7	2	8.6	0.92	0.92	0.13	0.25	0.5	0.5	0	0.21	257	0	21.2	0.45	29.87	0
1	EISLKVYHMGSGTPSRK-K5-156	sp|Q97ZY6|RS24_SULSO	-	monolink	monolink	AO-B125.08008.08008.4_AO-B125.08018.08018.4	34	n/a	-	AO-B125_matched		2045.06	512.272	4	-1.5	1.5	1	7.34	1.06	1.06	0.08	0.39	0.43	0.43	0	0.13	286	0	4.2	0.59	29.82	0
1	YDPQDIIVVASRPYAYRPVQKFAEVVGSR-K21-155	sp|P95993|RS2_SULSO	-	monolink	monolink	AO-B122.10849.10849.4_AO-B122.10893.10893.4	112	n/a	-	AO-B122_matched		3477.83	870.466	4	-2.5	2.5	7	11.36	0.68	0.68	0.15	0.2	0.37	0.37	0	0.06	79	0	3.7	0.43	29.41	0
1	VKCPNCGNEQTIFSHATFPVR-K2-156	sp|Q97Z80|RS27_SULSO	-	monolink	monolink	AO-B123.09183.09183.3_AO-B123.09160.09160.3	20	n/a	-	AO-B123_matched		2617.24	873.42	3	-1.8	1.8	8	7.51	0.78	0.78	0.12	0.48	0.16	0.16	0	0.04	92	0	12.6	0	27.45	0
1	KETATVDDILSLTEQDLLERR-K1-155	sp|P95987|RS4_SULSO	-	monolink	monolink	AO-B122.11233.11233.3_AO-B122.11230.11230.3	85	n/a	-	AO-B122_matched		2599.37	867.463	3	-2.4	2.4	2	8.63	0.71	0.71	0.12	0.38	0.13	0.13	0	0.03	58	0	8.6	0	26.85	0
1	GGELTEAEKEELRK-K14-156	sp|P95993|RS2_SULSO	-	monolink	monolink	AO-B125.06672.06672.3_AO-B125.06632.06632.3	26	n/a	-	AO-B125_matched		1743.89	582.303	3	-1.3	1.3	1	7.85	0.84	0.84	0.1	0.19	0.49	0.49	0	0.17	227	0	8.9	0.4	26.2	0
1	KVEHGEPGLK-K1-156	tr|D0KTC1|D0KTC1_SULS9	-	monolink	monolink	AO-B124.04710.04710.3_AO-B124.04669.04669.3	119	n/a	-	AO-B124_matched		1248.67	417.231	3	-1.2	1.2	2	7.46	1.22	1.22	0.1	0.22	0.61	0.61	0	0.31	119	0	12	0	25.76	0.011
1	ISTSYGAGISNVKLHIYK-K13-156	sp|Q97ZY6|RS24_SULSO	-	monolink	monolink	AO-B125.09734.09734.3_AO-B125.09708.09708.3	80	n/a	-	AO-B125_matched		2106.13	703.052	3	-2.4	2.4	2	9.78	0.46	0.46	0.2	0.18	0.26	0.26	0	0.07	66	0	6.9	0.6	25.68	0.01
1	DPGIPNITIPEKVCEDEDCPYHGSLR-K12-155	sp|Q9UX98|RS17_SULSO	-	monolink	monolink	AO-B122.09972.09972.3_AO-B122.09953.09953.3	21	n/a	-	AO-B122_matched		3165.47	1056.16	3	-1.8	1.8	2	7.38	0.38	0.38	0.06	0.27	0.63	0.63	0	0.12	147	0	3.3	0	24.62	0.01
1	VGINNFLKGYLPAENMK-K8-156	tr|Q980K5|Q980K5_SULSO	-	monolink	monolink	AO-B120.09680.09680.3_AO-B120.09662.09662.3	309	n/a	-	AO-B120_matched		2063.07	688.699	3	-0.9	0.9	2	7.16	1.46	1.46	0.09	0.22	0.27	0.27	0	0.08	246	0	11.9	0	24.39	0.01
1	EGDKVIIGECRPLSK-K4-155	sp|Q9UX98|RS17_SULSO	-	monolink	monolink	AO-B124.07079.07079.3_AO-B124.07054.07054.3	92	n/a	-	AO-B124_matched		1854.98	619.336	3	-3	3	3	6.96	1.66	1.66	0.07	0.21	0.39	0.39	0	0.13	215	0	7.1	0.1	23.89	0.01
1	IRPDEIKFMLKEVSDLDLSK-K7-156	tr|Q980K5|Q980K5_SULSO	-	monolink	monolink	AO-B122.10073.10073.4_AO-B122.10074.10074.4	325	n/a	-	AO-B122_matched		2531.35	633.846	4	-0.5	0.5	2	8.17	0.98	0.98	0.07	0.21	0.14	0.14	0	0.04	84	0	4.2	0.54	22.7	0.01
1	DPGIPNITIPEKVCEDEDCPYHGSLR-K12-156	sp|Q9UX98|RS17_SULSO	-	monolink	monolink	AO-B122.10370.10370.3_AO-B122.10376.10376.3	21	n/a	-	AO-B122_matched		3166.46	1056.49	3	-0.7	0.7	2	7.15	0.34	0.34	0.09	0.21	0.47	0.47	0	0.09	142	0	2.1	0	22.6	0.01
1	IIVFKGEPEKAGLATSPVTLK-K5-156	tr|Q980K5|Q980K5_SULSO	-	monolink	monolink	AO-B122.10012.10012.3_AO-B122.09969.09969.3	534	n/a	-	AO-B122_matched		2353.35	785.458	3	-0.7	0.7	1	6.27	1.59	1.59	0.09	0.1	0.24	0.24	0	0.06	356	0	6.8	0.32	21.83	0.01
1	ASGGMVVKADREK-K13-156	sp|P95988|RS11_SULSO	-	monolink	monolink	AO-B125.05747.05747.3_AO-B125.05684.05684.3	49	n/a	-	AO-B125_matched		1502.77	501.932	3	-1.6	1.6	1	4.49	0.42	0.42	0.11	0.21	0.44	0.44	0	0.17	151	0	5.9	0	18.47	0.019
1	SSKINSIFDVTTKDGYVVR-K13-155	sp|Q9UXD4|RS3A_SULSO	-	monolink	monolink	AO-B122.07556.07556.4_AO-B122.07574.07574.4	111	n/a	-	AO-B122_matched		2283.21	571.811	4	0.2	0.2	1	6.21	0.72	0.72	0.05	0.2	0.07	0.07	0	0.02	75	0	3.7	0.7	18.2	0.019
1	VLDEIKKESIITPYALATK-K7-156	sp|Q97ZZ6|RS25_SULSO	-	monolink	monolink	AO-B123.10426.10426.3_AO-B123.10399.10399.3	61	n/a	-	AO-B123_matched		2287.29	763.439	3	0.6	0.6	1	4.59	1.11	1.11	0.1	0.09	0.16	0.16	0	0.04	346	0	3	0.52	17.93	0.019
1	ESPSVPQEVSVTNVTFIEESSQKSEEK-K27-156	sp|Q9UXA0|RS3_SULSO	-	monolink	monolink	AO-B124.12565.12565.3_AO-B124.12130.12130.3	223	n/a	-	AO-B124_matched		3149.52	1050.85	3	1.9	1.9	2	3.84	1.01	1.01	0.17	0.04	0.3	0.3	0	0.06	448	0	1.8	0	17.71	0.018
1	ASGGMVVKADREK-K8-156	sp|P95988|RS11_SULSO	-	monolink	monolink	AO-B124.05680.05680.3_AO-B124.05613.05613.3	44	n/a	-	AO-B124_matched		1502.77	501.933	3	-1.4	1.4	1	5.2	0.51	0.51	0.11	0.08	0.5	0.5	0	0.19	163	0	12.1	0	17.63	0.018
1	KWETPGHPWIKER-K11-155	sp|P95987|RS4_SULSO	-	monolink	monolink	AO-B123.07044.07044.4_AO-B123.06851.06851.4	20	n/a	-	AO-B123_matched		1817.95	455.497	4	-2.4	2.4	1	5.86	0.39	0.39	0.09	0.18	0.14	0.14	0	0.05	14	0	2.4	0	16.48	0.018
1	KPISTMEKRLK-K11-156	sp|Q97ZZ6|RS25_SULSO	-	monolink	monolink	AO-B124.12939.12939.3_AO-B124.12446.12446.3	17	n/a	-	AO-B124_matched		1485.86	496.293	3	-1.9	1.9	1	5.13	0.81	0.81	0.07	0.22	0.04	0.04	0	0.02	55	0	4.5	0	16.27	0.027
1	HINEYPRDKTAK-K9-156	sp|Q980A8|RS15_SULSO	-	monolink	monolink	AO-B124.01646.01646.3_AO-B124.01674.01674.3	107	n/a	-	AO-B124_matched		1626.84	543.286	3	-1.1	1.1	2	4.98	1.12	1.12	0.04	0.21	0.02	0.02	0	0.01	37	0	2.1	0	15.28	0.052
1	FVKAPGHVNRLIFQQLEK-K3-156	tr|Q980F7|Q980F7_SULSO	-	monolink	monolink	AO-B123.05772.05772.4_AO-B123.05745.05745.4	98	n/a	-	AO-B123_matched		2279.27	570.826	4	-2.9	2.9	1	3.05	1.26	1.26	0.09	0.1	0.07	0.07	0	0.02	254	0	1.7	0.89	13.21	0.092
1	ELYSNELKIVHK-K8-155	tr|Q980K5|Q980K5_SULSO	-	monolink	monolink	AO-B123.07595.07595.3_AO-B123.07570.07570.3	161	n/a	-	AO-B123_matched		1626.9	543.308	3	1	1	1	2.46	0.65	0.65	0.07	0.07	0.27	0.27	0	0.11	249	0	5.9	0.8	12.56	0.098
1	SRPPVMSQQEGGEIGVKQA-K17-155	sp|P95987|RS4_SULSO	-	monolink	monolink	AO-B125.13379.13379.3_AO-B125.13624.13624.3	179	n/a	-	AO-B125_matched		2152.09	718.371	3	-2.6	2.6	6	3.82	0.79	0.79	0.05	0.08	0.08	0.08	0	0.02	166	0	2.9	0.36	12.52	0.098
1	CGSKDSVIQK-K4-155	sp|Q97ZQ5|RS14Z_SULSO	-	monolink	monolink	AO-B125.07187.07187.3_AO-B125.07149.07149.3	25	n/a	-	AO-B125_matched		1275.65	426.226	3	2.4	2.4	2	4	0.27	0.27	0.11	0.15	0.01	0.01	0	0.01	7	0	3.5	0	11.65	0.109
1	ETAKNFKTLMTLK-K4-156	sp|Q9UX94|RS4E_SULSO	-	monolink	monolink	AO-B123.08532.08532.3_AO-B123.07884.07884.3	150	n/a	-	AO-B123_matched		1679.92	560.982	3	2.6	2.6	1	2.54	0.44	0.44	0.04	0.25	0.04	0.04	0	0.02	47	0	2.1	0.87	11.4	0.108
1	KISTSYGAGISNVKLHIYK-K14-155	sp|Q97ZY6|RS24_SULSO	-	monolink	monolink	AO-B123.08268.08268.3_AO-B123.08252.08252.3	80	n/a	-	AO-B123_matched		2233.24	745.422	3	-2.8	2.8	3	2.49	0.64	0.64	0.08	0.03	0.11	0.11	0	0.03	289	0	3.6	0.6	11.34	0.107
1	EKETSPAEEKEEISEEI-K2-156	sp|Q980K7|RS17E_SULSO	-	monolink	monolink	AO-B122.07361.07361.3_AO-B122.07319.07319.3	64	n/a	-	AO-B122_matched		2131.99	711.67	3	-1.1	1.1	4	3.51	0.35	0.35	0.09	0.12	0.05	0.05	0	0.01	44	0	2.1	0	10.7	0.121
1	EKETSPAEEKEEISEEI-K10-156	sp|Q980K7|RS17E_SULSO	-	monolink	monolink	AO-B122.07361.07361.3_AO-B122.08269.08269.3	72	n/a	-	AO-B122_matched		2131.99	711.67	3	-1.1	1.1	3	3.09	0.31	0.31	0.06	0.13	0.05	0.05	0	0.02	34	0	1.7	0	9.77	0.118
1	VFGKWDTKVEIR-K4-156	sp|P35026|RS7_SULSO	-	monolink	monolink	AO-B124.02616.02616.3_AO-B124.02572.02572.3	15	n/a	-	AO-B124_matched		1632.89	545.305	3	3	3	1	2.78	0.49	0.49	0.02	0.14	0.07	0.07	0	0.03	43	0	1.7	0.75	9.72	0.118
1	TAKKGLEEIESK-K3-155	sp|Q980A8|RS15_SULSO	-	monolink	monolink	AO-B124.12801.12801.3_AO-B124.12422.12422.3	110	n/a	-	AO-B124_matched		1486.83	496.618	3	2.5	2.5	1	3.13	0.67	0.67	0.07	0.09	0.05	0.05	0	0.02	55	0	2.8	0	9.62	0.117
1	KLGDFQLVVDNGEAK-K15-156	tr|Q980K5|Q980K5_SULSO	-	monolink	monolink	AO-B125.10844.10844.3_AO-B125.10362.10362.3	366	n/a	-	AO-B125_matched		1787.93	596.985	3	0.8	0.8	1	2.96	0.18	0.18	0.06	0.15	0.02	0.02	0	0.01	6	0	2.4	0.87	9.44	0.116
1	YKDEIKDDYNTNK-K6-155	sp|Q980K7|RS17E_SULSO	-	monolink	monolink	AO-B125.05322.05322.3_AO-B125.05525.05525.3	25	n/a	-	AO-B125_matched		1799.85	600.959	3	-2.9	2.9	3	2	0.52	0.52	0.07	0.11	0.07	0.07	0	0.03	62	0	2.1	0	7.84	0.182
1	MSEEQKLVISSAR-K6-155	sp|P95992|RS9_SULSO	-	monolink	monolink	AO-B124.03791.03791.3_AO-B124.03577.03577.3	6	n/a	-	AO-B124_matched		1631.86	544.96	3	-0.3	0.3	2	2.26	0.47	0.47	0.1	0.07	0.05	0.05	0	0.02	49	0	2.1	0.76	7.37	0.188
